# Supplementary material for: Rhizobacteria opportunistically boost colonization and impair plant fitness by degrading plant-derived coumarins under iron deficiency
Source: Nat Commun. 2026 Mar 25;17:4398. doi: 10.1038/s41467-026-71037-3 (PMC13181038; doi:10.1038/s41467-026-71037-3)
Supplement: Supplementary file 3 — Supplementary Data 1 [file 41467_2026_71037_MOESM3_ESM.xlsx]

## Sheet: Sheet1
Quantification of simple coumarins exuded by f6’h1 under iron deficiency
COU
	sample measurement	LC-MS peak area	Concentration (mM)	Concentration (ng/ml)	Average	Stdev
	Sample1	1435	0.138261	20.2054	19.3881	1.3073
	Sample2	1417	0.137393	20.0786
	Sample3	1105	0.122351	17.8803
ESC
	#"+ MRM (177.00 -> 133.00) dFe-SALK_132418C-1.d ***NO DATA POINTS***"
	#Point	X(Minutes)	Y(Counts)
	#"+ MRM (177.00 -> 133.00) dFe-SALK_132418C-2.d ***NO DATA POINTS***"
	#Point	X(Minutes)	Y(Counts)
	#"+ MRM (177.00 -> 133.00) dFe-SALK_132418C-3.d ***NO DATA POINTS***"
	#Point	X(Minutes)	Y(Counts)
	#"+ MRM (177.00 -> 133.00) dFe-SALK 050137C-1.d ***NO DATA POINTS***"
	#Point	X(Minutes)	Y(Counts)
	#"+ MRM (177.00 -> 133.00) dFe-SALK 050137C-2.d ***NO DATA POINTS***"
	#Point	X(Minutes)	Y(Counts)
	#"+ MRM (177.00 -> 133.00) dFe-SALK 050137C-3.d ***NO DATA POINTS***"
	#Point	X(Minutes)	Y(Counts)
	#"+ MRM (177.00 -> 133.00) sFe-SALK_132418C-1.d ***NO DATA POINTS***"
	#Point	X(Minutes)	Y(Counts)
	#"+ MRM (177.00 -> 133.00) sFe-SALK_132418C-2.d ***NO DATA POINTS***"
	#Point	X(Minutes)	Y(Counts)
	#"+ MRM (177.00 -> 133.00) sFe-SALK_132418C-3.d ***NO DATA POINTS***"
	#Point	X(Minutes)	Y(Counts)
	#"+ MRM (177.00 -> 133.00) sFe-SALK 050137C-1.d ***NO DATA POINTS***"
	#Point	X(Minutes)	Y(Counts)
	#"+ MRM (177.00 -> 133.00) sFe-SALK 050137C-2.d ***NO DATA POINTS***"
	#Point	X(Minutes)	Y(Counts)
	#"+ MRM (177.00 -> 133.00) sFe-SALK 050137C-3.d ***NO DATA POINTS***"
	#Point	X(Minutes)	Y(Counts)
FRA
	#"+ MRM (207.00 -> 191.90) dFe-SALK_132418C-1.d ***NO DATA POINTS***"
	#Point	X(Minutes)	Y(Counts)
	#"+ MRM (207.00 -> 191.90) dFe-SALK_132418C-2.d ***NO DATA POINTS***"
	#Point	X(Minutes)	Y(Counts)
	#"+ MRM (207.00 -> 191.90) dFe-SALK_132418C-3.d ***NO DATA POINTS***"
	#Point	X(Minutes)	Y(Counts)
	#"+ MRM (207.00 -> 191.90) dFe-SALK 050137C-1.d ***NO DATA POINTS***"
	#Point	X(Minutes)	Y(Counts)
	#"+ MRM (207.00 -> 191.90) dFe-SALK 050137C-2.d ***NO DATA POINTS***"
	#Point	X(Minutes)	Y(Counts)
	#"+ MRM (207.00 -> 191.90) dFe-SALK 050137C-3.d ***NO DATA POINTS***"
	#Point	X(Minutes)	Y(Counts)
	#"+ MRM (207.00 -> 191.90) sFe-SALK_132418C-1.d ***NO DATA POINTS***"
	#Point	X(Minutes)	Y(Counts)
	#"+ MRM (207.00 -> 191.90) sFe-SALK_132418C-2.d ***NO DATA POINTS***"
	#Point	X(Minutes)	Y(Counts)
	#"+ MRM (207.00 -> 191.90) sFe-SALK_132418C-3.d ***NO DATA POINTS***"
	#Point	X(Minutes)	Y(Counts)
	#"+ MRM (207.00 -> 191.90) sFe-SALK 050137C-1.d ***NO DATA POINTS***"
	#Point	X(Minutes)	Y(Counts)
	#"+ MRM (207.00 -> 191.90) sFe-SALK 050137C-2.d ***NO DATA POINTS***"
	#Point	X(Minutes)	Y(Counts)
	#"+ MRM (207.00 -> 191.90) sFe-SALK 050137C-3.d ***NO DATA POINTS***"
	#Point	X(Minutes)	Y(Counts)
SCO
	#"+ MRM (191.00 -> 175.90) dFe-SALK_132418C-1.d ***NO DATA POINTS***"
	#Point	X(Minutes)	Y(Counts)
	#"+ MRM (191.00 -> 175.90) dFe-SALK_132418C-2.d ***NO DATA POINTS***"
	#Point	X(Minutes)	Y(Counts)
	#"+ MRM (191.00 -> 175.90) dFe-SALK_132418C-3.d ***NO DATA POINTS***"
	#Point	X(Minutes)	Y(Counts)
	#"+ MRM (191.00 -> 175.90) dFe-SALK 050137C-1.d ***NO DATA POINTS***"
	#Point	X(Minutes)	Y(Counts)
	#"+ MRM (191.00 -> 175.90) dFe-SALK 050137C-2.d ***NO DATA POINTS***"
	#Point	X(Minutes)	Y(Counts)
	#"+ MRM (191.00 -> 175.90) dFe-SALK 050137C-3.d ***NO DATA POINTS***"
	#Point	X(Minutes)	Y(Counts)
	#"+ MRM (191.00 -> 175.90) sFe-SALK_132418C-1.d ***NO DATA POINTS***"
	#Point	X(Minutes)	Y(Counts)
	#"+ MRM (191.00 -> 175.90) sFe-SALK_132418C-2.d ***NO DATA POINTS***"
	#Point	X(Minutes)	Y(Counts)
	#"+ MRM (191.00 -> 175.90) sFe-SALK_132418C-3.d ***NO DATA POINTS***"
	#Point	X(Minutes)	Y(Counts)
	#"+ MRM (191.00 -> 175.90) sFe-SALK 050137C-1.d ***NO DATA POINTS***"
	#Point	X(Minutes)	Y(Counts)
	#"+ MRM (191.00 -> 175.90) sFe-SALK 050137C-2.d ***NO DATA POINTS***"
	#Point	X(Minutes)	Y(Counts)
	#"+ MRM (191.00 -> 175.90) sFe-SALK 050137C-3.d ***NO DATA POINTS***"
	#Point	X(Minutes)	Y(Counts)
