# Supplementary material for: Rhizobacteria opportunistically boost colonization and impair plant fitness by degrading plant-derived coumarins under iron deficiency
Source: Nat Commun. 2026 Mar 25;17:4398. doi: 10.1038/s41467-026-71037-3 (PMC13181038; doi:10.1038/s41467-026-71037-3)
Supplement: Supplementary file 4 — Supplementary Data 2 [file 41467_2026_71037_MOESM4_ESM.xlsx]

## Sheet: Sheet1
Occurrence of xenA homologs in bacterial genomes retrieved from IMG/M database
NCBI Assembly Accession	Genome Name / Sample Name	Phylum	Ecosystem	Ecosystem Category	XenA counts
GCA_923081025.1	Neolewinella maritima CECT 8419	Bacteroidota	Environmental	Aquatic	1
GCA_910822395.1	Pseudoclavibacter sp. 125703-2019 125703-19	Actinomycetota	Host-associated	Mammals: Human	1
GCA_905175375.1	Chryseobacterium sp. CECT 9390 CECT 9390	Bacteroidota	Environmental	Aquatic	1
GCA_903064715.1	Methylomonas albis EbA	Pseudomonadota	Environmental	Aquatic	1
GCA_902506625.1	Oceanicaulis sp. 350	Pseudomonadota	Host-associated	Algae	1
GCA_902506605.1	Sphingomonas sp. AX6	Pseudomonadota	Host-associated	Algae	1
GCA_902506375.1	Microbacterium sp. 8M	Actinomycetota	Host-associated	Algae	1
GCA_902506355.1	Maribacter sp. 151	Bacteroidota	Host-associated	Algae	1
GCA_902506305.1	Frigoribacterium sp. 9N	Actinomycetota	Host-associated	Algae	1
GCA_902506275.1	Exiguobacterium sp. 8A	Bacillota	Host-associated	Algae	1
GCA_902506255.1	Exiguobacterium sp. 8H	Bacillota	Host-associated	Algae	1
GCA_902459485.1	Aquicella siphonis SGT-108	Pseudomonadota	Environmental	Terrestrial	1
GCA_902459475.1	Aquicella lusitana DSM 16500	Pseudomonadota	Environmental	Aquatic	1
GCA_902141825.1	Thalassocella blandensis ISS155	Pseudomonadota	Environmental	Aquatic	1
GCA_901538385.1	Gemmata obscuriglobus UQM 2246	Planctomycetota	Environmental	Aquatic	1
GCA_900706845.1	Leminorella grimontii NCTC 12152	Pseudomonadota	Host-associated	Mammals: Human	1
GCA_900660755.1	Acholeplasma hippikon NCTC10172	Mycoplasmatota	Host-associated	Mammals	1
GCA_900660715.1	Metamycoplasma arthritidis NCTC10162	Mycoplasmatota	Host-associated	Unclassified	1
GCA_900660525.1	Mycoplasmopsis bovigenitalium NCTC10122	Mycoplasmatota	Host-associated	Mammals	1
GCA_900638675.1	Campylobacter insulaenigrae NCTC12928	Campylobacterota	Host-associated	Mammals	1
GCA_900638585.1	Peptoniphilus ivorii NCTC13079	Bacillota	Host-associated	Mammals: Human	1
GCA_900638445.1	Actinobacillus pleuropneumoniae NCTC10976	Pseudomonadota	Host-associated	Unclassified	1
GCA_900638345.1	Neisseria animaloris NCTC 12227	Pseudomonadota	Host-associated	Mammals: Human	1
GCA_900638075.1	Actinobacillus equuli NCTC9435	Pseudomonadota	Host-associated	Mammals	1
GCA_900637975.1	Actinomyces viscosus NCTC 10951	Actinomycetota	Host-associated	Unclassified	1
GCA_900637825.1	Corynebacterium segmentosum NCTC934	Actinomycetota	Host-associated	Mammals: Human	1
GCA_900637795.1	Weeksella virosa NCTC 11634	Bacteroidota	Host-associated	Mammals: Human	1
GCA_900637725.1	Arachnia propionica NCTC 12967	Actinomycetota	Host-associated	Mammals: Human	1
GCA_900637575.1	Slackia heliotrinireducens NCTC 11029	Actinomycetota	Host-associated	Mammals	1
GCA_900637555.1	Lautropia mirabilis NCTC 12852	Pseudomonadota	Host-associated	Mammals: Human	1
GCA_900637245.1	Neisseria gonorrhoeae NCTC13484	Pseudomonadota	Host-associated	Mammals: Human	1
GCA_900637165.1	Actinomyces howellii NCTC 11636	Actinomycetota	Host-associated	Mammals	1
GCA_900636885.1	Streptococcus urinalis NCTC13766	Bacillota	Host-associated	Mammals: Human	1
GCA_900636765.1	Neisseria canis NCTC10296	Pseudomonadota	Host-associated	Mammals	1
GCA_900636725.1	Streptococcus pyogenes sv. Lancefield Group A NCTC8302	Bacillota	Host-associated	Mammals: Human	1
GCA_900636485.1	Streptococcus pyogenes sv. Lancefield Group A, Giffith Type 47 NCTC8232	Bacillota	Host-associated	Mammals: Human	1
GCA_900636255.1	Staphylococcus epidermidis NCTC4133	Bacillota	Host-associated	Porifera	1
GCA_900618195.1	Bergeyella zoohelcum NCTC 12929	Bacteroidota	Host-associated	Unclassified	1
GCA_900609045.1	Filibacter tadaridae aTB-66	Bacillota	Host-associated	Mammals	1
GCA_900608505.1	Streptococcus pyogenes sv. emm1 S119/S119	Bacillota	Host-associated	Mammals: Human	1
GCA_900475875.1	Streptococcus pyogenes sv. Lacefield Group A NCTC 13737	Bacillota	Host-associated	Mammals: Human	1
GCA_900475765.1	Streptococcus pyogenes sv. Lacefield Group A NCTC 13736	Bacillota	Host-associated	Mammals: Human	1
GCA_900475705.1	Streptococcus pyogenes sv. Lacefield Group A NCTC 13744	Bacillota	Host-associated	Mammals: Human	1
GCA_900475415.1	Streptococcus porcinus sv. group v NCTC 10999	Bacillota	Host-associated	Mammals	1
GCA_900475275.1	Streptococcus sanguinis NCTC 11086	Bacillota	Host-associated	Mammals: Human	1
GCA_900458545.1	Staphylococcus intermedius NCTC 11048	Bacillota	Host-associated	Birds	1
GCA_900457375.1	Staphylococcus arlettae NCTC 12413	Bacillota	Host-associated	Unclassified	1
GCA_900452975.1	Listeria fleischmannii coloradonensis NCTC 13938	Bacillota	Environmental	Terrestrial	1
GCA_900450765.1	Fusobacterium necrogenes NCTC 10723	Fusobacteriota	Host-associated	Birds	1
GCA_900450675.1	Haemophilus parahaemolyticus NCTC 8479	Pseudomonadota	Host-associated	Mammals: Human	1
GCA_900450655.1	Grimontia hollisae NCTC 11641	Pseudomonadota	Host-associated	Mammals: Human	1
GCA_900445515.1	Bacteroides fragilis NCTC 9343	Bacteroidota	Host-associated	Mammals: Human	1
GCA_900444965.1	Actinobacillus rossii NCTC 10801	Pseudomonadota	Host-associated	Unclassified	1
GCA_900332055.1	Brochothrix thermosphacta TAP 175	Bacillota	Host-associated	Birds	1
GCA_900332045.1	Brochothrix thermosphacta CD 337	Bacillota	Host-associated	Arthropoda: Crustaceans	1
GCA_900312965.1	Corynebacterium diphtheriae lausannense CHUV2995	Actinomycetota	Host-associated	Mammals: Human	1
GCA_900248245.1	Acetatifactor muris GP69	Bacillota	Host-associated	Mammals	1
GCA_900243745.1	Desulfovibrio sp. G11	Thermodesulfobacteriota	Host-associated	Mammals	1
GCA_900217715.1	Bacteroides sp. AR20	Bacteroidota	Host-associated	Mammals	1
GCA_900215655.1	Hydrogenobacter hydrogenophilus DSM 2913	Aquificota	Environmental	Aquatic	1
GCA_900205605.1	Corynebacterium diphtheriae FRC0043	Actinomycetota	Host-associated	Mammals: Human	1
GCA_900188415.1	Maribacter sedimenticola DSM 19840	Bacteroidota	Environmental	Aquatic	1
GCA_900188355.1	Lutibacter flavus DSM 27993	Bacteroidota	Environmental	Aquatic	1
GCA_900188325.1	Ekhidna lutea DSM 19307	Bacteroidota	Environmental	Aquatic	1
GCA_900188235.1	Lutibacter agarilyticus DSM 29150	Bacteroidota	Environmental	Aquatic	1
GCA_900188085.1	Granulicella rosea DSM 18704	Acidobacteriota	Environmental	Aquatic	1
GCA_900188045.1	Jannaschia aquimarina DSM 28248	Pseudomonadota	Environmental	Aquatic	1
GCA_900187395.1	Kytococcus aerolatus DSM 22179	Actinomycetota	Environmental	Air	1
GCA_900187305.1	Neisseria zoodegmatis NCTC 12230	Pseudomonadota	Host-associated	Mammals: Human	1
GCA_900187295.1	Corynebacterium cystitidis NCTC 11863	Actinomycetota	Host-associated	Mammals	1
GCA_900187215.1	Corynebacterium imitans NCTC 13015	Actinomycetota	Host-associated	Mammals: Human	1
GCA_900187185.1	Chryseobacterium taklimakanense NCTC 13490	Bacteroidota	Environmental	Terrestrial	1
GCA_900187115.1	Aliarcobacter butzleri NCTC 12481	Campylobacterota	Host-associated	Mammals	1
GCA_900186935.1	Neisseria gonorrhoeae NCTC 13799	Pseudomonadota	Host-associated	Mammals: Human	1
GCA_900186915.1	Neisseria gonorrhoeae NCTC 13800	Pseudomonadota	Host-associated	Mammals: Human	1
GCA_900186875.1	Neisseria gonorrhoeae NCTC 13798	Pseudomonadota	Host-associated	Mammals: Human	1
GCA_900182915	Rhodopirellula lusitana DSM 25457	Planctomycetota	Host-associated	Algae	1
GCA_900182865	Desulfonatronum zhilinae Al915-01	Thermodesulfobacteriota	Environmental	Aquatic	1
GCA_900182845	Sphaerochaeta associata GLS2	Spirochaetota	Host-associated	Microbial	1
GCA_900182815	Algoriphagus winogradskyi DSM 15360	Bacteroidota	Host-associated	Algae	1
GCA_900182775	Muriicola jejuensis DSM 21206	Bacteroidota	Environmental	Aquatic	1
GCA_900182735	Laceyella tengchongensis DSM 45262	Bacillota	Environmental	Terrestrial	1
GCA_900182605.1	Saccharicrinis carchari DSM 27040	Bacteroidota	Host-associated	Fish	1
GCA_900182555.1	Aliifodinibius sediminis DSM 21194	Balneolota	Environmental	Aquatic	1
GCA_900177815.1	Paenibacillus aquistagni 11	Bacillota	Environmental	Aquatic	1
GCA_900177745.1	Corynebacterium pollutisoli VDS	Actinomycetota	Environmental	Terrestrial	1
GCA_900177655.1	Devosia lucknowensis L15	Pseudomonadota	Environmental	Terrestrial	1
GCA_900176515.1	Kibdelosporangium aridum DSM 43828	Actinomycetota	Environmental	Terrestrial	1
GCA_900176505.1	Pedobacter nyackensis DSM 19625	Bacteroidota	Environmental	Aquatic	1
GCA_900176475.1	Tropicibacter naphthalenivorans DSM 19561	Pseudomonadota	Environmental	Aquatic	1
GCA_900176415.1	Cellulophaga tyrosinoxydans DSM 21164	Bacteroidota	Environmental	Aquatic	1
GCA_900176165.1	Deinococcus hopiensis KR-140, DSM 18049	Deinococcota	Environmental	Terrestrial	1
GCA_900176155.1	Corynebacterium glucuronolyticum DSM 44120	Actinomycetota	Host-associated	Mammals: Human	1
GCA_900176145.1	Sulfobacillus thermosulfidooxidans AT-1, DSM 9293	Bacillota	Environmental	Terrestrial	1
GCA_900176005.1	Thermanaeromonas toyohensis ToBE, DSM 14490	Bacillota	Environmental	Aquatic	1
GCA_900168235.1	Lachnospiraceae bacterium KH1P17	Bacillota	Host-associated	Mammals	1
GCA_900168125.1	Sphingobacterium nematocida DSM 24091	Bacteroidota	Host-associated	Plants	1
GCA_900168015.1	Daejeonella lutea DSM 22385	Bacteroidota	Environmental	Terrestrial	1
GCA_900167505.1	Clostridium sp. USBA 49	Bacillota	Environmental	Aquatic	1
GCA_900167465.1	Trichlorobacter thiogenes ATCC BAA-34	Thermodesulfobacteriota	Environmental	Terrestrial	1
GCA_900167405.1	Globicatella sulfidifaciens DSM 15739	Bacillota	Host-associated	Mammals	1
GCA_900167335.1	Pilibacter termitis ATCC BAA-1030	Bacillota	Host-associated	Arthropoda: Insects	1
GCA_900167315.1	Olsenella sp. KH1P3	Actinomycetota	Host-associated	Mammals	1
GCA_900167305.1	Garciella nitratireducens DSM 15102	Bacillota	Environmental	Terrestrial	1
GCA_900167155.1	Enterovibrio nigricans DSM 22720	Pseudomonadota	Host-associated	Fish	1
GCA_900167125.1	Paucidesulfovibrio gracilis DSM 16080	Thermodesulfobacteriota	Environmental	Terrestrial	1
GCA_900167075.1	Sediminibacterium ginsengisoli DSM 22335	Bacteroidota	Environmental	Terrestrial	1
GCA_900167065.1	Paradesulfovibrio bizertensis DSM 18034	Thermodesulfobacteriota	Environmental	Aquatic	1
GCA_900167045.1	Legionella maceachernii ATCC 35300	Pseudomonadota	Environmental	Aquatic	1
GCA_900166985.1	Acholeplasma oculi 19L, ATCC 27350	Mycoplasmatota	Host-associated	Mammals	1
GCA_900166495.1	Clostridioides difficile CD41	Bacillota	Host-associated	Mammals: Human	1
GCA_900166485.1	Clostridioides difficile CD46	Bacillota	Host-associated	Mammals: Human	1
GCA_900166465.1	Clostridioides difficile CD13	Bacillota	Host-associated	Mammals: Human	1
GCA_900166435.1	Clostridioides difficile CD37	Bacillota	Host-associated	Mammals: Human	1
GCA_900166325.1	Clostridioides difficile CD44	Bacillota	Host-associated	Mammals: Human	1
GCA_900166245.1	Clostridioides difficile CD22	Bacillota	Host-associated	Mammals: Human	1
GCA_900166195.1	Clostridioides difficile CD34	Bacillota	Host-associated	Mammals: Human	1
GCA_900166185.1	Clostridioides difficile CD51	Bacillota	Host-associated	Mammals: Human	1
GCA_900166175.1	Clostridioides difficile CD42	Bacillota	Host-associated	Mammals: Human	1
GCA_900166165.1	Clostridioides difficile CD38	Bacillota	Host-associated	Mammals: Human	1
GCA_900166155.1	Clostridioides difficile CD21	Bacillota	Host-associated	Mammals: Human	1
GCA_900166115.1	Clostridioides difficile CD45	Bacillota	Host-associated	Mammals: Human	1
GCA_900166025.1	Clostridioides difficile CD49	Bacillota	Host-associated	Mammals: Human	1
GCA_900165965.1	Clostridioides difficile CD69	Bacillota	Host-associated	Mammals: Human	1
GCA_900165905.1	Clostridioides difficile CD17	Bacillota	Host-associated	Mammals: Human	1
GCA_900164995.1	Clostridioides difficile VRECD0104	Bacillota	Host-associated	Mammals: Human	1
GCA_900164985.1	Clostridioides difficile VRECD0103	Bacillota	Host-associated	Mammals: Human	1
GCA_900164975.1	Clostridioides difficile VRECD0102	Bacillota	Host-associated	Mammals: Human	1
GCA_900164965.1	Clostridioides difficile VRECD0101	Bacillota	Host-associated	Mammals: Human	1
GCA_900164955.1	Clostridioides difficile VRECD0099	Bacillota	Host-associated	Mammals: Human	1
GCA_900164915.1	Clostridioides difficile VRECD0083	Bacillota	Host-associated	Mammals: Human	1
GCA_900164895.1	Clostridioides difficile VRECD0077	Bacillota	Host-associated	Mammals: Human	1
GCA_900164885.1	Clostridioides difficile VRECD0080	Bacillota	Host-associated	Mammals: Human	1
GCA_900164875.1	Clostridioides difficile VRECD0075	Bacillota	Host-associated	Mammals: Human	1
GCA_900164845.1	Clostridioides difficile VRECD0054	Bacillota	Host-associated	Mammals: Human	1
GCA_900164815.1	Clostridioides difficile VRECD0053	Bacillota	Host-associated	Mammals: Human	1
GCA_900164795.1	Clostridioides difficile VRECD0051	Bacillota	Host-associated	Mammals: Human	1
GCA_900164765.1	Clostridioides difficile VRECD0047	Bacillota	Host-associated	Mammals: Human	1
GCA_900164755.1	Clostridioides difficile VRECD0044	Bacillota	Host-associated	Mammals: Human	1
GCA_900164725.1	Clostridioides difficile VRECD0040	Bacillota	Host-associated	Mammals: Human	1
GCA_900164705.1	Clostridioides difficile VRECD0002	Bacillota	Host-associated	Mammals: Human	1
GCA_900164695.1	Clostridioides difficile VRECD0011	Bacillota	Host-associated	Mammals: Human	1
GCA_900164675.1	Clostridioides difficile VRECD0007	Bacillota	Host-associated	Mammals: Human	1
GCA_900164645.1	Clostridioides difficile VRECD0001	Bacillota	Host-associated	Mammals: Human	1
GCA_900164635.1	Clostridioides difficile VRECD0008	Bacillota	Host-associated	Mammals: Human	1
GCA_900164615.1	Clostridioides difficile VRECD0016	Bacillota	Host-associated	Mammals: Human	1
GCA_900164605.1	Clostridioides difficile VRECD0014	Bacillota	Host-associated	Mammals: Human	1
GCA_900164585.1	Clostridioides difficile VRECD0012	Bacillota	Host-associated	Mammals: Human	1
GCA_900164575.1	Clostridioides difficile VRECD0009	Bacillota	Host-associated	Mammals: Human	1
GCA_900164565.1	Clostridioides difficile VRECD0179	Bacillota	Host-associated	Mammals: Human	1
GCA_900164535.1	Clostridioides difficile VRECD0171	Bacillota	Host-associated	Mammals: Human	1
GCA_900164505.1	Clostridioides difficile VRECD0082	Bacillota	Host-associated	Mammals: Human	1
GCA_900164495.1	Clostridioides difficile VRECD0166	Bacillota	Host-associated	Mammals: Human	1
GCA_900164485.1	Clostridioides difficile VRECD0172	Bacillota	Host-associated	Mammals: Human	1
GCA_900164475.1	Clostridioides difficile VRECD0134	Bacillota	Host-associated	Mammals: Human	1
GCA_900164465.1	Clostridioides difficile VRECD0173	Bacillota	Host-associated	Mammals: Human	1
GCA_900164455.1	Clostridioides difficile VRECD0169	Bacillota	Host-associated	Mammals: Human	1
GCA_900164445.1	Clostridioides difficile VRECD0170	Bacillota	Host-associated	Mammals: Human	1
GCA_900164415.1	Clostridioides difficile VRECD0178	Bacillota	Host-associated	Mammals: Human	1
GCA_900164405.1	Clostridioides difficile VRECD0168	Bacillota	Host-associated	Mammals: Human	1
GCA_900164375.1	Clostridioides difficile VRECD0039	Bacillota	Host-associated	Mammals: Human	1
GCA_900164355.1	Clostridioides difficile VRECD0139	Bacillota	Host-associated	Mammals: Human	1
GCA_900164345.1	Clostridioides difficile VRECD0175	Bacillota	Host-associated	Mammals: Human	1
GCA_900164305.1	Clostridioides difficile VRECD0120	Bacillota	Host-associated	Mammals: Human	1
GCA_900164295.1	Clostridioides difficile VRECD0133	Bacillota	Host-associated	Mammals: Human	1
GCA_900164285.1	Clostridioides difficile VRECD0127	Bacillota	Host-associated	Mammals: Human	1
GCA_900164275.1	Clostridioides difficile VRECD0119	Bacillota	Host-associated	Mammals: Human	1
GCA_900164255.1	Clostridioides difficile VRECD0126	Bacillota	Host-associated	Mammals: Human	1
GCA_900164245.1	Clostridioides difficile VRECD0162	Bacillota	Host-associated	Mammals: Human	1
GCA_900164185.1	Clostridioides difficile VRECD0160	Bacillota	Host-associated	Mammals: Human	1
GCA_900164175.1	Clostridioides difficile VRECD0131	Bacillota	Host-associated	Mammals: Human	1
GCA_900164165.1	Clostridioides difficile VRECD0163	Bacillota	Host-associated	Mammals: Human	1
GCA_900164125.1	Clostridioides difficile VRECD0161	Bacillota	Host-associated	Mammals: Human	1
GCA_900164115.1	Clostridioides difficile VRECD0142	Bacillota	Host-associated	Mammals: Human	1
GCA_900164105.1	Clostridioides difficile VRECD0138	Bacillota	Host-associated	Mammals: Human	1
GCA_900164095.1	Clostridioides difficile VRECD0165	Bacillota	Host-associated	Mammals: Human	1
GCA_900164085.1	Clostridioides difficile VRECD0141	Bacillota	Host-associated	Mammals: Human	1
GCA_900164055.1	Clostridioides difficile VRECD0136	Bacillota	Host-associated	Mammals: Human	1
GCA_900164045.1	Clostridioides difficile VRECD0137	Bacillota	Host-associated	Mammals: Human	1
GCA_900164025.1	Clostridioides difficile VRECD0043	Bacillota	Host-associated	Mammals: Human	1
GCA_900164015.1	Clostridioides difficile VRECD0132	Bacillota	Host-associated	Mammals: Human	1
GCA_900156795.1	Virgibacillus pantothenticus DSM 26	Bacillota	Environmental	Terrestrial	1
GCA_900156785.1	Belliella pelovolcani DSM 46698	Bacteroidota	Environmental	Terrestrial	1
GCA_900156725.1	Kaistella chaponensis DSM 23145	Bacteroidota	Host-associated	Fish	1
GCA_900156505.1	Yoonia rosea DSM 29591	Pseudomonadota	Environmental	Aquatic	1
GCA_900156415.1	Pontibacter lucknowensis DM9	Bacteroidota	Environmental	Terrestrial	1
GCA_900156345.1	Pontibacter indicus LP100	Bacteroidota	Environmental	Terrestrial	1
GCA_900156305.1	Edaphobacillus lindanitolerans MNA4	Bacillota	Environmental	Terrestrial	1
GCA_900156225.1	Ectothiorhodosinus mongolicus M9	Pseudomonadota	Environmental	Aquatic	1
GCA_900156205.1	Leptospira interrogans ATCC 43642	Spirochaetota	Host-associated	Mammals: Human	1
GCA_900156195.1	Burkholderia sp. B14	Pseudomonadota	Host-associated	Fungi	1
GCA_900155955.1	Burkholderia sp. B13	Pseudomonadota	Host-associated	Fungi	1
GCA_900143515.1	Micromonospora cremea DSM 45599	Actinomycetota	Host-associated	Plants	1
GCA_900143275.1	Nitrosomonas cryotolerans ATCC 49181 (version 2)	Pseudomonadota	Environmental	Aquatic	1
GCA_900142995.1	Caldanaerovirga acetigignens DSM 18802	Bacillota	Environmental	Terrestrial	1
GCA_900142635.1	Myroides xuanwuensis DSM 27251	Bacteroidota	Environmental	Terrestrial	1
GCA_900142275.1	Anaerobranca californiensis DSM 14826	Bacillota	Environmental	Aquatic	1
GCA_900142205.1	Reichenbachiella agariperforans DSM 26134	Bacteroidota	Environmental	Aquatic	1
GCA_900142125.1	Malonomonas rubra DSM 5091	Thermodesulfobacteriota	Environmental	Terrestrial	1
GCA_900142035.1	Flavobacterium terrae DSM 18829	Bacteroidota	Environmental	Terrestrial	1
GCA_900142015.1	Bacteroides stercorirosoris DSM 26884	Bacteroidota	Host-associated	Mammals	1
GCA_900141955.1	Aequorivita viscosa DSM 26349	Bacteroidota	Environmental	Aquatic	1
GCA_900141885.1	Mesonia phycicola DSM 21425	Bacteroidota	Environmental	Aquatic	1
GCA_900141845.1	Clostridium cavendishii DSM 21758	Bacillota	Environmental	Aquatic	1
GCA_900141825.1	Pseudobutyrivibrio xylanivorans DSM 14809	Bacillota	Host-associated	Mammals	1
GCA_900141815.1	Rubritalea squalenifaciens DSM 18772	Verrucomicrobiota	Host-associated	Porifera	1
GCA_900141785.1	Aquimarina spongiae DSM 22623	Bacteroidota	Host-associated	Porifera	1
GCA_900141725.1	Actinomyces denticolens PA	Actinomycetota	Host-associated	Mammals	1
GCA_900141635.1	Peptoclostridium litorale DSM 5388	Bacillota	Environmental	Aquatic	1
GCA_900141625.1	Ruegeria lacuscaerulensis DSM 11314	Pseudomonadota	Environmental	Aquatic	1
GCA_900130045.1	Leeuwenhoekiella palythoae DSM 19859	Bacteroidota	Host-associated	Cnidaria	1
GCA_900130035.1	Wenyingzhuangia marina DSM 100572	Bacteroidota	Environmental	Aquatic	1
GCA_900129945.1	Butyrivibrio fibrisolvens DSM 3071	Bacillota	Host-associated	Mammals	1
GCA_900129805.1	Thermosyntropha lipolytica DSM 11003	Bacillota	Environmental	Aquatic	1
GCA_900129745.1	Winogradskyella jejuensis DSM 25330	Bacteroidota	Host-associated	Algae	1
GCA_900129725.1	Chryseolinea serpens DSM 24574	Bacteroidota	Environmental	Aquatic	1
GCA_900129655.1	Bacteroides clarus DSM 22519	Bacteroidota	Host-associated	Mammals: Human	1
GCA_900129475.1	Tenacibaculum mesophilum DSM 13764	Bacteroidota	Host-associated	Porifera	1
GCA_900129455.1	Jatrophihabitans endophyticus DSM 45627	Actinomycetota	Host-associated	Plants	1
GCA_900129445.1	Salegentibacter echinorum DSM 24579	Bacteroidota	Host-associated	Invertebrates	1
GCA_900129405.1	Flavobacterium fontis DSM 25660	Bacteroidota	Environmental	Aquatic	1
GCA_900129355.1	Seinonella peptonophila DSM 44666	Bacillota	Environmental	Terrestrial	1
GCA_900129345.1	Ruegeria intermedia DSM 29341	Pseudomonadota	Environmental	Aquatic	1
GCA_900129225.1	Schwartzia succinivorans DSM 10502	Bacillota	Host-associated	Mammals	1
GCA_900129195.1	Desulforamulus putei DSM 12395	Bacillota	Environmental	Terrestrial	1
GCA_900129165.1	Anaerotignum propionicum X2, DSM 1682	Bacillota	Environmental	Aquatic	1
GCA_900129065.1	Bacteroides faecichinchillae DSM 26883	Bacteroidota	Host-associated	Mammals	1
GCA_900129045.1	Bifidobacterium merycicum DSM 6492	Actinomycetota	Host-associated	Mammals	1
GCA_900129035.1	Psychroflexus salarius DSM 25661	Bacteroidota	Environmental	Aquatic	1
GCA_900129015.1	Cnuella takakiae DSM 26897	Bacteroidota	Host-associated	Plants	1
GCA_900128985.1	Dysgonomonas macrotermitis DSM 27370	Bacteroidota	Host-associated	Arthropoda: Insects	1
GCA_900128965.1	Ferrithrix thermotolerans DSM 19514	Actinomycetota	Environmental	Aquatic	1
GCA_900128885.1	Alkalibacter saccharofermentans DSM 14828	Bacillota	Environmental	Terrestrial	1
GCA_900119845.1	Devosia enhydra ATCC 23634	Pseudomonadota	Environmental	Aquatic	1
GCA_900119735.1	Marinospirillum alkaliphilum DSM 21637	Pseudomonadota	Environmental	Aquatic	1
GCA_900119525.1	Staphylococcus hominis hominis ZBW5	Bacillota	Host-associated	Mammals: Human	1
GCA_900119145.1	Cellulophaga fucicola DSM 24786	Bacteroidota	Host-associated	Algae	1
GCA_900119095.1	Desulfovibrio desulfuricans DSM 7057	Thermodesulfobacteriota	Host-associated	Mammals	1
GCA_900116875.1	Butyrivibrio sp. INlla21	Bacillota	Host-associated	Mammals	1
GCA_900116865.1	Butyrivibrio sp. M55	Bacillota	Host-associated	Mammals	1
GCA_900116805.1	Alicyclobacillus macrosporangiidus DSM 17980	Bacillota	Environmental	Terrestrial	1
GCA_900116635.1	Xenorhabdus koppenhoeferi DSM 18168	Pseudomonadota	Host-associated	Invertebrates	1
GCA_900116565.1	Thermoflavifilum thermophilum DSM 14807	Bacteroidota	Environmental	Aquatic	1
GCA_900116515.1	Geodermatophilus amargosae DSM 46136	Actinomycetota	Environmental	Terrestrial	1
GCA_900116485.1	Selenomonas sp. GACV-9	Bacillota	Host-associated	Mammals	1
GCA_900116395.1	Lachnospiraceae bacterium XBD2001	Bacillota	Host-associated	Mammals	1
GCA_900116255.1	Halolactibacillus miurensis DSM 17074	Bacillota	Host-associated	Algae	1
GCA_900116165.1	Lysinibacillus sp. SG55	Bacillota	Host-associated	Plants	1
GCA_900116155.1	Lysinibacillus sp. BC-43	Bacillota	Host-associated	Plants	1
GCA_900116115.1	Lutibacter maritimus DSM 24450	Bacteroidota	Environmental	Aquatic	1
GCA_900115825.1	Desemzia incerta DSM 20581	Bacillota	Host-associated	Arthropoda: Insects	1
GCA_900115805.1	Psychrobacillus psychrotolerans DSM 11706	Bacillota	Environmental	Terrestrial	1
GCA_900115605.1	Halolactibacillus halophilus DSM 17073	Bacillota	Host-associated	Algae	1
GCA_900115515.1	Saccharomonospora viridis ATCC 33517	Actinomycetota	Environmental	Terrestrial	1
GCA_900115465.1	Halolactibacillus alkaliphilums CGMCC 1.6843	Bacillota	Environmental	Aquatic	1
GCA_900115305.1	Algoriphagus ornithinivorans DSM 15282	Bacteroidota	Environmental	Aquatic	1
GCA_900115205.1	Robiginitalea myxolifaciens DSM 21019	Bacteroidota	Environmental	Aquatic	1
GCA_900115195.1	Xenorhabdus japonica DSM 16522	Pseudomonadota	Host-associated	Microbial	1
GCA_900115185.1	Bizionia echini DSM 23925	Bacteroidota	Host-associated	Invertebrates	1
GCA_900115145.1	Salegentibacter flavus DSM 17794	Bacteroidota	Environmental	Aquatic	1
GCA_900115025.1	Peptostreptococcus anaerobius C	Bacillota	Host-associated	Mammals	1
GCA_900114945.1	Flavobacterium succinicans DSM 4002	Bacteroidota	Host-associated	Fish	1
GCA_900114895.1	Ectothiorhodospira marismortui DSM 4180	Pseudomonadota	Environmental	Aquatic	1
GCA_900114885.1	Psychrobacillus psychrodurans DSM 11713	Bacillota	Environmental	Terrestrial	1
GCA_900114865.1	Bacteroides xylanisolvens NLAE-zl-C202	Bacteroidota	Host-associated	Mammals	1
GCA_900114675.1	Yoonia litorea DSM 29433	Pseudomonadota	Environmental	Aquatic	1
GCA_900114625.1	Granulicella pectinivorans DSM 21001	Acidobacteriota	Environmental	Aquatic	1
GCA_900114405.1	Lachnospiraceae bacterium KH1T2	Bacillota	Host-associated	Mammals	1
GCA_900114275.1	Celeribacter marinus DSM 100036	Pseudomonadota	Environmental	Aquatic	1
GCA_900114265.1	Flaviramulus basaltis DSM 18180	Bacteroidota	Environmental	Terrestrial	1
GCA_900114245.1	Pseudovibrio ascidiaceicola DSM 16392	Pseudomonadota	Host-associated	Tunicates	1
GCA_900114125.1	Nereida ignava DSM 16309	Pseudomonadota	Environmental	Aquatic	1
GCA_900114115.1	Desulfomicrobium apsheronum DSM 5918	Thermodesulfobacteriota	Environmental	Aquatic	1
GCA_900114045.1	Kaistella treverensis DSM 22251	Bacteroidota	Host-associated	Mammals: Human	1
GCA_900114005.1	Olleya namhaensis DSM 28881	Bacteroidota	Environmental	Aquatic	1
GCA_900113995.1	Ruminococcaceae bacterium D5	Bacillota	Host-associated	Mammals	1
GCA_900113785.1	Lysinibacillus sp. SG53	Bacillota	Host-associated	Plants	1
GCA_900113645.1	Trichococcus flocculiformis DSM 2094	Bacillota	Host-associated	Plants	1
GCA_900113545.1	Neisseria elongata ATCC 25295	Pseudomonadota	Host-associated	Mammals: Human	1
GCA_900113525.1	Pedobacter insulae DSM 18684	Bacteroidota	Environmental	Terrestrial	1
GCA_900113415.1	Oribacterium sp. WCC10	Bacillota	Host-associated	Mammals	1
GCA_900113385.1	Lachnospiraceae bacterium C7	Bacillota	Host-associated	Mammals	1
GCA_900113375.1	Algoriphagus hitonicola DSM 19315	Bacteroidota	Environmental	Aquatic	1
GCA_900113065.1	Aureimonas phyllosphaerae L9-753	Pseudomonadota	Host-associated	Plants	1
GCA_900113025.1	Alteribacillus iranensis DSM 23995	Bacillota	Environmental	Aquatic	1
GCA_900112995.1	Lactobacillus rogosae ATCC 27753	Bacillota	Host-associated	Mammals: Human	1
GCA_900112605.1	Thiohalospira halophila HL3	Pseudomonadota	Environmental	Aquatic	1
GCA_900112465.1	Bifidobacterium bifidum Calf96	Actinomycetota	Host-associated	Mammals	1
GCA_900112395.1	Algibacter lectus DSM 15365	Bacteroidota	Host-associated	Algae	1
GCA_900112235.1	Marinospirillum celere DSM 18438	Pseudomonadota	Environmental	Aquatic	1
GCA_900112115.1	Kaistella jeonii DSM 17048	Bacteroidota	Host-associated	Plants	1
GCA_900112105.1	Zunongwangia mangrovi DSM 24499	Bacteroidota	Host-associated	Plants	1
GCA_900112005.1	Algoriphagus aquimarinus DSM 23399	Bacteroidota	Environmental	Aquatic	1
GCA_900111965.1	Flavobacterium swingsii DSM 21789	Bacteroidota	Environmental	Aquatic	1
GCA_900111915.1	Selenomonas ruminantium L14	Bacillota	Host-associated	Mammals	1
GCA_900111755.1	Thalassotalea agarivorans DSM 19706	Pseudomonadota	Environmental	Aquatic	1
GCA_900111685.1	Nonomuraea wenchangensis CGMCC 4.5598	Actinomycetota	Host-associated	Plants	1
GCA_900111615.1	Natronincola peptidivorans DSM 18979	Bacillota	Environmental	Aquatic	1
GCA_900111575.1	Anaerobranca gottschalkii DSM 13577	Bacillota	Environmental	Terrestrial	1
GCA_900111325.1	Lachnobacterium bovis S1b	Bacillota	Host-associated	Mammals	1
GCA_900111265.1	Corynebacterium cystitidis DSM 20524	Actinomycetota	Host-associated	Mammals	1
GCA_900111255.1	Parafannyhessea umbonata KHGC19	Actinomycetota	Host-associated	Mammals	1
GCA_900111175.1	Actinokineospora terrae DSM 44260	Actinomycetota	Environmental	Terrestrial	1
GCA_900111135.1	Granulicatella balaenopterae DSM 15827	Bacillota	Host-associated	Mammals	1
GCA_900111115.1	Giesbergeria anulus ATCC 35958	Pseudomonadota	Environmental	Aquatic	1
GCA_900111065.1	Myroides profundi DSM 19823	Bacteroidota	Environmental	Aquatic	1
GCA_900110965.1	Ectothiorhodospira magna B7-7	Pseudomonadota	Environmental	Aquatic	1
GCA_900110805.1	Butyrivibrio sp. TB	Bacillota	Host-associated	Mammals	1
GCA_900110685.1	Piscibacillus halophilus DSM 21633	Bacillota	Environmental	Aquatic	1
GCA_900110625.1	Lysinibacillus sp. TC-13	Bacillota	Host-associated	Plants	1
GCA_900110565.1	Denitrobacterium detoxificans DSM 21843	Actinomycetota	Host-associated	Mammals	1
GCA_900110555.1	Blastococcus endophyticus DSM 45413	Actinomycetota	Host-associated	Plants	1
GCA_900110175.1	Lysinibacillus sp. SG45	Bacillota	Host-associated	Plants	1
GCA_900109965.1	Bacteroides sp. AR29	Bacteroidota	Host-associated	Mammals	1
GCA_900109835.1	Streptococcus gallolyticus VTM1R29	Bacillota	Host-associated	Mammals	1
GCA_900109615.1	Kaistella antarctica DSM 17047	Bacteroidota	Environmental	Terrestrial	1
GCA_900109385.1	Bacteroides thetaiotaomicron KPPR-3	Bacteroidota	Host-associated	Mammals	1
GCA_900109375.1	Aquimarina amphilecti DSM 25232	Bacteroidota	Host-associated	Porifera	1
GCA_900108955.1	Flavobacterium terrigena DSM 17934	Bacteroidota	Environmental	Terrestrial	1
GCA_900108525.1	Epilithonimonas hominis DSM 19326	Bacteroidota	Host-associated	Fish	1
GCA_900108495.1	Parafannyhessea umbonata WCP15	Actinomycetota	Host-associated	Mammals	1
GCA_900108185.1	Bryocella elongata DSM 22489	Acidobacteriota	Environmental	Terrestrial	1
GCA_900108155.1	Bacteroides thetaiotaomicron NLAE-zl-C579	Bacteroidota	Host-associated	Mammals	1
GCA_900108145.1	Legionella quinlivanii DSM 21216	Pseudomonadota	Environmental	Aquatic	1
GCA_900108035.1	Parabacteroides chinchillae DSM 29073	Bacteroidota	Host-associated	Mammals	1
GCA_900107905.1	Streptococcus gallolyticus VTM1R27	Bacillota	Host-associated	Mammals	1
GCA_900107855.1	Marinobacterium georgiense DSM 11526	Pseudomonadota	Environmental	Aquatic	1
GCA_900107835.1	Oribacterium sp. KHPX15	Bacillota	Host-associated	Mammals	1
GCA_900107735.1	Bowdeniella nasicola KPR-1	Actinomycetota	Host-associated	Mammals	1
GCA_900107695.1	Thiothrix caldifontis DSM 21228	Pseudomonadota	Environmental	Aquatic	1
GCA_900107675.1	Alistipes timonensis DSM 25383	Bacteroidota	Host-associated	Mammals: Human	1
GCA_900107625.1	Bizionia paragorgiae DSM 23842	Bacteroidota	Host-associated	Cnidaria	1
GCA_900107505.1	Trichococcus collinsii DSM 14526	Bacillota	Environmental	Terrestrial	1
GCA_900107495.1	Salinimicrobium catena DSM 23553	Bacteroidota	Environmental	Aquatic	1
GCA_900107385.1	Tessaracoccus flava RP1	Actinomycetota	Environmental	Terrestrial	1
GCA_900107315.1	Bacteroides uniformis DSM 6597	Bacteroidota	Host-associated	Mammals: Human	1
GCA_900107255.1	Micromonospora pattaloongensis DSM 45245	Actinomycetota	Environmental	Aquatic	1
GCA_900107245.1	Lachnobacterium bovis DSM 14045	Bacillota	Host-associated	Mammals	1
GCA_900106755.1	Bacteroides faecis DSM 24798	Bacteroidota	Host-associated	Mammals: Human	1
GCA_900106665.1	Paracoccus sanguinis DSM 29303	Pseudomonadota	Host-associated	Mammals: Human	1
GCA_900106605.1	Bacteroides stercoris DSM 19555	Bacteroidota	Host-associated	Mammals: Human	1
GCA_900106535.1	Myxococcus xanthus DSM 16526	Myxococcota	Environmental	Terrestrial	1
GCA_900106055.1	Schaalia radingae DSM 9169	Actinomycetota	Host-associated	Unclassified	1
GCA_900105875.1	Nitrosomonas ureae Nm10	Pseudomonadota	Environmental	Terrestrial	1
GCA_900105615.1	Lacrimispora sphenoides ATCC 19403	Bacillota	Host-associated	Mammals: Human	1
GCA_900105545.1	Maribacter dokdonensis MAR_2009_71	Bacteroidota	Environmental	Aquatic	1
GCA_900105445.1	Paraoerskovia marina DSM 22126	Actinomycetota	Host-associated	Algae	1
GCA_900105065.1	Friedmanniella luteola DSM 21741	Actinomycetota	Host-associated	Arthropoda: Chelicerates	1
GCA_900104925.1	Opitutus sp. GAS368	Verrucomicrobiota	Environmental	Terrestrial	1
GCA_900104835.1	Bifidobacterium longum longum DSM 20219	Actinomycetota	Host-associated	Mammals: Human	1
GCA_900104695.1	Paenibacillus sp. GP183	Bacillota	Environmental	Terrestrial	1
GCA_900104685.1	Agromyces flavus DSM 22059	Actinomycetota	Environmental	Terrestrial	1
GCA_900104485.1	Bauldia litoralis ATCC 35022	Pseudomonadota	Environmental	Aquatic	1
GCA_900104395.1	Fusobacterium necrophorum ATCC 25286	Fusobacteriota	Host-associated	Mammals	1
GCA_900104375.1	Flavobacteriaceae bacterium Mar_2010_188	Bacteroidota	Environmental	Aquatic	1
GCA_900104335.1	Pseudobutyrivibrio sp. YE44	Bacillota	Host-associated	Mammals	1
GCA_900104325.1	Lysinibacillus sp. TC-37	Bacillota	Host-associated	Plants	1
GCA_900104275.1	Lysinibacillus sp. BC-14	Bacillota	Host-associated	Plants	1
GCA_900104235.1	Streptococcus henryi A-4	Bacillota	Host-associated	Mammals	1
GCA_900104195.1	Cloacibacterium normanense DSM 15886	Bacteroidota	Environmental	Aquatic	1
GCA_900104145.1	Pseudovibrio sp. Tun.PSC04-5.I4	Pseudomonadota	Environmental	Aquatic	1
GCA_900103735.1	Algoriphagus alkaliphilus DSM 22703	Bacteroidota	Environmental	Aquatic	1
GCA_900103665.1	Pedobacter steynii DSM 19110	Bacteroidota	Environmental	Aquatic	1
GCA_900103545.1	Daejeonella rubra DSM 24536	Bacteroidota	Environmental	Terrestrial	1
GCA_900103425.1	Allisonella histaminiformans DSM 15230	Bacillota	Host-associated	Mammals	1
GCA_900103115.1	Kandleria vitulina WCC7	Bacillota	Host-associated	Mammals	1
GCA_900103065.1	Geoalkalibacter ferrihydriticus DSM 17813	Thermodesulfobacteriota	Environmental	Aquatic	1
GCA_900103055.1	Bifidobacterium longum suis DSM 20211	Actinomycetota	Host-associated	Mammals	1
GCA_900103025.1	Clostridium cochlearium NLAE-zl-C224	Bacillota	Host-associated	Mammals	1
GCA_900102865.1	Bifidobacterium breve RP2	Actinomycetota	Host-associated	Mammals	1
GCA_900102855.1	Thiohalomonas denitrificans HLD2	Pseudomonadota	Environmental	Aquatic	1
GCA_900102845.1	Cutibacterium acnes NLAE-zl-G260	Actinomycetota	Host-associated	Unclassified	1
GCA_900102685.1	Melghirimyces thermohalophilus DSM 45514	Bacillota	Environmental	Terrestrial	1
GCA_900102645.1	Bacteroides ovatus NLAE-zl-C500	Bacteroidota	Host-associated	Mammals	1
GCA_900102485.1	Desulfovibrio legallii KHC7	Thermodesulfobacteriota	Host-associated	Mammals	1
GCA_900102355.1	Lysinibacillus sp. LD79	Bacillota	Host-associated	Plants	1
GCA_900102235.1	Lachnospiraceae bacterium XBB2008	Bacillota	Host-associated	Mammals	1
GCA_900102185.1	Terriglobus roseus GAS232	Acidobacteriota	Environmental	Terrestrial	1
GCA_900102165.1	Cellulophaga baltica DSM 24729	Bacteroidota	Host-associated	Algae	1
GCA_900102055.1	Ulvibacter litoralis DSM 16195	Bacteroidota	Host-associated	Algae	1
GCA_900102025.1	Actinobaculum suis DSM 20639	Actinomycetota	Host-associated	Mammals	1
GCA_900101905.1	Myxococcus virescens DSM 2260	Myxococcota	Environmental	Terrestrial	1
GCA_900101815.1	Pricia antarctica DSM 23421	Bacteroidota	Environmental	Aquatic	1
GCA_900101765.1	Nonlabens sp. Hel1_33_55	Bacteroidota	Environmental	Aquatic	1
GCA_900101705.1	Algoriphagus faecimaris DSM 23095	Bacteroidota	Environmental	Aquatic	1
GCA_900101635.1	Lysinibacillus sp. SG9	Bacillota	Host-associated	Plants	1
GCA_900101365.1	Thiohalorhabdus denitrificans HL19	Pseudomonadota	Environmental	Aquatic	1
GCA_900101015.1	Sarcina sp. DSM 11001	Bacillota	Host-associated	Mammals	1
GCA_900101005.1	Lysinibacillus sp. SG8	Bacillota	Host-associated	Plants	1
GCA_900100895.1	Lachnospiraceae bacterium YSD2013	Bacillota	Host-associated	Mammals	1
GCA_900100885.1	Microbacterium pygmaeum DSM 23142	Actinomycetota	Environmental	Terrestrial	1
GCA_900100865.1	Candidatus Aquiluna sp. UB-MaderosW2red	Actinomycetota	Environmental	Aquatic	1
GCA_900100845.1	Natronincola ferrireducens DSM 18346	Bacillota	Environmental	Aquatic	1
GCA_900100835.1	Selenomonas sp. WCT3	Bacillota	Host-associated	Mammals	1
GCA_900100655.1	Limimonas halophila DSM 25584	Pseudomonadota	Environmental	Aquatic	1
GCA_900100465.1	Bacteroides ovatus NLAE-zl-C57	Bacteroidota	Host-associated	Mammals	1
GCA_900100325.1	Frankineae sp. MT45	Actinomycetota	Environmental	Terrestrial	1
GCA_900100305.1	Acidovorax citrulli DSM 17060	Pseudomonadota	Environmental	Aquatic	1
GCA_900100125.1	Dolosicoccus paucivorans DSM 15742	Bacillota	Host-associated	Mammals: Human	1
GCA_900099995.1	Winogradskyella thalassocola DSM 15363	Bacteroidota	Host-associated	Algae	1
GCA_900099815.1	Psychroflexus sediminis DSM 19803	Bacteroidota	Environmental	Aquatic	1
GCA_900099675.1	Myroides phaeus DSM 23313	Bacteroidota	Host-associated	Mammals: Human	1
GCA_900095395.1	Desulfovibrio sp. 86-1	Thermodesulfobacteriota	Environmental	Terrestrial	1
GCA_900095085.1	Brucella abortus Wisconsin	Pseudomonadota	Host-associated	Mammals	1
GCA_900092405.1	Brucella sp. 10RB9215	Pseudomonadota	Host-associated	Unclassified	1
GCA_900091625.1	Micromonospora peucetia DSM 43363	Actinomycetota	Environmental	Terrestrial	1
GCA_900091615.1	Micromonospora yangpuensis DSM 45577	Actinomycetota	Host-associated	Porifera	1
GCA_900091585.1	Micromonospora nigra DSM 43818	Actinomycetota	Environmental	Aquatic	1
GCA_900091575.1	Micromonospora saelicesensis DSM 44871	Actinomycetota	Host-associated	Plants	1
GCA_900091545.1	Micromonospora viridifaciens DSM 43909	Actinomycetota	Environmental	Terrestrial	1
GCA_900091515.1	Micromonospora purpureochromogenes DSM 43821	Actinomycetota	Environmental	Terrestrial	1
GCA_900091505.1	Micromonospora chokoriensis DSM 45160	Actinomycetota	Environmental	Terrestrial	1
GCA_900091495.1	Micromonospora echinospora DSM 43816	Actinomycetota	Environmental	Terrestrial	1
GCA_900091475.1	Micromonospora chersina DSM 44151	Actinomycetota	Environmental	Terrestrial	1
GCA_900091445.1	Micromonospora echinofusca DSM 43913	Actinomycetota	Host-associated	Birds	1
GCA_900091435.1	Micromonospora chaiyaphumensis DSM 45246	Actinomycetota	Environmental	Terrestrial	1
GCA_900091425.1	Micromonospora krabiensis DSM 45344	Actinomycetota	Environmental	Aquatic	1
GCA_900090315.1	Micromonospora citrea DSM 43903	Actinomycetota	Environmental	Aquatic	1
GCA_900090285.1	Micromonospora inositola DSM 43819	Actinomycetota	Environmental	Terrestrial	1
GCA_900090275.1	Micromonospora zamorensis DSM 45600	Actinomycetota	Host-associated	Plants	1
GCA_900090265.1	Micromonospora rifamycinica DSM 44983	Actinomycetota	Environmental	Aquatic	1
GCA_900090245.1	Micromonospora halophytica DSM 43171	Actinomycetota	Environmental	Aquatic	1
GCA_900090235.1	Micromonospora echinaurantiaca DSM 43904	Actinomycetota	Environmental	Terrestrial	1
GCA_900090225.1	Micromonospora eburnea DSM 44814	Actinomycetota	Environmental	Terrestrial	1
GCA_900089605.1	Micromonospora narathiwatensis DSM 45248	Actinomycetota	Environmental	Terrestrial	1
GCA_900078265.1	Streptococcus agalactiae SA111	Bacillota	Host-associated	Mammals	1
GCA_900065885.1	Campylobacter geochelonis RC11	Campylobacterota	Host-associated	Mammals	1
GCA_900065785.1	Streptococcus suis sv. 2 SS972	Bacillota	Host-associated	Mammals	1
GCA_900065775.1	Streptococcus suis sv. 2 SS1066	Bacillota	Host-associated	Mammals	1
GCA_900065765.1	Streptococcus suis sv. 2 SS1026	Bacillota	Host-associated	Mammals	1
GCA_900065755.1	Streptococcus suis LSS77	Bacillota	Host-associated	Mammals	1
GCA_900065745.1	Streptococcus suis LSS41	Bacillota	Host-associated	Mammals	1
GCA_900065735.1	Streptococcus suis sv. 14 LOLA-SS010	Bacillota	Host-associated	Mammals	1
GCA_900065725.1	Streptococcus suis sv. 7 LOLA-SS008	Bacillota	Host-associated	Mammals	1
GCA_900065715.1	Streptococcus suis sv. 3 LOLA-SS004	Bacillota	Host-associated	Mammals	1
GCA_900065705.1	Streptococcus suis sv. 1 LOLA-SS003	Bacillota	Host-associated	Mammals	1
GCA_900065235.1	Streptococcus suis sv. 7 SS1000	Bacillota	Host-associated	Mammals	1
GCA_900065045.1	Streptococcus suis sv. 2 SS1070	Bacillota	Host-associated	Mammals	1
GCA_900065035.1	Streptococcus suis sv. 7 SS1051	Bacillota	Host-associated	Mammals	1
GCA_900065025.1	Streptococcus suis sv. 14 SS1027	Bacillota	Host-associated	Mammals	1
GCA_900065015.1	Streptococcus suis sv. 7 SS1018	Bacillota	Host-associated	Mammals	1
GCA_900064995.1	Streptococcus suis sv. 3 LSS74	Bacillota	Host-associated	Mammals	1
GCA_900064985.1	Streptococcus suis sv. 3 LSS73	Bacillota	Host-associated	Mammals	1
GCA_900064675.1	Streptococcus suis sv. 2 SS1065	Bacillota	Host-associated	Mammals	1
GCA_900064665.1	Streptococcus suis sv. 2 SS1001	Bacillota	Host-associated	Mammals	1
GCA_900064025.1	Streptococcus suis sv. 3 SS999	Bacillota	Host-associated	Mammals	1
GCA_900063615.1	Streptococcus suis sv. 2 SS1032	Bacillota	Host-associated	Mammals	1
GCA_900063605.1	Streptococcus suis sv. 2 LSS4	Bacillota	Host-associated	Mammals	1
GCA_900063545.1	Streptococcus suis LSS3	Bacillota	Host-associated	Mammals	1
GCA_900063275.1	Streptococcus suis sv. 2 SS1053	Bacillota	Host-associated	Mammals	1
GCA_900063025.1	Campylobacter geochelonis RC20	Campylobacterota	Host-associated	Mammals	1
GCA_900062845.1	Streptococcus suis sv. 2 SS1004	Bacillota	Host-associated	Mammals	1
GCA_900062835.1	Streptococcus suis sv. 1 LSS99	Bacillota	Host-associated	Mammals	1
GCA_900062285.1	Streptococcus suis sv. 2 LSS97	Bacillota	Host-associated	Mammals	1
GCA_900062265.1	Streptococcus suis sv. 3 LSS27	Bacillota	Host-associated	Mammals	1
GCA_900062095.1	Streptococcus suis sv. 1 SS1043	Bacillota	Host-associated	Mammals	1
GCA_900062085.1	Streptococcus suis sv. 4 SS1042	Bacillota	Host-associated	Mammals	1
GCA_900062075.1	Streptococcus suis sv. 2 LSS98	Bacillota	Host-associated	Mammals	1
GCA_900062065.1	Streptococcus suis sv. 1 LSS95	Bacillota	Host-associated	Mammals	1
GCA_900061895.1	Streptococcus suis LSS26	Bacillota	Host-associated	Mammals	1
GCA_900061385.1	Streptococcus suis sv. 2 SS991	Bacillota	Host-associated	Mammals	1
GCA_900061365.1	Streptococcus suis sv. 2 SS976	Bacillota	Host-associated	Mammals	1
GCA_900061345.1	Streptococcus suis sv. 2 SS974	Bacillota	Host-associated	Mammals	1
GCA_900060955.1	Streptococcus suis sv. 7 LSS85	Bacillota	Host-associated	Mammals	1
GCA_900060325.1	Streptococcus suis sv. 2 LSS28	Bacillota	Host-associated	Mammals	1
GCA_900060165.1	Campylobacter geochelonis RC7	Campylobacterota	Host-associated	Mammals	1
GCA_900059895.1	Streptococcus suis sv. 2 LSS63	Bacillota	Host-associated	Mammals	1
GCA_900059775.1	Streptococcus suis sv. 1 SS1039	Bacillota	Host-associated	Mammals	1
GCA_900059765.1	Streptococcus suis sv. 1 SS1038	Bacillota	Host-associated	Mammals	1
GCA_900059755.1	Streptococcus suis LSS25	Bacillota	Host-associated	Mammals	1
GCA_900059445.1	Streptococcus suis sv. 2 SS1036	Bacillota	Host-associated	Mammals	1
GCA_900059435.1	Streptococcus suis sv. 2 SS1024	Bacillota	Host-associated	Mammals	1
GCA_900059165.1	Streptococcus suis SS_1072	Bacillota	Host-associated	Mammals	1
GCA_900059155.1	Streptococcus suis sv. 4 SS_1041	Bacillota	Host-associated	Mammals	1
GCA_900059145.1	Streptococcus suis sv. 4 SS1040	Bacillota	Host-associated	Mammals	1
GCA_900059135.1	Streptococcus suis sv. 2 SS1010	Bacillota	Host-associated	Mammals	1
GCA_900059125.1	Streptococcus suis sv. 3 SS1005	Bacillota	Host-associated	Mammals	1
GCA_900059115.1	Streptococcus suis sv. 2 SS1002	Bacillota	Host-associated	Mammals	1
GCA_900059095.1	Streptococcus suis sv. 2 LSS61	Bacillota	Host-associated	Mammals	1
GCA_900059085.1	Streptococcus suis sv. 7 LSS56	Bacillota	Host-associated	Mammals	1
GCA_900058735.1	Streptococcus suis SS1009	Bacillota	Host-associated	Mammals	1
GCA_900058725.1	Streptococcus suis sv. 1 LSS96	Bacillota	Host-associated	Mammals	1
GCA_900058705.1	Streptococcus suis LSS86	Bacillota	Host-associated	Mammals	1
GCA_900058695.1	Streptococcus suis LSS58	Bacillota	Host-associated	Mammals	1
GCA_900058685.1	Streptococcus suis sv. 7 LOLA-SS009	Bacillota	Host-associated	Mammals	1
GCA_900058495.1	Streptococcus suis SS1035	Bacillota	Host-associated	Mammals	1
GCA_900058265.1	Streptococcus suis sv. 2 LSS62	Bacillota	Host-associated	Mammals	1
GCA_900058245.1	Streptococcus suis LSS52	Bacillota	Host-associated	Mammals	1
GCA_900058035.1	Streptococcus suis sv. 2 SS1023	Bacillota	Host-associated	Mammals	1
GCA_900058025.1	Streptococcus suis sv. 7 LSS84	Bacillota	Host-associated	Mammals	1
GCA_900058015.1	Streptococcus suis sv. 7 LSS83	Bacillota	Host-associated	Mammals	1
GCA_900058005.1	Streptococcus suis LSS81	Bacillota	Host-associated	Mammals	1
GCA_900057995.1	Streptococcus suis LSS53	Bacillota	Host-associated	Mammals	1
GCA_900057985.1	Streptococcus suis sv. 14 LSS14	Bacillota	Host-associated	Mammals	1
GCA_900057675.1	Streptococcus suis LSS39	Bacillota	Host-associated	Mammals	1
GCA_900057495.1	Streptococcus suis LSS10	Bacillota	Host-associated	Mammals	1
GCA_900057055.1	Streptococcus suis sv. 7 SS1022	Bacillota	Host-associated	Mammals	1
GCA_900056855.1	Streptococcus suis sv. 3 SS1021	Bacillota	Host-associated	Mammals	1
GCA_900056825.1	Streptococcus suis sv. 4 LOLA-SS006	Bacillota	Host-associated	Mammals	1
GCA_900056565.1	Streptococcus suis sv. 12 SS986	Bacillota	Host-associated	Mammals	1
GCA_900056555.1	Streptococcus suis sv. 1 SS983	Bacillota	Host-associated	Mammals	1
GCA_900056545.1	Streptococcus suis sv. 2 SS973	Bacillota	Host-associated	Mammals	1
GCA_900056515.1	Streptococcus suis LSS79	Bacillota	Host-associated	Mammals	1
GCA_900056505.1	Streptococcus suis sv. 1 LSS78	Bacillota	Host-associated	Mammals	1
GCA_900056175.1	Streptococcus suis sv. 2 SS1034	Bacillota	Host-associated	Mammals	1
GCA_900056165.1	Streptococcus suis LSS23	Bacillota	Host-associated	Mammals	1
GCA_900055865.1	Streptococcus suis SS993	Bacillota	Host-associated	Mammals	1
GCA_900055495.1	Streptococcus suis LSS48	Bacillota	Host-associated	Mammals	1
GCA_900055125.1	Streptococcus suis sv. 3 SS1015	Bacillota	Host-associated	Mammals	1
GCA_900055115.1	Streptococcus suis sv. 1 SS1014	Bacillota	Host-associated	Mammals	1
GCA_900054845.1	Streptococcus suis sv. 14 SS995	Bacillota	Host-associated	Mammals	1
GCA_900054835.1	Streptococcus suis sv. 2 SS969	Bacillota	Host-associated	Mammals	1
GCA_900054585.1	Streptococcus suis sv. 2 SS994	Bacillota	Host-associated	Mammals	1
GCA_900054575.1	Streptococcus suis sv. 2 SS1025	Bacillota	Host-associated	Mammals	1
GCA_900054565.1	Streptococcus suis sv. 2 LSS51	Bacillota	Host-associated	Mammals	1
GCA_900054555.1	Streptococcus suis sv. 2 LSS50	Bacillota	Host-associated	Mammals	1
GCA_900054545.1	Streptococcus suis sv. 2 LSS5	Bacillota	Host-associated	Mammals	1
GCA_900054535.1	Streptococcus suis sv. 14 LOLA-SS011	Bacillota	Host-associated	Mammals	1
GCA_900054295.1	Streptococcus suis sv. 1 LOLA-SS002	Bacillota	Host-associated	Mammals	1
GCA_900054285.1	Streptococcus suis sv. 2 LOLA-SS001	Bacillota	Host-associated	Mammals	1
GCA_900054105.1	Streptococcus suis sv. 1 SS1011	Bacillota	Host-associated	Mammals	1
GCA_900053595.1	Streptococcus suis LSS44	Bacillota	Host-associated	Mammals	1
GCA_900053175.1	Streptococcus suis sv. 2 SS998	Bacillota	Host-associated	Mammals	1
GCA_900053155.1	Streptococcus suis sv. 9 SS996	Bacillota	Host-associated	Mammals	1
GCA_900053145.1	Streptococcus suis SS1073	Bacillota	Host-associated	Mammals	1
GCA_900053125.1	Streptococcus suis LSS54	Bacillota	Host-associated	Mammals	1
GCA_900052515.1	Streptococcus suis LSS29	Bacillota	Host-associated	Mammals	1
GCA_900052225.1	Streptococcus suis sv. 3 SS1057	Bacillota	Host-associated	Mammals	1
GCA_900051955.1	Streptococcus suis sv. 1 SS1058	Bacillota	Host-associated	Mammals	1
GCA_900051935.1	Streptococcus suis sv. 2 LSS35	Bacillota	Host-associated	Mammals	1
GCA_900051595.1	Streptococcus suis sv. 14 SS979	Bacillota	Host-associated	Mammals	1
GCA_900051585.1	Streptococcus suis sv. 2 SS1064	Bacillota	Host-associated	Mammals	1
GCA_900051575.1	Streptococcus suis sv. 2 LSS71	Bacillota	Host-associated	Mammals	1
GCA_900051265.1	Streptococcus suis sv. 2 SS1055	Bacillota	Host-associated	Mammals	1
GCA_900051255.1	Streptococcus suis sv. 7 SS1007	Bacillota	Host-associated	Mammals	1
GCA_900050855.1	Streptococcus suis sv. 2 SS989	Bacillota	Host-associated	Mammals	1
GCA_900050845.1	Streptococcus suis SS987	Bacillota	Host-associated	Mammals	1
GCA_900050835.1	Streptococcus suis SS1062	Bacillota	Host-associated	Mammals	1
GCA_900050825.1	Streptococcus suis sv. 2 SS1054	Bacillota	Host-associated	Mammals	1
GCA_900050795.1	Streptococcus suis LSS24	Bacillota	Host-associated	Mammals	1
GCA_900050435.1	Streptococcus suis sv. 2 SS992	Bacillota	Host-associated	Mammals	1
GCA_900050425.1	Streptococcus suis sv. 14 SS982	Bacillota	Host-associated	Mammals	1
GCA_900050415.1	Streptococcus suis sv. 2 SS1063	Bacillota	Host-associated	Mammals	1
GCA_900050405.1	Streptococcus suis sv. 14 SS1029	Bacillota	Host-associated	Mammals	1
GCA_900049975.1	Streptococcus suis sv. 1 SS1033	Bacillota	Host-associated	Mammals	1
GCA_900049965.1	Streptococcus suis sv. 3 SS1030	Bacillota	Host-associated	Mammals	1
GCA_900049955.1	Streptococcus suis LSS75	Bacillota	Host-associated	Mammals	1
GCA_900049945.1	Streptococcus suis sv. 2 LSS72	Bacillota	Host-associated	Mammals	1
GCA_900049645.1	Streptococcus suis sv. 2 SS1008	Bacillota	Host-associated	Mammals	1
GCA_900049635.1	Streptococcus suis sv. 2 SS1006	Bacillota	Host-associated	Mammals	1
GCA_900049625.1	Streptococcus suis LSS36	Bacillota	Host-associated	Mammals	1
GCA_900048845.1	Streptococcus suis LSS87	Bacillota	Host-associated	Mammals	1
GCA_900048825.1	Streptococcus suis sv. 2 LSS1	Bacillota	Host-associated	Mammals	1
GCA_900021155.1	Alistipes sp. CHKCI003	Bacteroidota	Host-associated	Birds	1
GCA_900016175.1	Leuconostoc gelidum gasicomitatum PB1e	Bacillota	Host-associated	Plants	1
GCA_900015215.1	Romboutsia ilealis CRIB	Bacillota	Host-associated	Mammals	1
GCA_037113525.1	Butyrivibrio fibrisolvens DSM 3071	Bacillota	Host-associated	Mammals	1
GCA_036362785.1	Betaproteobacterium sp. MWH-UniP1	Pseudomonadota	Environmental	Aquatic	1
GCA_035984515.1	Geobacillus thermodenitrificans DSM 22629	Bacillota	Environmental	Aquatic	1
GCA_035984455.1	Cryobacterium sp. CAN_C3	Actinomycetota	Environmental	Aquatic	1
GCA_033106825.1	Actinomyces urogenitalis UMB10319	Actinomycetota	Host-associated	Mammals: Human	1
GCA_033106145.1	Helcobacillus massiliensis UMB10441	Actinomycetota	Host-associated	Mammals: Human	1
GCA_032452915.1	Bacteroides thetaiotaomicron H-2209	Bacteroidota	Host-associated	Mammals: Human	1
GCA_032452855.1	Bacteroides caccae H-1617	Bacteroidota	Host-associated	Mammals: Human	1
GCA_032098525.1	Flavobacterium sp. PMTSA4	Bacteroidota	Environmental	Terrestrial	1
GCA_031458395.1	Enteractinococcus fodinae DSM 22966	Actinomycetota	Environmental	Terrestrial	1
GCA_031456835.1	Leifsonia shinshuensis 3821	Actinomycetota	Host-associated	Plants	1
GCA_031456785.1	Flavobacterium arsenatis 3773	Bacteroidota	Host-associated	Plants	1
GCA_031456545.1	Agromyces sp. 3263	Actinomycetota	Host-associated	Plants	1
GCA_031456495.1	Phycicoccus sp. 3266	Actinomycetota	Host-associated	Plants	1
GCA_031456195.1	Asticcacaulis sp. BE141	Pseudomonadota	Host-associated	Fungi	1
GCA_031456155.1	Sphingomonas sp. BE137	Pseudomonadota	Host-associated	Fungi	1
GCA_031456015.1	Sphingomonas sp. BE123	Pseudomonadota	Host-associated	Fungi	1
GCA_031454595.1	Novosphingobium capsulatum DS1027	Pseudomonadota	Environmental	Terrestrial	1
GCA_031454155.1	Desmospora profundinema DSM 45903	Bacillota	Environmental	Aquatic	1
GCA_031454035.1	Mesonia maritima DSM 102814	Bacteroidota	Environmental	Aquatic	1
GCA_031453675.1	Acidovorax wautersii SORGH_AS 335	Pseudomonadota	Host-associated	Plants	1
GCA_031453615.1	Microbacterium sp. SORGH_AS428	Actinomycetota	Host-associated	Plants	1
GCA_031453175.1	Sphingomonas sp. SORGH_AS870	Pseudomonadota	Host-associated	Plants	1
GCA_030819175.1	Sphingomonas sp. SORGH_AS 879	Pseudomonadota	Host-associated	Plants	1
GCA_030818795.1	Microbacterium sp. SORGH_AS 862	Actinomycetota	Host-associated	Plants	1
GCA_030818545.1	Brevundimonas sp. SORGH_AS 993	Pseudomonadota	Host-associated	Plants	1
GCA_030818415.1	Sphingomonas sp. SORGH_AS 950	Pseudomonadota	Host-associated	Plants	1
GCA_030817695.1	Neobacillus niacini V4I12	Bacillota	Environmental	Terrestrial	1
GCA_030817175.1	Agromyces ramosus V3I3	Actinomycetota	Environmental	Terrestrial	1
GCA_030816505.1	Microbacterium sp. W4I20	Actinomycetota	Host-associated	Plants	1
GCA_030816295.1	Microbacterium natoriense W4I9-1	Actinomycetota	Host-associated	Plants	1
GCA_030815255.1	Hathewaya limosa DSM 1400	Bacillota	Environmental	Aquatic	1
GCA_030815095.1	Peptoniphilus ivorii DSM 10022	Bacillota	Host-associated	Unclassified	1
GCA_030814135.1	Caldalkalibacillus uzonensis DSM 17740	Bacillota	Environmental	Aquatic	1
GCA_030814115.1	Alkalibacillus filiformis DSM 15448	Bacillota	Environmental	Aquatic	1
GCA_030811895.1	Epilithonimonas hungarica DS1754	Bacteroidota	Environmental	Terrestrial	1
GCA_030758755.1	Bartonella apihabitans K-FP28	Pseudomonadota	Host-associated	Arthropoda: Insects	1
GCA_030662075.1	Tsukamurella strandjordii 050030	Actinomycetota	Host-associated	Mammals: Human	1
GCA_030577015.1	Desulforamulus aquiferis DSA	Bacillota	Environmental	Terrestrial	1
GCA_030540765.1	Flavivirga jejuensis KACC 14158	Bacteroidota	Environmental	Aquatic	1
GCA_030444335.1	Polaribacter huanghezhanensis KCTC 32516	Bacteroidota	Environmental	Aquatic	1
GCA_030418485.1	Gordonibacter sp. RACS_AR68	Actinomycetota	Host-associated	Mammals: Human	1
GCA_030418435.1	Gordonibacter sp. RACS_AR49	Actinomycetota	Host-associated	Mammals: Human	1
GCA_030412265.1	Fictibacillus sp. CENA-BCM004	Bacillota	Host-associated	Plants	1
GCA_030409495.1	Belliella kenyensis CECT 8551	Bacteroidota	Environmental	Aquatic	1
GCA_030408875.1	Corynebacterium gottingense DSM 108986	Actinomycetota	Host-associated	Mammals: Human	1
GCA_030408815.1	Corynebacterium freiburgense DSM 45254	Actinomycetota	Host-associated	Mammals: Human	1
GCA_030408775.1	Corynebacterium fournieri DSM 103271	Actinomycetota	Host-associated	Mammals: Human	1
GCA_030407435.1	Winogradskyella bathintestinalis APC 3343	Bacteroidota	Host-associated	Fish	1
GCA_030373965.1	Mediterranea massiliensis 118_WCHN	Bacteroidota	Host-associated	Birds	1
GCA_030373685.1	Faecalicoccus pleomorphus ET304	Bacillota	Host-associated	Birds	1
GCA_030373665.1	Collinsella tanakaei ET226	Actinomycetota	Host-associated	Birds	1
GCA_030373545.1	Collinsella tanakaei ET30	Actinomycetota	Host-associated	Birds	1
GCA_030372325.1	Parasutterella secunda 88_Shaedler_sukc20	Pseudomonadota	Host-associated	Birds	1
GCA_030372245.1	Bacteroides gallinaceum ET238	Bacteroidota	Host-associated	Birds	1
GCA_030372085.1	Parasutterella secunda ET74	Pseudomonadota	Host-associated	Birds	1
GCA_030372005.1	Enorma phocaeensis 154_Feed	Actinomycetota	Host-associated	Birds	1
GCA_030371825.1	Collinsella tanakaei 50_SSukc10	Actinomycetota	Host-associated	Birds	1
GCA_030371705.1	Parasutterella secunda ET72	Pseudomonadota	Host-associated	Birds	1
GCA_030371625.1	Amedibacillus dolichus ET39	Bacillota	Host-associated	Birds	1
GCA_030371565.1	Bacteroides gallinaceum ET474	Bacteroidota	Host-associated	Birds	1
GCA_030371405.1	Parasutterella secunda 97_BHI	Pseudomonadota	Host-associated	Birds	1
GCA_030371345.1	Parasutterella secunda 95_BHI	Pseudomonadota	Host-associated	Birds	1
GCA_030362835.1	Cellulomonas alba MW4	Actinomycetota	Environmental	Terrestrial	1
GCA_030362815.1	Cellulomons edaphi MW9	Actinomycetota	Environmental	Terrestrial	1
GCA_030348325.1	Bacillus hominis SIN2.1	Bacillota	Environmental	Terrestrial	1
GCA_030329025.1	Thiopseudomonas alkaliphila DF92-3	Pseudomonadota	Host-associated	Birds	1
GCA_030328995.1	Thiopseudomonas alkaliphila DF95-5	Pseudomonadota	Host-associated	Birds	1
GCA_030328955.1	Thiopseudomonas alkaliphila DF46-2-2	Pseudomonadota	Host-associated	Birds	1
GCA_030296695.1	Agromyces mangrovi NBRC 112812	Actinomycetota	Host-associated	Plants	1
GCA_030296635.1	Agromyces marinus NBRC 109019	Actinomycetota	Environmental	Aquatic	1
GCA_030296595.1	Naasia aerilata NBRC 108725	Actinomycetota	Environmental	Air	1
GCA_030295135.1	Ligilactobacillus murinus YK1	Bacillota	Host-associated	Mammals	1
GCA_030286045.1	Propionimicrobium sp. PCR01-08-3	Actinomycetota	Host-associated	Arthropoda: Insects	1
GCA_030268905.1	Actinokineospora globicatena NBRC 15667	Actinomycetota	Environmental	Terrestrial	1
GCA_030246965.1	Trueperella bernardiae UMB8254	Actinomycetota	Host-associated	Mammals: Human	1
GCA_030234115.1	Winkia sp. UMB6473-AN360BR	Actinomycetota	Host-associated	Mammals: Human	1
GCA_030232365.1	Corynebacterium macclintockiae MSK007	Actinomycetota	Host-associated	Mammals: Human	1
GCA_030231005.1	Winkia sp. UMB1096A	Actinomycetota	Host-associated	Mammals: Human	1
GCA_030230715.1	Aerococcus sp. UMB1112A	Bacillota	Host-associated	Mammals: Human	1
GCA_030230525.1	Granulicatella sp. UMB5615A	Bacillota	Host-associated	Mammals: Human	1
GCA_030230145.1	Winkia sp. UMB3164A	Actinomycetota	Host-associated	Mammals: Human	1
GCA_030229635.1	Corynebacterium marquesiae MSK093	Actinomycetota	Host-associated	Mammals: Human	1
GCA_030228085.1	Granulicatella sp. UMB5615B	Bacillota	Host-associated	Mammals: Human	1
GCA_030225685.1	Winkia sp. UMB750B	Actinomycetota	Host-associated	Mammals: Human	1
GCA_030225665.1	Winkia sp. UMB750A	Actinomycetota	Host-associated	Mammals: Human	1
GCA_030225145.1	Winkia sp. UMB0889B	Actinomycetota	Host-associated	Mammals: Human	1
GCA_030224085.1	Helcobacillus massiliensis UMB10441	Actinomycetota	Host-associated	Mammals: Human	1
GCA_030222485.2	Globicatella sanguinis UMB2445	Bacillota	Host-associated	Mammals: Human	1
GCA_030217895.1	Winkia sp. UMB1185	Actinomycetota	Host-associated	Mammals: Human	1
GCA_030217505.1	Winkia sp. UMB1295B	Actinomycetota	Host-associated	Mammals: Human	1
GCA_030217205.1	Winkia sp. UMB3105	Actinomycetota	Host-associated	Mammals: Human	1
GCA_030217145.1	Winkia sp. UMB3158	Actinomycetota	Host-associated	Mammals: Human	1
GCA_030216465.1	Aerococcus sp. UMB7533	Bacillota	Host-associated	Mammals: Human	1
GCA_030215635.1	Aerococcus sp. UMB8487	Bacillota	Host-associated	Mammals: Human	1
GCA_030215145.1	Aerococcus sp. UMB7834	Bacillota	Host-associated	Mammals: Human	1
GCA_030214675.1	Aerococcus sp. UMB8608	Bacillota	Host-associated	Mammals: Human	1
GCA_030214625.1	Aerococcus sp. UMB8623	Bacillota	Host-associated	Mammals: Human	1
GCA_030212725.1	Aerococcus sp. UMB9870	Bacillota	Host-associated	Mammals: Human	1
GCA_030212035.1	Pauljensenia sp. UMB10120	Actinomycetota	Host-associated	Mammals: Human	1
GCA_030211985.1	Winkia sp. UMB10116	Actinomycetota	Host-associated	Mammals: Human	1
GCA_030211865.1	Aerococcus sp. UMB10185	Bacillota	Host-associated	Mammals: Human	1
GCA_030177895.1	Kingella negevensis SW7208426	Pseudomonadota	Host-associated	Mammals: Human	1
GCA_030177755.1	Devosia sp. RR2S18	Pseudomonadota	Host-associated	Plants	1
GCA_030165005.1	Blastococcus capsensis BMG 804	Actinomycetota	Environmental	Terrestrial	1
GCA_030123245.1	Lysinibacillus pakistanensis LY1	Bacillota	Host-associated	Plants	1
GCA_030077735.1	Gordonibacter sp. KGMB12511	Actinomycetota	Host-associated	Mammals: Human	1
GCA_030067815.1	Sporosarcina thermotolerans CCUG 53480	Bacillota	Host-associated	Mammals: Human	1
GCA_030065535.1	Microbacterium sp. LX3-4	Actinomycetota	Host-associated	Plants	1
GCA_029961145.1	Pinibacter soli MAH-24	Bacteroidota	Host-associated	Plants	1
GCA_029911965.1	Pseudohongiella sp. SYSU M77423	Pseudomonadota	Environmental	Aquatic	1
GCA_029911945.1	Winogradskyella sp. SYSU M77433	Bacteroidota	Environmental	Aquatic	1
GCA_029910535.1	Marinitoga sp. BP5-C20A	Thermotogota	Environmental	Aquatic	1
GCA_029894305.1	Aurantimicrobium minutum MWH-HuqW11	Actinomycetota	Environmental	Aquatic	1
GCA_029894255.1	Aurantimicrobium minutum MWH-Aus1	Actinomycetota	Environmental	Aquatic	1
GCA_029894165.1	Aurantimicrobium minutum MWH-Mo2	Actinomycetota	Environmental	Aquatic	1
GCA_029893825.1	Aurantimicrobium minutum MWH-Tana7	Actinomycetota	Environmental	Aquatic	1
GCA_029893645.1	Aurantimicrobium minutum MWH-Ta1	Actinomycetota	Environmental	Aquatic	1
GCA_029893365.1	Cryobacterium sp. CG_9.6	Actinomycetota	Environmental	Aquatic	1
GCA_029893205.1	Microbacteriaceae bacterium SG_E_30_P1	Actinomycetota	Environmental	Aquatic	1
GCA_029893185.1	Aurantimicrobium minutum MWH-Man1	Actinomycetota	Environmental	Aquatic	1
GCA_029893035.1	Aurantimicrobium minutum MWH-Ta4	Actinomycetota	Environmental	Aquatic	1
GCA_029893025.1	Parabacteroides sp. PH5-8	Bacteroidota	Host-associated	Arthropoda: Insects	1
GCA_029892985.1	Parabacteroides sp. PH5-26	Bacteroidota	Host-associated	Arthropoda: Insects	1
GCA_029892965.1	Dysgonomonas sp. PF1-14	Bacteroidota	Host-associated	Arthropoda: Insects	1
GCA_029892855.1	Parabacteroides sp. PH5-39	Bacteroidota	Host-associated	Arthropoda: Insects	1
GCA_029892815.1	Parabacteroides sp. PF5-13	Bacteroidota	Host-associated	Arthropoda: Insects	1
GCA_029892805.1	Parabacteroides sp. PH5-13	Bacteroidota	Host-associated	Arthropoda: Insects	1
GCA_029892785.1	Parabacteroides sp. PH5-46	Bacteroidota	Host-associated	Arthropoda: Insects	1
GCA_029892735.1	Parabacteroides sp. PH5-17	Bacteroidota	Host-associated	Arthropoda: Insects	1
GCA_029892725.1	Parabacteroides sp. PFB2-22	Bacteroidota	Host-associated	Arthropoda: Insects	1
GCA_029892705.1	Parabacteroides sp. PH5-41	Bacteroidota	Host-associated	Arthropoda: Insects	1
GCA_029892645.1	Dysgonomonas sp. PFB1-18	Bacteroidota	Host-associated	Arthropoda: Insects	1
GCA_029892625.1	Aurantimicrobium minutum MWH-Wo1	Actinomycetota	Environmental	Aquatic	1
GCA_029892505.1	Dysgonomonas sp. PF1-23	Bacteroidota	Host-associated	Arthropoda: Insects	1
GCA_029892405.1	Parabacteroides sp. PH5-33	Bacteroidota	Host-associated	Arthropoda: Insects	1
GCA_029892385.1	Dysgonomonas sp. PF1-16	Bacteroidota	Host-associated	Arthropoda: Insects	1
GCA_029892355.1	Parabacteroides sp. PH5-16	Bacteroidota	Host-associated	Arthropoda: Insects	1
GCA_029892345.1	Parabacteroides sp. PF5-5	Bacteroidota	Host-associated	Arthropoda: Insects	1
GCA_029854705.2	Akkermansia sp. N21116	Verrucomicrobiota	Host-associated	Mammals: Human	1
GCA_029854675.1	Akkermansia sp. N21169	Verrucomicrobiota	Host-associated	Mammals: Human	1
GCA_029846255.1	Amnibacterium sp. CER49	Actinomycetota	Environmental	Terrestrial	1
GCA_029773955.1	Actinobacillus equuli haemolyticus 3579	Pseudomonadota	Host-associated	Mammals	1
GCA_029760935.1	Lysinibacter sp. HNR	Actinomycetota	Environmental	Aquatic	1
GCA_029602415.1	Pseudanabaena catenata USMAC16	Cyanobacteriota	Environmental	Terrestrial	1
GCA_029590555.1	Sphingobium sp. V4	Pseudomonadota	Environmental	Terrestrial	1
GCA_029581355.1	Parabacteroides chongii YMC B3181	Bacteroidota	Host-associated	Mammals: Human	1
GCA_029537395.1	Tissierella sp. Yu-01	Bacillota	Host-associated	Arthropoda: Insects	1
GCA_029525575.1	Cohnella rhizosphaerae DSM 28161	Bacillota	Host-associated	Plants	1
GCA_029525555.1	Cohnella ginsengisoli DSM 18997	Bacillota	Environmental	Terrestrial	1
GCA_029504655.1	Catalinimonas alkaloidigena CNU-914	Bacteroidota	Environmental	Aquatic	1
GCA_029504595.1	Aurantimicrobium minutum MWH-Uga2	Actinomycetota	Environmental	Aquatic	1
GCA_029223285.1	Paraflavitalea sp. CAU 1676	Bacteroidota	Environmental	Terrestrial	1
GCA_029076865.2	Proteus mirabilis Roy1	Pseudomonadota	Host-associated	Mammals	1
GCA_029076575.1	Faecalibacterium sp. DFI.5.82	Bacillota	Host-associated	Mammals: Human	1
GCA_029076465.1	Adlercreutzia rubneri DFI.6.8	Actinomycetota	Host-associated	Mammals: Human	1
GCA_029029525.1	Labilibaculum sp. DW002	Bacteroidota	Environmental	Aquatic	1
GCA_029026145.1	Legionella cardiaca H63	Pseudomonadota	Host-associated	Mammals: Human	1
GCA_029011885.1	Winkia neuii VSI01	Actinomycetota	Host-associated	Mammals: Human	1
GCA_029011845.1	Aerococcus christensenii VSI03	Bacillota	Host-associated	Mammals: Human	1
GCA_029011725.1	Bifidobacterium breve VSI11	Actinomycetota	Host-associated	Mammals: Human	1
GCA_029011675.1	Streptococcus agalactiae VSI14	Bacillota	Host-associated	Mammals: Human	1
GCA_029011635.1	Streptococcus agalactiae VSI15	Bacillota	Host-associated	Mammals: Human	1
GCA_029011515.1	Bifidobacterium bifidum VSI20	Actinomycetota	Host-associated	Mammals: Human	1
GCA_029011195.1	Streptococcus agalactiae VSI63	Bacillota	Host-associated	Mammals: Human	1
GCA_029011175.1	Winkia neuii VSI10	Actinomycetota	Host-associated	Mammals: Human	1
GCA_029010255.1	Lacticaseibacillus rhamnosus VSI33	Bacillota	Host-associated	Mammals: Human	1
GCA_028751525.1	Alicyclobacillus cycloheptanicus SCH	Bacillota	Environmental	Terrestrial	1
GCA_028737205.1	Actinomycetospora lutea TBRC 2215	Actinomycetota	Environmental	Terrestrial	1
GCA_028622095.1	Deinococcus aquaticus PB-314	Deinococcota	Environmental	Aquatic	1
GCA_028609865.1	Corynebacterium jeddahense DSM 45997	Actinomycetota	Host-associated	Mammals: Human	1
GCA_028561755.1	Altibacter sp. HG106	Bacteroidota	Environmental	Aquatic	1
GCA_028561565.1	Gilvibacter sediminis NBRC 101626	Bacteroidota	Environmental	Aquatic	1
GCA_028550435.1	Asticcacaulis machinosus LKC15W	Pseudomonadota	Environmental	Aquatic	1
GCA_028550415.1	Asticcacaulis aquaticus BYS171W	Pseudomonadota	Environmental	Aquatic	1
GCA_028550395.1	Asticcacaulis currens DXS10W	Pseudomonadota	Environmental	Aquatic	1
GCA_028527925.1	Cellulomonas fimi HM71	Actinomycetota	Host-associated	Mammals: Human	1
GCA_028416575.1	Terrihalobacillus insolitus 3ASR75-11	Bacillota	Environmental	Terrestrial	1
GCA_028369055.1	Cognatishimia sp. SS12	Pseudomonadota	Environmental	Aquatic	1
GCA_028330965.1	Oscillatoria sp. CS-180	Cyanobacteriota	Environmental	Aquatic	1
GCA_028330895.1	Kamptonema animale CS-326	Cyanobacteriota	Environmental	Aquatic	1
GCA_028330815.1	Dolichospermum lemmermannii CS-548	Cyanobacteriota	Environmental	Aquatic	1
GCA_028023875.1	Xenophilus arseniciresistens YW8	Pseudomonadota	Environmental	Terrestrial	1
GCA_028023675.1	Primorskyibacter aestuariivivens OITF-36	Pseudomonadota	Environmental	Aquatic	1
GCA_027941955.1	Sphingomonas sp. 7/4-4	Pseudomonadota	Host-associated	Plants	1
GCA_027915275.1	Cellulophaga omnivescoria MSK1	Bacteroidota	Environmental	Aquatic	1
GCA_027913215.1	Paracoccus aerodenitrificans SCSIO 75817	Pseudomonadota	Environmental	Terrestrial	1
GCA_027912415.1	Homoserinibacter sp. YIM 151385	Actinomycetota	Environmental	Terrestrial	1
GCA_027857615.1	Holtiella tumoricola CC70A	Bacillota	Host-associated	Mammals: Human	1
GCA_027570195.1	Corynebacterium yonathiae c21Ua_68	Actinomycetota	Host-associated	Mammals: Human	1
GCA_027570065.1	Corynebacterium evansiae c8Ua_174	Actinomycetota	Host-associated	Mammals: Human	1
GCA_027570035.1	Corynebacterium curieae c8Ua_181	Actinomycetota	Host-associated	Mammals: Human	1
GCA_027213715.1	Pedobacter sp. HCMS5-2	Bacteroidota	Environmental	Terrestrial	1
GCA_027158565.1	Oxalobacter aliiformigenes BA1	Pseudomonadota	Host-associated	Mammals: Human	1
GCA_027116575.1	Oxalobacter aliiformigenes Va3	Pseudomonadota	Host-associated	Mammals: Human	1
GCA_027116555.1	Oxalobacter aliiformigenes OxK	Pseudomonadota	Host-associated	Mammals: Human	1
GCA_027116535.1	Oxalobacter aliiformigenes HOxNP-3	Pseudomonadota	Host-associated	Mammals: Human	1
GCA_027116515.1	Oxalobacter aliiformigenes HOxNP-2	Pseudomonadota	Host-associated	Mammals: Human	1
GCA_027116495.1	Oxalobacter aliiformigenes HOxNP-1	Pseudomonadota	Host-associated	Mammals: Human	1
GCA_027116475.1	Oxalobacter aliiformigenes BA2	Pseudomonadota	Host-associated	Mammals: Human	1
GCA_027116455.1	Oxalobacter formigenes HOxSLD-2	Pseudomonadota	Host-associated	Mammals: Human	1
GCA_027116435.1	Oxalobacter formigenes HOxSLD-1	Pseudomonadota	Host-associated	Mammals: Human	1
GCA_026805545.1	Aerococcus sp. YH-aer222	Bacillota	Host-associated	Mammals	1
GCA_026805525.1	Aerococcus sp. YH-aer221	Bacillota	Host-associated	Mammals	1
GCA_026735165.1	Clostridium ganghwense HY-42-06	Bacillota	Environmental	Aquatic	1
GCA_026410195.1	Xanthomarina sp. F2636L	Bacteroidota	Environmental	Aquatic	1
GCA_026337845.1	Paraliomyxa miuraensis SMH-27-4	Myxococcota	Environmental	Terrestrial	1
GCA_026241225.1	Lentiprolixibacter aurantiacus M415	Bacteroidota	Environmental	Aquatic	1
GCA_026191475.2	Polaribacter sp. MSW5	Bacteroidota	Environmental	Aquatic	1
GCA_026072915.1	Akkermansia biwaensis WON2089	Verrucomicrobiota	Host-associated	Mammals: Human	1
GCA_026013605.1	Plebeiobacterium sediminum AAT	Bacteroidota	Environmental	Aquatic	1
GCA_026013565.1	Sphingomonas sp. BN140010	Pseudomonadota	Environmental	Terrestrial	1
GCA_026013475.1	Micromonospora yasonensis DSM 45980	Actinomycetota	Environmental	Aquatic	1
GCA_026013415.1	Sphingomonas caeni LB-2	Pseudomonadota	Environmental	Terrestrial	1
GCA_025979705.1	Hymenobacter sp. YIM 151858-1	Bacteroidota	Environmental	Terrestrial	1
GCA_025962275.1	Sphingomonas sp. R1F5B	Pseudomonadota	Environmental	Terrestrial	1
GCA_025950095.1	Luteolibacter rhizosphaerae GHJ8	Verrucomicrobiota	Environmental	Terrestrial	1
GCA_025950085.1	Luteolibacter flavescens MCCC 1K03193	Verrucomicrobiota	Environmental	Aquatic	1
GCA_025914135.1	Bacteroides salyersiae WAL9166	Bacteroidota	Host-associated	Mammals: Human	1
GCA_025914115.1	Bacteroides sp. DH3716P	Bacteroidota	Host-associated	Mammals: Human	1
GCA_025909975.1	Flavobacterium lacisediminis TH16-21	Bacteroidota	Environmental	Aquatic	1
GCA_025753815.1	Plectonema radiosum NIES-515	Cyanobacteriota	Environmental	Aquatic	1
GCA_025742995.1	Paracholeplasma manati Oakley	Mycoplasmatota	Host-associated	Mammals	1
GCA_025717065.2	Tahibacter soli BL	Pseudomonadota	Environmental	Terrestrial	1
GCA_025630755.1	Acutalibacter sp. LFL-21	Bacillota	Host-associated	Mammals: Human	1
GCA_025567385.1	Dorea acetigenes Sanger_03	Bacillota	Host-associated	Mammals: Human	1
GCA_025567135.1	Bacteroides cellulolyticus Sanger_22	Bacteroidota	Host-associated	Mammals: Human	1
GCA_025567125.1	Phocaeicola fibrisolvens Sanger_21	Bacteroidota	Host-associated	Mammals: Human	1
GCA_025567045.1	Barnesiella propionica E21	Bacteroidota	Host-associated	Mammals: Human	1
GCA_025567015.1	Brotolimicola acetigignens f_CXY	Bacillota	Host-associated	Mammals: Human	1
GCA_025558825.1	Staphylococcus delphini IVB6190	Bacillota	Host-associated	Mammals	1
GCA_025515305.1	Roseibacterium sp. SDUM158016	Pseudomonadota	Environmental	Aquatic	1
GCA_025447665.1	Longicatena caecimuris DSM 29490	Bacillota	Host-associated	Mammals	1
GCA_025420585.1	Planotetraspora sp. A-T 1434	Actinomycetota	Environmental	Terrestrial	1
GCA_025398255.1	Chelativorans intermedius LMG 28482	Pseudomonadota	Environmental	Aquatic	1
GCA_025311475.1	Ligilactobacillus agilis AM_LB8	Bacillota	Host-associated	Birds	1
GCA_025264625.1	Occallatibacter riparius DSM 25168	Acidobacteriota	Environmental	Terrestrial	1
GCA_025234795.1	Exiguobacterium aquaticum IMTB_3094	Bacillota	Environmental	Aquatic	1
GCA_025234735.1	Exiguobacterium aestuarii TF_16	Bacillota	Environmental	Aquatic	1
GCA_025234715.1	Exiguobacterium himgiriensis K22_26	Bacillota	Environmental	Terrestrial	1
GCA_025234665.1	Exiguobacterium mexicanum 8N	Bacillota	Host-associated	Mammals	1
GCA_025211425.1	Leuconostoc falkenbergense CIRM-BIA 1261	Bacillota	Host-associated	Plants	1
GCA_025154015.1	Tsuneonella litorea YG55	Pseudomonadota	Environmental	Terrestrial	1
GCA_025153455.1	Sphingomonas sp. BGYR3	Pseudomonadota	Environmental	Aquatic	1
GCA_025147765.1	Blautia obeum ATCC 29174	Bacillota	Host-associated	Mammals: Human	1
GCA_025147325.1	Bacteroides stercoris ATCC 43183	Bacteroidota	Host-associated	Mammals: Human	1
GCA_025145985.1	Helcobacillus massiliensis p3-SID80	Actinomycetota	Host-associated	Mammals: Human	1
GCA_025145845.1	Alistipes shahii WAL 8301	Bacteroidota	Host-associated	Mammals: Human	1
GCA_025145285.1	Alistipes onderdonkii DSM 19147	Bacteroidota	Host-associated	Mammals: Human	1
GCA_025144665.1	Alistipes ihumii AP11	Bacteroidota	Host-associated	Mammals: Human	1
GCA_025128155.1	Synechococcus sp. CS-1324	Cyanobacteriota	Environmental	Aquatic	1
GCA_025128135.1	Synechococcus sp. CS-1325	Cyanobacteriota	Environmental	Aquatic	1
GCA_025128115.1	Synechococcus sp. CS-1326	Cyanobacteriota	Environmental	Aquatic	1
GCA_025128075.1	Synechococcus sp. CS-1327	Cyanobacteriota	Environmental	Aquatic	1
GCA_025127995.1	Synechococcus sp. CS-1332	Cyanobacteriota	Environmental	Aquatic	1
GCA_025060895.1	Stieleria sedimenti ICT_E10.1	Planctomycetota	Environmental	Terrestrial	1
GCA_024810035.1	Salinibacter ruber SP3029	Rhodothermota	Environmental	Aquatic	1
GCA_024810015.1	Salinibacter ruber SP3033	Rhodothermota	Environmental	Aquatic	1
GCA_024809985.1	Salinibacter ruber SP3028	Rhodothermota	Environmental	Aquatic	1
GCA_024809755.1	Salinibacter ruber SP2509	Rhodothermota	Environmental	Aquatic	1
GCA_024809725.1	Salinibacter ruber SP3021A	Rhodothermota	Environmental	Aquatic	1
GCA_024809675.1	Salinibacter ruber SP3027	Rhodothermota	Environmental	Aquatic	1
GCA_024809635.1	Salinibacter ruber SP3031	Rhodothermota	Environmental	Aquatic	1
GCA_024809615.1	Salinibacter ruber SP3022	Rhodothermota	Environmental	Aquatic	1
GCA_024809595.1	Salinibacter ruber 0,05.61	Rhodothermota	Environmental	Aquatic	1
GCA_024809575.1	Salinibacter ruber SP3059	Rhodothermota	Environmental	Aquatic	1
GCA_024809545.1	Salinibacter ruber SP3060	Rhodothermota	Environmental	Aquatic	1
GCA_024809535.1	Salinibacter ruber SD09	Rhodothermota	Environmental	Aquatic	1
GCA_024809515.1	Salinibacter ruber SP3014	Rhodothermota	Environmental	Aquatic	1
GCA_024809315.1	Salinibacter ruber 0,01.21	Rhodothermota	Environmental	Aquatic	1
GCA_024809285.1	Salinibacter ruber SP3080	Rhodothermota	Environmental	Aquatic	1
GCA_024809195.1	Salinibacter ruber 0,05.75	Rhodothermota	Environmental	Aquatic	1
GCA_024809175.1	Salinibacter ruber SD12	Rhodothermota	Environmental	Aquatic	1
GCA_024809115.1	Salinibacter ruber SP3071	Rhodothermota	Environmental	Aquatic	1
GCA_024809085.1	Salinibacter ruber SP3081	Rhodothermota	Environmental	Aquatic	1
GCA_024809025.1	Salinibacter ruber SP2027	Rhodothermota	Environmental	Aquatic	1
GCA_024808995.1	Salinibacter ruber SP2020	Rhodothermota	Environmental	Aquatic	1
GCA_024808975.1	Salinibacter ruber SP2011	Rhodothermota	Environmental	Aquatic	1
GCA_024808935.1	Salinibacter ruber SD04	Rhodothermota	Environmental	Aquatic	1
GCA_024808855.1	Salinibacter ruber SP3048	Rhodothermota	Environmental	Aquatic	1
GCA_024808775.1	Salinibacter ruber SP3026	Rhodothermota	Environmental	Aquatic	1
GCA_024808715.1	Salinibacter ruber SP3030	Rhodothermota	Environmental	Aquatic	1
GCA_024808535.1	Salinibacter ruber SP2517	Rhodothermota	Environmental	Aquatic	1
GCA_024808405.1	Salinibacter ruber SP2008	Rhodothermota	Environmental	Aquatic	1
GCA_024808395.1	Salinibacter ruber SP3037	Rhodothermota	Environmental	Aquatic	1
GCA_024808355.1	Salinibacter ruber SP2519	Rhodothermota	Environmental	Aquatic	1
GCA_024808335.1	Salinibacter ruber SP3002	Rhodothermota	Environmental	Aquatic	1
GCA_024808315.1	Salinibacter ruber SP2502	Rhodothermota	Environmental	Aquatic	1
GCA_024808295.1	Salinibacter ruber SP2507	Rhodothermota	Environmental	Aquatic	1
GCA_024808275.1	Salinibacter ruber SP3052	Rhodothermota	Environmental	Aquatic	1
GCA_024808235.1	Salinibacter ruber SP3053	Rhodothermota	Environmental	Aquatic	1
GCA_024808215.1	Salinibacter ruber SP2032	Rhodothermota	Environmental	Aquatic	1
GCA_024808195.1	Salinibacter ruber 0,1.1	Rhodothermota	Environmental	Aquatic	1
GCA_024808175.1	Salinibacter ruber SP2016A	Rhodothermota	Environmental	Aquatic	1
GCA_024808155.1	Salinibacter ruber SD03	Rhodothermota	Environmental	Aquatic	1
GCA_024808135.1	Salinibacter ruber SP3020	Rhodothermota	Environmental	Aquatic	1
GCA_024808115.1	Salinibacter ruber SP2015	Rhodothermota	Environmental	Aquatic	1
GCA_024808095.1	Salinibacter ruber SP3049	Rhodothermota	Environmental	Aquatic	1
GCA_024808065.1	Salinibacter ruber SP2014	Rhodothermota	Environmental	Aquatic	1
GCA_024808015.1	Salinibacter ruber SP3063	Rhodothermota	Environmental	Aquatic	1
GCA_024807555.1	Salinibacter ruber SW03	Rhodothermota	Environmental	Aquatic	1
GCA_024807525.1	Salinibacter ruber SP3023	Rhodothermota	Environmental	Aquatic	1
GCA_024807465.1	Salinibacter ruber SP3038	Rhodothermota	Environmental	Aquatic	1
GCA_024807455.1	Salinibacter ruber SP3018	Rhodothermota	Environmental	Aquatic	1
GCA_024807435.1	Salinibacter ruber SP2001	Rhodothermota	Environmental	Aquatic	1
GCA_024807415.1	Salinibacter ruber SP3051	Rhodothermota	Environmental	Aquatic	1
GCA_024807395.1	Salinibacter ruber SP3039	Rhodothermota	Environmental	Aquatic	1
GCA_024807355.1	Salinibacter ruber 0,1.11	Rhodothermota	Environmental	Aquatic	1
GCA_024807315.1	Salinibacter ruber SP2024	Rhodothermota	Environmental	Aquatic	1
GCA_024807275.1	Salinibacter ruber SP2031	Rhodothermota	Environmental	Aquatic	1
GCA_024807255.1	Salinibacter ruber SP2022	Rhodothermota	Environmental	Aquatic	1
GCA_024807195.1	Fervidibacter sacchari PD1	Candidatus Fervidibacterota	Environmental	Aquatic	1
GCA_024807175.1	Salinibacter ruber SD06	Rhodothermota	Environmental	Aquatic	1
GCA_024807145.1	Microbacterium sp. AK031	Actinomycetota	Host-associated	Plants	1
GCA_024807095.1	Salinibacter ruber SP3021B	Rhodothermota	Environmental	Aquatic	1
GCA_024807065.1	Salinibacter ruber SP2511	Rhodothermota	Environmental	Aquatic	1
GCA_024807055.1	Salinibacter ruber SP2512	Rhodothermota	Environmental	Aquatic	1
GCA_024807015.1	Salinibacter ruber SP3042	Rhodothermota	Environmental	Aquatic	1
GCA_024806995.1	Salinibacter ruber SP3015	Rhodothermota	Environmental	Aquatic	1
GCA_024806955.1	Salinibacter ruber SP3019	Rhodothermota	Environmental	Aquatic	1
GCA_024806915.1	Salinibacter ruber SP3008	Rhodothermota	Environmental	Aquatic	1
GCA_024806885.1	Salinibacter ruber SP3012	Rhodothermota	Environmental	Aquatic	1
GCA_024806855.1	Salinibacter ruber SD05	Rhodothermota	Environmental	Aquatic	1
GCA_024806815.1	Salinibacter ruber SP2016B	Rhodothermota	Environmental	Aquatic	1
GCA_024806795.1	Salinibacter ruber SD08	Rhodothermota	Environmental	Aquatic	1
GCA_024806775.1	Salinibacter ruber SP3047	Rhodothermota	Environmental	Aquatic	1
GCA_024806755.1	Salinibacter ruber 1.107	Rhodothermota	Environmental	Aquatic	1
GCA_024806735.1	Salinibacter ruber SP2017	Rhodothermota	Environmental	Aquatic	1
GCA_024806695.1	Salinibacter ruber SP3044	Rhodothermota	Environmental	Aquatic	1
GCA_024806685.1	Salinibacter ruber SP3045	Rhodothermota	Environmental	Aquatic	1
GCA_024806675.1	Salinibacter ruber SP3046	Rhodothermota	Environmental	Aquatic	1
GCA_024806525.1	Salinibacter ruber SP3057	Rhodothermota	Environmental	Aquatic	1
GCA_024806515.1	Salinibacter ruber SP2501	Rhodothermota	Environmental	Aquatic	1
GCA_024806505.1	Salinibacter ruber SD10	Rhodothermota	Environmental	Aquatic	1
GCA_024793055.1	Bacteroides intestinigallinarum BFG-372	Bacteroidota	Host-associated	Mammals: Human	1
GCA_024758225.1	Bacteroides sp. BFG-257	Bacteroidota	Host-associated	Mammals: Human	1
GCA_024734895.1	Paenibacillus spongiae PHS-Z3	Bacillota	Host-associated	Porifera	1
GCA_024723325.1	Agrococcus sp. HG114	Actinomycetota	Host-associated	Mammals: Human	1
GCA_024722315.1	Myroides albus P34	Bacteroidota	Host-associated	Mammals	1
GCA_024623575.2	Microbacterium sp. zg-YB36	Actinomycetota	Host-associated	Mammals	1
GCA_024623545.1	Microbacterium sp. zg.B185	Actinomycetota	Host-associated	Mammals	1
GCA_024623525.1	Microbacterium sp. zg.B96	Actinomycetota	Host-associated	Mammals	1
GCA_024623195.1	Anaerotruncus colihominis DSM 28734	Bacillota	Host-associated	Mammals	1
GCA_024623115.1	Bacteroides acidifaciens DSM 100502	Bacteroidota	Host-associated	Mammals	1
GCA_024622385.1	Ligilactobacillus murinus DSM 100193	Bacillota	Host-associated	Mammals	1
GCA_024622365.1	Ligilactobacillus murinus DSM 100194	Bacillota	Host-associated	Mammals	1
GCA_024622185.1	Longicatena caecimuris DSM 29481	Bacillota	Host-associated	Mammals	1
GCA_024622085.1	Paraclostridium bifermentans DSM 29423	Bacillota	Host-associated	Mammals	1
GCA_024583135.1	Streptococcus suis SS15055_N2_C15	Bacillota	Host-associated	Mammals	1
GCA_024583095.1	Streptococcus suis DNC13	Bacillota	Host-associated	Mammals	1
GCA_024583055.1	Streptococcus suis DNS20	Bacillota	Host-associated	Mammals	1
GCA_024582955.1	Streptococcus suis M104300_S20	Bacillota	Host-associated	Mammals	1
GCA_024582935.1	Streptococcus suis M106471_S40	Bacillota	Host-associated	Mammals	1
GCA_024582915.1	Streptococcus suis DNC49	Bacillota	Host-associated	Mammals	1
GCA_024526695.1	Leptospira interrogans FMAS_PN3	Spirochaetota	Host-associated	Mammals: Human	1
GCA_024526015.1	Leptospira kirschneri FMAS_PN5	Spirochaetota	Host-associated	Mammals: Human	1
GCA_024509555.1	Streptococcus suis DE406T	Bacillota	Host-associated	Mammals	1
GCA_024462535.1	Adlercreutzia sp. DFI.6.23	Actinomycetota	Host-associated	Mammals: Human	1
GCA_024462175.1	Coprococcus sp. DFI.6.81	Bacillota	Host-associated	Mammals: Human	1
GCA_024401155.1	Treponema putidum OMZ 835	Spirochaetota	Host-associated	Mammals: Human	1
GCA_024401005.1	Treponema putidum OMZ 846	Spirochaetota	Host-associated	Mammals: Human	1
GCA_024400855.1	Treponema putidum OMZ 847	Spirochaetota	Host-associated	Mammals: Human	1
GCA_024362325.1	Microcella humidisoil sp. nov. MMS21-STM10 re-analysis	Actinomycetota	Environmental	Terrestrial	1
GCA_024346455.1	Cyanobium sp. Aljojuca 7A6	Cyanobacteriota	Environmental	Aquatic	1
GCA_024346435.1	Cyanobium sp. Alchichica 3B3-8F6	Cyanobacteriota	Environmental	Aquatic	1
GCA_024346415.1	Cyanobium sp. Aljojuca 7D2	Cyanobacteriota	Environmental	Aquatic	1
GCA_024346395.1	Cyanobium sp. AMD-g	Cyanobacteriota	Environmental	Aquatic	1
GCA_024346355.1	Cyanobium sp. ATX 6A2	Cyanobacteriota	Environmental	Aquatic	1
GCA_024346335.1	Cyanobium sp. ATX 6E8	Cyanobacteriota	Environmental	Aquatic	1
GCA_024346315.1	Cyanobium sp. ATX 6F1	Cyanobacteriota	Environmental	Aquatic	1
GCA_024346195.1	Vulcanococcus limneticus Candia 3B3	Cyanobacteriota	Environmental	Aquatic	1
GCA_024346175.1	Vulcanococcus limneticus Candia 3F8	Cyanobacteriota	Environmental	Aquatic	1
GCA_024346155.1	Cyanobium sp. Candia 9D4	Cyanobacteriota	Environmental	Aquatic	1
GCA_024346135.1	Cyanobium sp. CH-040	Cyanobacteriota	Environmental	Aquatic	1
GCA_024346035.1	Synechococcus sp. Cruz CV-v-12	Cyanobacteriota	Environmental	Aquatic	1
GCA_024345975.1	Cyanobium sp. Cruz-8D1	Cyanobacteriota	Environmental	Aquatic	1
GCA_024345955.1	Cyanobium sp. Cruz-8H5	Cyanobacteriota	Environmental	Aquatic	1
GCA_024345675.1	Cyanobium sp. La Preciosa 7G6	Cyanobacteriota	Environmental	Aquatic	1
GCA_024345635.1	Cyanobium sp. Lug-B	Cyanobacteriota	Environmental	Aquatic	1
GCA_024345575.1	Cyanobium sp. Morenito 9A2	Cyanobacteriota	Environmental	Aquatic	1
GCA_024345555.1	Vulcanococcus limneticus MW73D5	Cyanobacteriota	Environmental	Aquatic	1
GCA_024345535.1	Cyanobium sp. N.Huapi 1H5	Cyanobacteriota	Environmental	Aquatic	1
GCA_024345515.1	Cyanobium sp. N5-Cardenillas	Cyanobacteriota	Environmental	Aquatic	1
GCA_024345415.1	Synechococcus sp. Tobar12-5m-g	Cyanobacteriota	Environmental	Aquatic	1
GCA_024343735.1	Lacihabitans sp. CCS-44	Bacteroidota	Environmental	Aquatic	1
GCA_024343615.1	Ferruginibacter sp. HRS2-29	Bacteroidota	Environmental	Aquatic	1
GCA_024330105.1	Coprobacter tertius LH1063	Bacteroidota	Host-associated	Mammals: Human	1
GCA_024273205.1	Devosia ureilytica XJ19-45	Pseudomonadota	Environmental	Aquatic	1
GCA_024267655.1	Arcobacter roscoffensis ARW1-2F2	Campylobacterota	Environmental	Aquatic	1
GCA_024220075.1	Streptococcus suis 1521251	Bacillota	Host-associated	Mammals	1
GCA_024181645.1	Treponema denticola OMZ 854	Spirochaetota	Host-associated	Mammals: Human	1
GCA_024181625.1	Treponema denticola OKA3	Spirochaetota	Host-associated	Mammals: Human	1
GCA_024181605.1	Treponema denticola OMZ 823	Spirochaetota	Host-associated	Mammals: Human	1
GCA_024181565.1	Treponema denticola OMZ 905	Spirochaetota	Host-associated	Mammals: Human	1
GCA_024181545.1	Treponema denticola OMZ 850	Spirochaetota	Host-associated	Mammals: Human	1
GCA_024181505.1	Treponema denticola OMZ 898	Spirochaetota	Host-associated	Mammals: Human	1
GCA_024181485.1	Treponema denticola OMZ 852	Spirochaetota	Host-associated	Mammals: Human	1
GCA_024181465.1	Treponema denticola OMZ 910	Spirochaetota	Host-associated	Mammals: Human	1
GCA_024181445.1	Treponema denticola CD-1	Spirochaetota	Host-associated	Mammals: Human	1
GCA_024181425.1	Treponema denticola OT2B	Spirochaetota	Host-associated	Mammals: Human	1
GCA_024181405.1	Treponema denticola OMZ 853	Spirochaetota	Host-associated	Mammals: Human	1
GCA_024172185.1	Nonomuraea roseoviolacea carminata DSM 44170	Actinomycetota	Environmental	Terrestrial	1
GCA_024172065.1	Agromyces terreus DSM 22016	Actinomycetota	Environmental	Terrestrial	1
GCA_024171945.1	Actinokineospora globicatena DSM 44256	Actinomycetota	Environmental	Terrestrial	1
GCA_024171925.1	Actinokineospora diospyrosa DSM 44255	Actinomycetota	Environmental	Terrestrial	1
GCA_024171605.1	Pontibacter sp. HSC-36F09	Bacteroidota	Host-associated	Mammals	1
GCA_024171535.1	Flavobacterium sp. HSC-61S13	Bacteroidota	Host-associated	Fish	1
GCA_024171485.1	Chryseobacterium sp. HSC-36S06	Bacteroidota	Environmental	Air	1
GCA_024170465.1	Natronospira proteinivorans BSker1	Pseudomonadota	Environmental	Aquatic	1
GCA_024160105.1	Corynebacterium stercoris TA-R-1	Actinomycetota	Host-associated	Mammals: Human	1
GCA_024137025.1	Actinoplanes aksuensis TRM88003	Actinomycetota	Environmental	Terrestrial	1
GCA_024135845.1	Anaerofustis sp. NSJ-163	Bacillota	Host-associated	Mammals: Human	1
GCA_024125425.1	Sporolactobacillus kofuensis NRIC 0334	Bacillota	Environmental	Terrestrial	1
GCA_024124665.1	Pleionea sp. CnH1-48	Pseudomonadota	Host-associated	Invertebrates	1
GCA_024055635.1	Microbacterium yannicii DSM 23203	Actinomycetota	Host-associated	Plants	1
GCA_024054565.1	Aeoliella straminimaris ICT_H6.2	Planctomycetota	Environmental	Terrestrial	1
GCA_023923205.1	Ornithinimicrobium cryptoxanthini JY.X270	Actinomycetota	Environmental	Terrestrial	1
GCA_023821985.2	Dyadobacter chenhuakuii CY22	Bacteroidota	Environmental	Terrestrial	1
GCA_023806085.1	Hephaestia sp. MAHUQ-44	Pseudomonadota	Environmental	Terrestrial	1
GCA_023805295.1	Sphingomicrobium sediminis GRR-S6-50	Pseudomonadota	Environmental	Aquatic	1
GCA_023718555.1	Arenibacter sp. TNZ	Bacteroidota	Environmental	Aquatic	1
GCA_023718315.1	Arenibacter sp. N53	Bacteroidota	Environmental	Aquatic	1
GCA_023716925.1	Frankia sp. R82	Actinomycetota	Host-associated	Plants	1
GCA_023701485.1	Rhodopirellula aestuarii ICT_H3.1	Planctomycetota	Environmental	Terrestrial	1
GCA_023674425.1	Sphingomonas donggukensis RMG20	Pseudomonadota	Environmental	Terrestrial	1
GCA_023656675.1	Barnesiella sp. B2-R-119	Bacteroidota	Host-associated	Mammals: Human	1
GCA_023656595.1	Coprococcus sp. B2-R-112	Bacillota	Host-associated	Mammals: Human	1
GCA_023574125.1	Corynebacterium intestinale B5-R-101	Actinomycetota	Host-associated	Mammals: Human	1
GCA_023573565.1	Brevundimonas albigilva TT17	Pseudomonadota	Host-associated	Mammals: Human	1
GCA_023546805.1	Chroococcidiopsis sp. CCNUC1	Cyanobacteriota	Environmental	Terrestrial	1
GCA_023520795.1	Corynebacterium accolens DSM 44278	Actinomycetota	Host-associated	Mammals: Human	1
GCA_023516715.1	Akkermansia massiliensis Marseille-P6666	Verrucomicrobiota	Host-associated	Mammals: Human	1
GCA_023509525.1	Brachybacterium equifaecis JHP9	Actinomycetota	Host-associated	Mammals	1
GCA_023380025.1	Sphingomonas glaciei S8-45	Pseudomonadota	Environmental	Terrestrial	1
GCA_023375445.1	Enterococcus faecium 237	Bacillota	Host-associated	Mammals: Human	1
GCA_023375425.1	Enterococcus faecium 642	Bacillota	Host-associated	Mammals: Human	1
GCA_023375405.1	Enterococcus faecium 1525	Bacillota	Host-associated	Mammals: Human	1
GCA_023375365.1	Enterococcus faecium 211b	Bacillota	Host-associated	Mammals: Human	1
GCA_023375345.1	Enterococcus faecium 1818	Bacillota	Host-associated	Mammals: Human	1
GCA_023375325.1	Enterococcus gallinarum 674	Bacillota	Host-associated	Mammals: Human	1
GCA_023375305.1	Enterococcus hirae 697	Bacillota	Host-associated	Mammals: Human	1
GCA_023374055.1	Luteimonas galliterrae SX5	Pseudomonadota	Environmental	Terrestrial	1
GCA_023347535.1	Faecalibacterium sp. HTF-F	Bacillota	Host-associated	Mammals: Human	1
GCA_023347355.1	Faecalibacterium sp. IP-1-18	Bacillota	Host-associated	Mammals: Human	1
GCA_023347335.1	Faecalibacterium sp. IP-3-29	Bacillota	Host-associated	Mammals: Human	1
GCA_023347315.1	Faecalibacterium sp. I2-3-92	Bacillota	Host-associated	Mammals: Human	1
GCA_023347295.1	Faecalibacterium sp. I3-3-33	Bacillota	Host-associated	Mammals: Human	1
GCA_023347235.1	Faecalibacterium sp. I4-1-79	Bacillota	Host-associated	Mammals: Human	1
GCA_023336895.1	Parasutterella secunda ET73	Pseudomonadota	Host-associated	Birds	1
GCA_023243075.2	Frankia sp. AiPa1	Actinomycetota	Host-associated	Plants	1
GCA_023243055.1	Frankia sp. AgPm24	Actinomycetota	Host-associated	Plants	1
GCA_023243045.1	Frankia sp. AgB32	Actinomycetota	Host-associated	Plants	1
GCA_023242985.1	Frankia sp. Mgl5	Actinomycetota	Host-associated	Plants	1
GCA_023242965.2	Frankia sp. AgKG'84/4	Actinomycetota	Host-associated	Plants	1
GCA_023242945.1	Frankia umida Ag45/Mut15	Actinomycetota	Host-associated	Plants	1
GCA_023221575.1	Geomonas paludis RG22	Thermodesulfobacteriota	Environmental	Terrestrial	1
GCA_023195925.1	Aquimarina acroporae D1M17	Bacteroidota	Environmental	Aquatic	1
GCA_023195775.1	Flavobacterium azooxidireducens IGB 4-14	Bacteroidota	Host-associated	Plants	1
GCA_023182835.2	Enterococcus faecium AKSZ-142	Bacillota	Host-associated	Mammals	1
GCA_023182815.2	Enterococcus faecium AKSZ-47	Bacillota	Host-associated	Mammals	1
GCA_023169965.1	Anaeromyxobacter paludicola Red630	Myxococcota	Environmental	Terrestrial	1
GCA_023015865.1	Arenibacter sp. F26102	Bacteroidota	Environmental	Aquatic	1
GCA_023015805.1	Cellulophaga sp. F20128	Bacteroidota	Environmental	Aquatic	1
GCA_023015765.1	Ornithinimicrobium sp. F0845	Actinomycetota	Environmental	Aquatic	1
GCA_023015695.1	Jannaschia sp. S6380	Pseudomonadota	Environmental	Aquatic	1
GCA_023008325.1	Enterocloster bolteae VE303-01	Bacillota	Host-associated	Mammals: Human	1
GCA_022984115.1	Paraclostridium bifermentans HD0315_2	Bacillota	Host-associated	Mammals: Human	1
GCA_022900255.1	Bacillus wuyishanensis CGMCC 1.12709	Bacillota	Environmental	Terrestrial	1
GCA_022870885.1	Neisseria dumasiana LMG 30012	Pseudomonadota	Host-associated	Mammals: Human	1
GCA_022869165.1	Sphaerochaeta associata VKM B-2742	Spirochaetota	Host-associated	Microbial	1
GCA_022867885.1	Lederbergia sp. NSJ-179	Bacillota	Host-associated	Mammals: Human	1
GCA_022867795.2	Chitinophaga horti R8	Bacteroidota	Environmental	Terrestrial	1
GCA_022848905.1	Thermostichus vulcanus 'Rupite'	Cyanobacteriota	Environmental	Terrestrial	1
GCA_022846455.1	Parageobacillus caldoxylosilyticus KH3-5	Bacillota	Environmental	Terrestrial	1
GCA_022846435.1	Parageobacillus sp. KH3-4	Bacillota	Environmental	Terrestrial	1
GCA_022846415.1	Parageobacillus caldoxylosilyticus KH1-6	Bacillota	Environmental	Terrestrial	1
GCA_022846395.1	Parageobacillus caldoxylosilyticus KH1-5	Bacillota	Environmental	Terrestrial	1
GCA_022846355.1	Thermus thermophilus SNM1-7	Deinococcota	Environmental	Aquatic	1
GCA_022846135.1	Pyramidobacter piscolens CE91-St28	Synergistota	Host-associated	Mammals: Human	1
GCA_022845715.1	Raoultibacter timonensis CE91-St30	Actinomycetota	Host-associated	Mammals: Human	1
GCA_022836845.1	Vibrio gelatinilyticus ZSDZ34	Pseudomonadota	Environmental	Aquatic	1
GCA_022819915.1	Leptospira noguchii IP1605021	Spirochaetota	Host-associated	Mammals	1
GCA_022811705.1	Agromyces larvae CFWR-12	Actinomycetota	Host-associated	Arthropoda: Insects	1
GCA_022809355.1	Parabacteroides faecalis AGMB00274	Bacteroidota	Host-associated	Mammals	1
GCA_022760755.1	Candidatus Rhodoblastus alkanivorans PC2	Pseudomonadota	Environmental	Terrestrial	1
GCA_022760175.1	Zhouia spongiae HN-Y44	Bacteroidota	Environmental	Aquatic	1
GCA_022750605.1	Faecalibacterium sp. BCRC 81149	Bacillota	Host-associated	Mammals: Human	1
GCA_022750545.1	Caulobacter sp. CCUG 60055	Pseudomonadota	Environmental	Aquatic	1
GCA_022749495.1	Neisseria macacae ATCC 33926	Pseudomonadota	Host-associated	Mammals	1
GCA_022701195.1	Allobaculum mucolyticum 128	Bacillota	Host-associated	Mammals: Human	1
GCA_022655595.1	Ignatzschineria rhizosphaerae HR5S32	Pseudomonadota	Host-associated	Plants	1
GCA_022655055.1	Vagococcus sp. CY52-2	Bacillota	Host-associated	Unclassified	1
GCA_022637555.1	Microbacterium sp. H1-D42	Actinomycetota	Environmental	Terrestrial	1
GCA_022569815.1	Spiroplasma poulsonii sHy/REF	Mycoplasmatota	Host-associated	Arthropoda: Insects	1
GCA_022568835.1	Arsenicicoccus piscis DSM 22760	Actinomycetota	Host-associated	Fish	1
GCA_022538055.1	Aquiflexum sp. LQ15W	Bacteroidota	Environmental	Aquatic	1
GCA_022532105.1	Flavobacterium sp. HJ-32-4	Bacteroidota	Environmental	Terrestrial	1
GCA_022489035.1	Gramella lutea YJ019	Bacteroidota	Environmental	Aquatic	1
GCA_022453915.1	Lawsonibacter asaccharolyticus OA10	Bacillota	Host-associated	Mammals: Human	1
GCA_022440885.1	Muricomes sp. OA1	Bacillota	Host-associated	Mammals: Human	1
GCA_022440585.1	Lawsonibacter sp. OA9	Bacillota	Host-associated	Mammals: Human	1
GCA_022430525.1	Cetobacterium somerae CS2105-BJ	Fusobacteriota	Host-associated	Unclassified	1
GCA_022429645.1	Lutibacter sp. A80	Bacteroidota	Environmental	Aquatic	1
GCA_022406875.1	Ectothiorhodosinus mongolicus DSM 15479	Pseudomonadota	Environmental	Aquatic	1
GCA_022385295.1	Thermus sp. NEB1569	Deinococcota	Environmental	Terrestrial	1
GCA_022347705.1	Tenacibaculum sp. Cn5-46	Bacteroidota	Host-associated	Invertebrates	1
GCA_022347135.1	Dermabacter vaginalis ACRRK	Actinomycetota	Host-associated	Mammals: Human	1
GCA_022347125.1	Helcobacillus ACRRO	Actinomycetota	Host-associated	Mammals: Human	1
GCA_022346925.1	Microvirga ACRRW	Pseudomonadota	Host-associated	Mammals: Human	1
GCA_022346585.1	Arsenicicoccus bolidensis ACRQZ	Actinomycetota	Host-associated	Mammals: Human	1
GCA_022346435.1	Winkia sp. ACRQY	Actinomycetota	Host-associated	Mammals: Human	1
GCA_022346425.1	Pseudoglutamicibacter albus ACRRA	Actinomycetota	Host-associated	Mammals: Human	1
GCA_022267515.1	Rubinisphaera margarita ICM_H10	Planctomycetota	Environmental	Terrestrial	1
GCA_022259695.1	Flaviramulus sp. BrNp1-15	Bacteroidota	Environmental	Aquatic	1
GCA_022230955.1	Micromonospora cabrerizensis LAH09	Actinomycetota	Host-associated	Plants	1
GCA_022230935.1	Micromonospora hortensis NIE111	Actinomycetota	Host-associated	Plants	1
GCA_022230925.1	Micromonospora alfalfae MED01	Actinomycetota	Host-associated	Plants	1
GCA_022230885.1	Paenalcaligenes sp. NGK35	Pseudomonadota	Environmental	Terrestrial	1
GCA_022229015.1	Micromonospora foliorum PSH25	Actinomycetota	Host-associated	Plants	1
GCA_022229005.1	Micromonospora trifolii NIE79	Actinomycetota	Host-associated	Plants	1
GCA_022227625.1	Ectothiorhodospira variabilis WN 22	Pseudomonadota	Environmental	Aquatic	1
GCA_022136435.1	Fusicatenibacter saccharivorans DFI.5.49	Bacillota	Host-associated	Mammals: Human	1
GCA_022136045.1	Alistipes putredinis DFI.6.57	Bacteroidota	Host-associated	Mammals: Human	1
GCA_022134585.1	Mesosutterella sp. oilRF-744-WT-GAM-9	Pseudomonadota	Host-associated	Mammals	1
GCA_022132365.1	Intestinimonas massiliensis DFI.3.7	Bacillota	Host-associated	Mammals: Human	1
GCA_022132345.1	Butyricimonas sp. DFI.6.44	Bacteroidota	Host-associated	Mammals: Human	1
GCA_022012295.1	Dechloromonas hankyongensis XY25	Pseudomonadota	Environmental	Terrestrial	1
GCA_022008395.1	Aequorivita xiaoshiensis F64183	Bacteroidota	Environmental	Aquatic	1
GCA_022008365.1	Aequorivita vitellina F47161	Bacteroidota	Environmental	Aquatic	1
GCA_021957185.1	Actinobacillus pleuropneumoniae sv. 2 S1536	Pseudomonadota	Host-associated	Mammals	1
GCA_021957165.1	Actinobacillus pleuropneumoniae sv. 4 M62	Pseudomonadota	Host-associated	Mammals	1
GCA_021957025.1	Actinobacillus pleuropneumoniae sv. 10 D13039	Pseudomonadota	Host-associated	Mammals	1
GCA_021952605.1	Actinobacillus pleuropneumoniae P1875	Pseudomonadota	Host-associated	Mammals	1
GCA_021764745.1	Joostella atrarenae M1-2	Bacteroidota	Environmental	Aquatic	1
GCA_021699195.1	Nonomuraea sp. MG754425	Actinomycetota	Environmental	Aquatic	1
GCA_021611515.1	Mariluticola halotolerans LMO-2	Pseudomonadota	Environmental	Aquatic	1
GCA_021608265.1	Flavobacterium sp. WG47	Bacteroidota	Environmental	Aquatic	1
GCA_021608185.1	Flavobacterium sp. AS60	Bacteroidota	Environmental	Aquatic	1
GCA_021582895.2	Microbacterium elymi KUDC0405	Actinomycetota	Environmental	Terrestrial	1
GCA_021582875.1	Microbacterium sp. KUDC0406	Actinomycetota	Environmental	Terrestrial	1
GCA_021568695.1	Maritalea mediterranea P4.10X	Pseudomonadota	Environmental	Aquatic	1
GCA_021561035.1	Clostridioides sp. ES-S-0054-01	Bacillota	Environmental	Terrestrial	1
GCA_021533835.1	Synechococcus sp. Nb3U1	Cyanobacteriota	Environmental	Aquatic	1
GCA_021532625.1	Octadecabacter algicola D2-3	Pseudomonadota	Environmental	Aquatic	1
GCA_021532445.1	Tenacibaculum sp. Cn5-34	Bacteroidota	Host-associated	Invertebrates	1
GCA_021532415.1	Tenacibaculum sp. Cn5-1	Bacteroidota	Host-associated	Invertebrates	1
GCA_021531995.1	Faecalicatena contorta ET51	Bacillota	Host-associated	Mammals	1
GCA_021531915.1	Oscillibacter valericigenes An860	Bacillota	Host-associated	Mammals	1
GCA_021531595.1	Fusobacterium perfoetens An877	Fusobacteriota	Host-associated	Mammals	1
GCA_021531475.1	Fusobacterium perfoetens An888	Fusobacteriota	Host-associated	Mammals	1
GCA_021531445.1	Mitsuokella multacida An892	Bacillota	Host-associated	Mammals	1
GCA_021531435.1	Oscillibacter valericigenes An890	Bacillota	Host-associated	Mammals	1
GCA_021531055.1	Collinsella tanakaei ET10	Actinomycetota	Host-associated	Birds	1
GCA_021513235.1	Kaistella sp. 97-N-M2	Bacteroidota	Host-associated	Mammals	1
GCA_021513215.1	Suttonella sp. R2A3	Pseudomonadota	Host-associated	Unclassified	1
GCA_021491375.1	Flavihumibacter fluminis RY-1	Bacteroidota	Environmental	Aquatic	1
GCA_021442325.1	Agromyces marinus DSM 26151	Actinomycetota	Environmental	Aquatic	1
GCA_021442025.1	Sphingobacterium sp. SRCM116780	Bacteroidota	Environmental	Terrestrial	1
GCA_021412605.1	Clostridium celatum WC0700	Bacillota	Host-associated	Mammals: Human	1
GCA_021398715.1	Microbacterium binotii Au-Mic3	Actinomycetota	Environmental	Terrestrial	1
GCA_021395205.1	Polynucleobacter sp. IMCC 30228	Pseudomonadota	Environmental	Aquatic	1
GCA_021395195.1	Polynucleobacter sp. IMCC 29146	Pseudomonadota	Environmental	Aquatic	1
GCA_021390195.1	Flagellimonas sp. CMM7	Bacteroidota	Host-associated	Algae	1
GCA_021366795.1	Macrococcus caseolyticus Ani-LG-066	Bacillota	Host-associated	Mammals	1
GCA_021365535.1	Erwinia tracheiphila MDcuke	Pseudomonadota	Host-associated	Plants	1
GCA_021353265.1	Pelomonas sp. P8	Pseudomonadota	Environmental	Terrestrial	1
GCA_021295345.1	Motilimonas eburnea YH6	Pseudomonadota	Environmental	Aquatic	1
GCA_021295315.1	Motilimonas cestriensis MKS20	Pseudomonadota	Environmental	Aquatic	1
GCA_021278025.1	Motilimonas sp. E26	Pseudomonadota	Host-associated	Unclassified	1
GCA_021272345.1	Ornithinimicrobium sediminis EGI L100131	Actinomycetota	Environmental	Aquatic	1
GCA_021245805.1	Mangrovimonas futianensis AS18	Bacteroidota	Environmental	Aquatic	1
GCA_021215455.1	Mucilaginibacter roseus LMG 28454	Bacteroidota	Environmental	Aquatic	1
GCA_021205895.1	Tenacibaculum finnmarkense genomovar finnmarkense NVIB-4078	Bacteroidota	Host-associated	Mammals	1
GCA_021172145.1	Flavobacterium cyclinae KSM-R2A25	Bacteroidota	Host-associated	Mollusca	1
GCA_021129215.1	Agromyces sp. S2-1-8	Actinomycetota	Environmental	Terrestrial	1
GCA_021117385.1	Frateuria sp. 5GH9-11	Pseudomonadota	Environmental	Terrestrial	1
GCA_021049245.1	Radiobacillus kanasensis 80	Bacillota	Environmental	Terrestrial	1
GCA_021044935.1	Agromyces cavernae SYSU K20354	Actinomycetota	Environmental	Terrestrial	1
GCA_021044795.1	Acidaminococcus hominis NSJ-142	Bacillota	Host-associated	Mammals: Human	1
GCA_021044585.1	Sulfurimonas sp. HSL-3221	Campylobacterota	Environmental	Aquatic	1
GCA_021018745.1	Gloeobacter sp. MG652769	Cyanobacteriota	Environmental	Terrestrial	1
GCA_021012875.1	Peptoniphilus sp. KCTC 25270	Bacillota	Host-associated	Mammals	1
GCA_020991365.1	Streptacidiphilus sp. ASG 303	Actinomycetota	Environmental	Terrestrial	1
GCA_020984865.1	Deinococcus sp. 6GRE01	Deinococcota	Environmental	Aquatic	1
GCA_020984835.1	Deinococcus sp. 12RED42	Deinococcota	Environmental	Aquatic	1
GCA_020984815.1	Deinococcus sp. 6YEL10	Deinococcota	Environmental	Aquatic	1
GCA_020966695.1	Blastopirellula sediminis JC733	Planctomycetota	Environmental	Aquatic	1
GCA_020911885.1	Flavobacterium sp. F-29	Bacteroidota	Host-associated	Unclassified	1
GCA_020907245.1	Pontibacter harenae XAAS-A31	Bacteroidota	Environmental	Terrestrial	1
GCA_020883455.1	Spiribacter sp. E85	Pseudomonadota	Environmental	Aquatic	1
GCA_020866905.1	Salinimicrobium sediminilitoris ASW11-47	Bacteroidota	Environmental	Aquatic	1
GCA_020827275.1	Myxococcus xanthus DZ2	Myxococcota	Environmental	Terrestrial	1
GCA_020783315.1	Ferruginibacter lapsinanis KACC 15035	Bacteroidota	Environmental	Aquatic	1
GCA_020782115.1	Leeuwenhoekiella parthenopeia Mr9	Bacteroidota	Environmental	Aquatic	1
GCA_020781975.1	Microbacterium schleiferi FXH-192	Actinomycetota	Environmental	Aquatic	1
GCA_020709665.1	Longicatena sp. 210702-DFI.1.204	Bacillota	Host-associated	Mammals: Human	1
GCA_020687425.1	Faecalibacterium hominis (ex Afrizal et al. 2022) CLA-AA-H223	Bacillota	Host-associated	Mammals: Human	1
GCA_020687145.1	Faecalibacterium hominis CLA-AA-H254	Bacillota	Host-associated	Mammals: Human	1
GCA_020687025.1	Brotolimicola acetigignens CLA-AA-H273	Bacillota	Host-associated	Mammals: Human	1
GCA_020686945.1	Fusicatenibacter sp. CLA-AA-H277	Bacillota	Host-associated	Mammals: Human	1
GCA_020686905.1	Faecalibacterium hominis (ex Afrizal et al. 2022) CLA-AA-H283	Bacillota	Host-associated	Mammals: Human	1
GCA_020640915.1	Waterburya agarophytonicola gen. nov., sp. nov. KI4	Cyanobacteriota	Host-associated	Algae	1
GCA_020563715.1	Gordonibacter pamelaeae DFI.1.107	Actinomycetota	Host-associated	Mammals: Human	1
GCA_020563645.1	Longicatena sp. 210702-DFI.1.100	Bacillota	Host-associated	Mammals: Human	1
GCA_020563405.1	Longicatena sp. 210702-DFI.1.160	Bacillota	Host-associated	Mammals: Human	1
GCA_020563385.1	Longicatena sp. 210702-DFI.1.163	Bacillota	Host-associated	Mammals: Human	1
GCA_020563205.1	Longicatena sp. 210702-DFI.1.177	Bacillota	Host-associated	Mammals: Human	1
GCA_020563155.1	Longicatena sp. 210702-DFI.1.194	Bacillota	Host-associated	Mammals: Human	1
GCA_020563125.1	Longicatena sp. 210702-DFI.1.196	Bacillota	Host-associated	Mammals: Human	1
GCA_020563105.1	Longicatena sp. 210702-DFI.1.199	Bacillota	Host-associated	Mammals: Human	1
GCA_020562985.1	Longicatena sp. 210702-DFI.1.213	Bacillota	Host-associated	Mammals: Human	1
GCA_020562945.1	Longicatena sp. 210702-DFI.1.211	Bacillota	Host-associated	Mammals: Human	1
GCA_020562435.1	Longicatena sp. 210702-DFI.1.249 DFI.1.249	Bacillota	Host-associated	Mammals: Human	1
GCA_020562325.1	Longicatena sp. 210702-DFI.1.253	Bacillota	Host-associated	Mammals: Human	1
GCA_020562185.1	Longicatena sp. 210702-DFI.1.255	Bacillota	Host-associated	Mammals: Human	1
GCA_020562105.1	Longicatena sp. 210702-DFI.1.36	Bacillota	Host-associated	Mammals: Human	1
GCA_020561365.1	Gordonibacter urolithinfaciens DFI.2.41	Actinomycetota	Host-associated	Mammals: Human	1
GCA_020559615.1	Sutterella wadsworthensis DFI.4.78	Pseudomonadota	Host-associated	Mammals: Human	1
GCA_020558405.1	Alistipes communis DFI.6.39	Bacteroidota	Host-associated	Mammals: Human	1
GCA_020558055.1	Peptostreptococcus anaerobius DFI.6.4	Bacillota	Host-associated	Mammals: Human	1
GCA_020557925.1	Butyricimonas synergistica DFI.6.9	Bacteroidota	Host-associated	Mammals: Human	1
GCA_020555445.1	Alistipes putredinis DFI.6.89	Bacteroidota	Host-associated	Mammals: Human	1
GCA_020555005.1	Longicatena caecimuris DFI.2.51	Bacillota	Host-associated	Mammals: Human	1
GCA_020554965.1	Longicatena caecimuris DFI.2.52	Bacillota	Host-associated	Mammals: Human	1
GCA_020554605.1	Gordonibacter urolithinfaciens SL.1.24	Actinomycetota	Host-associated	Mammals: Human	1
GCA_020554505.1	Caldibacillus sp. 210928-DFI.2.18	Bacillota	Host-associated	Mammals: Human	1
GCA_020554485.1	Caldibacillus sp. 210928-DFI.2.22	Bacillota	Host-associated	Mammals: Human	1
GCA_020552705.1	Christiangramia sediminis ASW11-100	Bacteroidota	Environmental	Aquatic	1
GCA_020539255.1	Mitsuokella jalaludinii MSK.21.47	Bacillota	Host-associated	Mammals: Human	1
GCA_020538225.1	Longicatena caecimuris MSK.14.38	Bacillota	Host-associated	Mammals: Human	1
GCA_020537145.1	Longicatena caecimuris MSK.14.15	Bacillota	Host-associated	Mammals: Human	1
GCA_020535245.1	Asticcacaulis sp. AND118	Pseudomonadota	Environmental	Aquatic	1
GCA_020480685.1	Deferribacterales bacterium Es71-Z0220	Deferribacterota	Environmental	Aquatic	1
GCA_020463795.1	Echinicola marina SCS 3-6	Bacteroidota	Environmental	Aquatic	1
GCA_020424085.1	Mycetocola sp. MSC19	Actinomycetota	Host-associated	Unclassified	1
GCA_020310045.1	Muricauda aquimarina F6	Bacteroidota	Environmental	Aquatic	1
GCA_020310025.1	Leeuwenhoekiella palythoae F5	Bacteroidota	Environmental	Aquatic	1
GCA_020281315.1	Empedobacter stercoris ES180	Bacteroidota	Host-associated	Mammals	1
GCA_020281205.1	Empedobacter stercoris ES215	Bacteroidota	Host-associated	Mammals	1
GCA_020280945.1	Empedobacter stercoris ES182	Bacteroidota	Host-associated	Mammals	1
GCA_020268605.1	Arsenophonus endosymbiont of Apis mellifera ArsBeeUS	Pseudomonadota	Host-associated	Unclassified	1
GCA_020215705.1	Nonomuraea aurantiaca NEAU-L178	Actinomycetota	Environmental	Terrestrial	1
GCA_020166415.1	Deinococcus multiflagellatus KACC 19287	Deinococcota	Environmental	Air	1
GCA_020164595.1	Psychroflexus sp. CAK8W	Bacteroidota	Environmental	Aquatic	1
GCA_020164585.1	Psychroflexus sp. CAK1W	Bacteroidota	Environmental	Aquatic	1
GCA_020164575.1	Psychroflexus curvus CAK57W	Bacteroidota	Environmental	Aquatic	1
GCA_020164535.1	Psychroflexus sp. CCL10W	Bacteroidota	Environmental	Aquatic	1
GCA_020150455.1	Bremerella volcania TYQ1	Planctomycetota	Environmental	Aquatic	1
GCA_020149915.1	Sulfidibacterium hydrothermale EPR1	Bacteroidota	Environmental	Aquatic	1
GCA_020147925.1	Cytobacillus oceanisediminis 1T3	Bacillota	Environmental	Aquatic	1
GCA_020144665.1	Oscillatoria salina IIICB1	Cyanobacteriota	Environmental	Aquatic	1
GCA_020096995.1	Leucobacter sp. Psy1	Actinomycetota	Host-associated	Plants	1
GCA_020091585.1	Kovacikia sp. CCNU0001	Cyanobacteriota	Environmental	Aquatic	1
GCA_020091425.1	Parabacteroides goldsteinii BFG-241	Bacteroidota	Host-associated	Mammals: Human	1
GCA_020076305.1	Flavihumibacter profundi KCTC 62290	Bacteroidota	Environmental	Aquatic	1
GCA_020042285.1	Ferruginibacter albus KIS38-8	Bacteroidota	Environmental	Terrestrial	1
GCA_020002245.1	Bacillus badius NBPM-293	Bacillota	Environmental	Terrestrial	1
GCA_019973735.1	Arachnia rubra SK-1	Actinomycetota	Host-associated	Mammals: Human	1
GCA_019930545.1	Sporolactobacillus terrae EFEL7003	Bacillota	Environmental	Terrestrial	1
GCA_019923745.1	Aquirufa aurantiipilula 15D-MOB	Bacteroidota	Environmental	Aquatic	1
GCA_019916025.1	Paraclostridium bifermentans DSM 14991	Bacillota	Environmental	Terrestrial	1
GCA_019904275.1	Zunongwangia sp. SCSIO 43204	Bacteroidota	Host-associated	Unclassified	1
GCA_019904255.1	Marixanthomonas sp. SCSIO 43207	Bacteroidota	Host-associated	Unclassified	1
GCA_019904215.1	Mesoflavibacter sp. SCSIO 43206	Bacteroidota	Host-associated	Unclassified	1
GCA_019904175.1	Dactylosporangium vinaceum NRRL B-16297	Actinomycetota	Environmental	Terrestrial	1
GCA_019891355.1	Nitratireductor sp. L1-7-SE	Pseudomonadota	Environmental	Aquatic	1
GCA_019891335.1	Nitratireductor rhodophyticola R6	Pseudomonadota	Host-associated	Algae	1
GCA_019891175.1	Leptothermofonsia sichuanensis E412 PKUAC-SCTE412	Cyanobacteriota	Environmental	Aquatic	1
GCA_019890675.1	Micromonospora sp. PLK6-60	Actinomycetota	Environmental	Terrestrial	1
GCA_019880385.1	Nocardioides coralli SCSIO 67246	Actinomycetota	Host-associated	Unclassified	1
GCA_019856495.1	Caldalkalibacillus thermarum TA2.A1	Bacillota	Environmental	Aquatic	1
GCA_019734175.1	Clostridium sp. K12(2020)	Bacillota	Host-associated	Mammals: Human	1
GCA_019733465.1	Actinotalea ferrariae S/N-202-OC-R2	Actinomycetota	Environmental	Air	1
GCA_019733275.1	Streptomonospora halotolerans NEAU-Jh2-17	Actinomycetota	Environmental	Terrestrial	1
GCA_019711635.1	Qipengyuania huizhouensis YG19	Pseudomonadota	Environmental	Aquatic	1
GCA_019711615.1	Qipengyuania intermedia GH38	Pseudomonadota	Environmental	Aquatic	1
GCA_019711515.1	Qipengyuania qiaonensis 6D47A	Pseudomonadota	Environmental	Aquatic	1
GCA_019711495.1	Qipengyuania xiamenensis 1XM1-15A	Pseudomonadota	Environmental	Aquatic	1
GCA_019711435.1	Qipengyuania polymorpha 1NDH17	Pseudomonadota	Environmental	Aquatic	1
GCA_019711375.1	Qipengyuania aurantiaca 1NDH13	Pseudomonadota	Environmental	Aquatic	1
GCA_019669985.1	Methylogaea oryzae E10	Pseudomonadota	Environmental	Terrestrial	1
GCA_019665785.1	Deefgea piscis D13	Pseudomonadota	Host-associated	Fish	1
GCA_019656655.1	Tsukamurella sp. TY48	Actinomycetota	Host-associated	Mammals: Human	1
GCA_019645935.1	Hydrogenibacillus sp. N12	Bacillota	Environmental	Terrestrial	1
GCA_019613795.1	Flavobacterium sp. WSW3-B6	Bacteroidota	Host-associated	Algae	1
GCA_019603315.1	Ruficoccus sp. ZRK36	Verrucomicrobiota	Environmental	Aquatic	1
GCA_019504385.1	Devosia sp. SCS-3	Pseudomonadota	Environmental	Aquatic	1
GCA_019464535.1	Horticoccus luteus KSB-15	Verrucomicrobiota	Environmental	Terrestrial	1
GCA_019448085.1	Caproiciproducens faecalis AGMB10547	Bacillota	Host-associated	Mammals	1
GCA_019443765.1	Algoriphagus sp. NBT04N3	Bacteroidota	Environmental	Aquatic	1
GCA_019443745.1	Iamia sp. SCSIO 61187	Actinomycetota	Environmental	Aquatic	1
GCA_019443405.1	Brevundimonas sp. PAMC22021	Pseudomonadota	Environmental	Terrestrial	1
GCA_019431455.1	Paracoccus bogoriensis BOG6	Pseudomonadota	Environmental	Aquatic	1
GCA_019397265.1	Nonomuraea coxensis DSM 45129	Actinomycetota	Environmental	Terrestrial	1
GCA_019395145.1	Brevundimonas nasdae Au29	Pseudomonadota	Environmental	Terrestrial	1
GCA_019391655.1	Mucilaginibacter rivuli HMF5004	Bacteroidota	Environmental	Aquatic	1
GCA_019357475.1	Nosocomiicoccus ampullae 19-00310	Bacillota	Host-associated	Mammals: Human	1
GCA_019357415.1	Gramella sp. MT6	Bacteroidota	Environmental	Aquatic	1
GCA_019343195.1	Arthrospiribacter ruber DPMB0001	Bacteroidota	Host-associated	Unclassified	1
GCA_019331775.1	Bifidobacterium phasiani 6T3	Actinomycetota	Host-associated	Mammals	1
GCA_019316905.1	Tessaracoccus palaemonis J1M15	Actinomycetota	Host-associated	Arthropoda: Crustaceans	1
GCA_019311235.1	Mesonia aestuariivivens JHPTF-M18	Bacteroidota	Environmental	Aquatic	1
GCA_019285535.1	Methylococcus capsulatus BH	Pseudomonadota	Environmental	Terrestrial	1
GCA_019285515.1	Methylococcus sp. Mc7	Pseudomonadota	Environmental	Aquatic	1
GCA_019278585.1	Cellulophaga sp. HaHa_2_1	Bacteroidota	Environmental	Aquatic	1
GCA_019278565.1	Cellulophaga sp. HaHa_2_95	Bacteroidota	Environmental	Aquatic	1
GCA_019278545.1	Olleya sp. HaHaR_3_96	Bacteroidota	Environmental	Aquatic	1
GCA_019278425.1	Winogradskyella sp. HaHa_3_26	Bacteroidota	Environmental	Aquatic	1
GCA_019222785.1	Tetragenococcus halophilus CY54	Bacillota	Host-associated	Unclassified	1
GCA_019218945.1	Pseudoxanthomonas sp. PXM05	Pseudomonadota	Environmental	Terrestrial	1
GCA_019218365.1	Actinomycetaceae bacterium TAE3-ERU4	Actinomycetota	Host-associated	Birds	1
GCA_019212165.1	Neisseria gonorrhoeae MS11	Pseudomonadota	Host-associated	Mammals: Human	1
GCA_019203965.1	Elioraea sp. MS-P2	Pseudomonadota	Environmental	Aquatic	1
GCA_019195435.1	Comamonas sp. NLF-1-9	Pseudomonadota	Host-associated	Mammals	1
GCA_019173545.1	Candidatus Magnetobacterium casensis MYR-1_YQ	Nitrospirota	Environmental	Unclassified	1
GCA_019132025.1	Alistipes putredinis DFI.5.5	Bacteroidota	Host-associated	Mammals: Human	1
GCA_019130065.1	Pinibacter aurantiacus MAH-26	Bacteroidota	Environmental	Terrestrial	1
GCA_019129285.1	Bacteroides cellulosilyticus MSK.18.13	Bacteroidota	Host-associated	Mammals: Human	1
GCA_019061145.1	Rhodobacteraceae bacterium ASV31	Pseudomonadota	Environmental	Aquatic	1
GCA_019061125.1	Microbacterium sp. NC79	Actinomycetota	Host-associated	Plants	1
GCA_019021925.1	Cellulophaga sp. HaHaR_3_176	Bacteroidota	Environmental	Aquatic	1
GCA_018986915.1	Geomonas oryzisoli RG10	Thermodesulfobacteriota	Environmental	Terrestrial	1
GCA_018986735.1	Schaalia sp. 19OD2882	Actinomycetota	Host-associated	Unclassified	1
GCA_018919265.1	Peptoniphilus sp. MSJ-1	Bacillota	Host-associated	Mammals	1
GCA_018919215.1	Alkaliphilus sp. MSJ-5	Bacillota	Host-associated	Mammals	1
GCA_018919205.1	Oscillibacter sp. MSJ-2	Bacillota	Host-associated	Mammals	1
GCA_018918345.1	Butyricicoccus sp. MSJd-7	Bacillota	Host-associated	Mammals	1
GCA_018918285.1	Clostridium sp. MSJ-11	Bacillota	Host-associated	Mammals	1
GCA_018918235.1	Eubacterium sp. MSJ-13	Bacillota	Host-associated	Mammals	1
GCA_018917925.1	Intestinimonas sp. MSJ-38	Bacillota	Host-associated	Mammals	1
GCA_018917865.1	Tissierella sp. MSJ-40	Bacillota	Host-associated	Mammals	1
GCA_018917425.1	Caldibacillus hisashii N61	Bacillota	Host-associated	Mammals	1
GCA_018916695.1	Heyndrickxia oleronia N84	Bacillota	Host-associated	Mammals	1
GCA_018885005.1	Clostridioides difficile CD3	Bacillota	Host-associated	Mammals: Human	1
GCA_018884965.1	Clostridioides difficile CD6	Bacillota	Host-associated	Mammals: Human	1
GCA_018884905.1	Clostridioides difficile CD8	Bacillota	Host-associated	Mammals: Human	1
GCA_018884885.1	Clostridioides difficile CD9	Bacillota	Host-associated	Mammals: Human	1
GCA_018884805.1	Clostridioides difficile CD13	Bacillota	Host-associated	Mammals: Human	1
GCA_018884685.1	Clostridioides difficile CD21	Bacillota	Host-associated	Mammals: Human	1
GCA_018883545.1	Flavobacteriaceae bacterium XHP0103	Bacteroidota	Environmental	Aquatic	1
GCA_018882155.1	Polynucleobacter nymphae AP-Mumm-500A-B3	Pseudomonadota	Environmental	Aquatic	1
GCA_018861125.1	Cellulophaga baltica B2M06	Bacteroidota	Host-associated	Algae	1
GCA_018861045.1	Octadecabacter sp. B2R22	Pseudomonadota	Host-associated	Algae	1
GCA_018861005.1	Polaribacter vadi B2M17	Bacteroidota	Host-associated	Algae	1
GCA_018860715.1	Zobellia sp. B3R18	Bacteroidota	Host-associated	Algae	1
GCA_018860165.1	Paracoccus marinaquae XHP0099	Pseudomonadota	Environmental	Aquatic	1
GCA_018847935.1	Akkermansia muciniphila Akk0096	Verrucomicrobiota	Host-associated	Mammals: Human	1
GCA_018847895.1	Akkermansia muciniphila Akk0196	Verrucomicrobiota	Host-associated	Mammals: Human	1
GCA_018847795.1	Akkermansia muciniphila Akk0200	Verrucomicrobiota	Host-associated	Mammals: Human	1
GCA_018847755.1	Akkermansia muciniphila Akk0490	Verrucomicrobiota	Host-associated	Mammals: Human	1
GCA_018847695.1	Akkermansia muciniphila Akk0496a	Verrucomicrobiota	Host-associated	Mammals: Human	1
GCA_018847615.1	Akkermansia muciniphila Akk0496b	Verrucomicrobiota	Host-associated	Mammals: Human	1
GCA_018847595.1	Akkermansia muciniphila Akk0500b	Verrucomicrobiota	Host-associated	Mammals: Human	1
GCA_018847575.1	Akkermansia muciniphila Akk0500a	Verrucomicrobiota	Host-associated	Mammals: Human	1
GCA_018847555.1	Akkermansia muciniphila Akk0580	Verrucomicrobiota	Host-associated	Mammals: Human	1
GCA_018847535.1	Akkermansia muciniphila Akk0880	Verrucomicrobiota	Host-associated	Mammals: Human	1
GCA_018847515.1	Akkermansia muciniphila Akk13715	Verrucomicrobiota	Host-associated	Mammals: Human	1
GCA_018847495.1	Akkermansia muciniphila Akk1370	Verrucomicrobiota	Host-associated	Mammals: Human	1
GCA_018847475.1	Akkermansia muciniphila Akk1376	Verrucomicrobiota	Host-associated	Mammals: Human	1
GCA_018847455.1	Akkermansia muciniphila Akk14745a	Verrucomicrobiota	Host-associated	Mammals: Human	1
GCA_018847435.1	Akkermansia muciniphila Akk14745b	Verrucomicrobiota	Host-associated	Mammals: Human	1
GCA_018847415.1	Akkermansia muciniphila Akk1476	Verrucomicrobiota	Host-associated	Mammals: Human	1
GCA_018847395.1	Akkermansia muciniphila Akk1570	Verrucomicrobiota	Host-associated	Mammals: Human	1
GCA_018847375.1	Akkermansia muciniphila Akk1573	Verrucomicrobiota	Host-associated	Mammals: Human	1
GCA_018847355.1	Akkermansia muciniphila Akk1576	Verrucomicrobiota	Host-associated	Mammals: Human	1
GCA_018847335.1	Akkermansia muciniphila Akk1610	Verrucomicrobiota	Host-associated	Mammals: Human	1
GCA_018847295.1	Akkermansia muciniphila Akk1613	Verrucomicrobiota	Host-associated	Mammals: Human	1
GCA_018847275.1	Akkermansia muciniphila Akk16145	Verrucomicrobiota	Host-associated	Mammals: Human	1
GCA_018847255.1	Akkermansia muciniphila Akk1616	Verrucomicrobiota	Host-associated	Mammals: Human	1
GCA_018847235.1	Akkermansia muciniphila Akk1713	Verrucomicrobiota	Host-associated	Mammals: Human	1
GCA_018847215.1	Akkermansia muciniphila Akk1756	Verrucomicrobiota	Host-associated	Mammals: Human	1
GCA_018847195.1	Akkermansia muciniphila Akk1863	Verrucomicrobiota	Host-associated	Mammals: Human	1
GCA_018847175.1	Akkermansia muciniphila Akk1990	Verrucomicrobiota	Host-associated	Mammals: Human	1
GCA_018847155.1	Akkermansia muciniphila Akk2030	Verrucomicrobiota	Host-associated	Mammals: Human	1
GCA_018847135.1	Akkermansia muciniphila Akk2000	Verrucomicrobiota	Host-associated	Mammals: Human	1
GCA_018847115.1	Akkermansia muciniphila Akk2090	Verrucomicrobiota	Host-associated	Mammals: Human	1
GCA_018847095.1	Akkermansia muciniphila Akk2190	Verrucomicrobiota	Host-associated	Mammals: Human	1
GCA_018847075.1	Akkermansia muciniphila Akk2196	Verrucomicrobiota	Host-associated	Mammals: Human	1
GCA_018847055.1	Akkermansia muciniphila Akk2670	Verrucomicrobiota	Host-associated	Mammals: Human	1
GCA_018847035.1	Akkermansia muciniphila Akk2680	Verrucomicrobiota	Host-associated	Mammals: Human	1
GCA_018847015.1	Akkermansia muciniphila Akk2750	Verrucomicrobiota	Host-associated	Mammals: Human	1
GCA_018846995.1	Akkermansia muciniphila AkkB40	Verrucomicrobiota	Host-associated	Mammals: Human	1
GCA_018829635.1	Actinoplanes bogorensis NBRC 110975	Actinomycetota	Host-associated	Plants	1
GCA_018799005.1	Plesiomonas shigelloides Colony13	Pseudomonadota	Host-associated	Mammals: Human	1
GCA_018786185.1	Alistipes putredinis MCC001	Bacteroidota	Host-associated	Mammals: Human	1
GCA_018785765.1	Barnesiella intestinihominis MCC256	Bacteroidota	Host-associated	Mammals: Human	1
GCA_018785175.1	Coprococcus catus MCC395	Bacillota	Host-associated	Mammals: Human	1
GCA_018784545.1	Pseudoflavonifractor sp. MCC625	Bacillota	Host-associated	Mammals: Human	1
GCA_018784465.1	Fusicatenibacter saccharivorans MCC626	Bacillota	Host-associated	Mammals: Human	1
GCA_018784445.1	Gemmiger formicilis MCC627	Bacillota	Host-associated	Mammals: Human	1
GCA_018783885.1	Sutterella wadsworthensis MCC752	Pseudomonadota	Host-associated	Mammals: Human	1
GCA_018739865.1	Leptothoe kymatousa TAU-MAC 1615	Cyanobacteriota	Host-associated	Porifera	1
GCA_018728565.1	Zobellia russellii KMM 3677	Bacteroidota	Host-associated	Unclassified	1
GCA_018709685.1	Akkermansia muciniphila CSUN-56 AmIII	Verrucomicrobiota	Host-associated	Mammals: Human	1
GCA_018687615.1	Polynucleobacter sp. MWH-CaK5	Pseudomonadota	Environmental	Aquatic	1
GCA_018678075.1	Epibacterium ulvae 4A10	Pseudomonadota	Environmental	Unclassified	1
GCA_018622495.1	Tenericutes bacterium zrk7	Mycoplasmatota	Environmental	Aquatic	1
GCA_018619475.1	Rhodomicrobium sp. Az07	Pseudomonadota	Environmental	Aquatic	1
GCA_018598225.1	Chryseosolibacter histidini PWU4	Bacteroidota	Environmental	Terrestrial	1
GCA_018595675.2	Flavihumibacter fluminis IMCC34837	Bacteroidota	Environmental	Aquatic	1
GCA_018531375.1	Cellulomonas sp. DKR-3	Actinomycetota	Environmental	Terrestrial	1
GCA_018531195.1	Geobacter chapellei DSM 13688	Thermodesulfobacteriota	Environmental	Aquatic	1
GCA_018517205.1	Myxococcus xanthus DZ2	Myxococcota	Environmental	Terrestrial	1
GCA_018492835.1	Bacteroides xylanisolvens CL03T12C04	Bacteroidota	Host-associated	Mammals: Human	1
GCA_018476645.1	Aequorivita echinoideorum JCM 30378	Bacteroidota	Host-associated	Unclassified	1
GCA_018437505.1	Spiractinospora alimapuensis VN6-2	Actinomycetota	Environmental	Aquatic	1
GCA_018413465.1	Flavobacterium sp. CYK-55	Bacteroidota	Environmental	Aquatic	1
GCA_018406465.1	Longicatena caecimuris 3BBH23	Bacillota	Host-associated	Mammals: Human	1
GCA_018406445.1	Nitrosospira sp. NRS527	Pseudomonadota	Host-associated	Plants	1
GCA_018394335.1	Shewanella dokdonensis DSM 23626	Pseudomonadota	Environmental	Aquatic	1
GCA_018394315.1	Tenericutes bacterium zrk6	Mycoplasmatota	Environmental	Aquatic	1
GCA_018390535.1	Bacteroides propionicigenes NSJ-90	Bacteroidota	Host-associated	Mammals: Human	1
GCA_018362775.1	Alistipes montrealensis kh20	Bacteroidota	Host-associated	Mammals: Human	1
GCA_018343715.1	Bacillus sp. FJAT-49711	Bacillota	Host-associated	Plants	1
GCA_018343695.1	Lederbergia citrisecunda FJAT-49732	Bacillota	Host-associated	Plants	1
GCA_018343665.1	Bacillus sp. FJAT-49705	Bacillota	Host-associated	Plants	1
GCA_018343635.1	Lederbergia citrea FJAT-49682	Bacillota	Host-associated	Plants	1
GCA_018343625.1	Bacillus sp. FJAT-49870	Bacillota	Host-associated	Plants	1
GCA_018343615.1	Bacillus sp. FJAT-49736	Bacillota	Host-associated	Plants	1
GCA_018343555.1	Lederbergia citrea FJAT-49731	Bacillota	Host-associated	Plants	1
GCA_018343525.1	Lederbergia citrea FJAT-49754	Bacillota	Host-associated	Plants	1
GCA_018342475.1	Parachlamydia sp. AcF125	Chlamydiota	Host-associated	Unclassified	1
GCA_018334155.1	Devosia litorisediminis BSSL-BM10	Pseudomonadota	Environmental	Terrestrial	1
GCA_018326305.1	Vescimonas fastidiosa MM35	Bacillota	Host-associated	Mammals: Human	1
GCA_018292205.1	Bacteroides caccae CL03T12C61	Bacteroidota	Host-associated	Mammals: Human	1
GCA_018292185.1	Bacteroides fragilis CL03T12C07	Bacteroidota	Host-associated	Mammals: Human	1
GCA_018292165.1	Bacteroides uniformis CL03T12C37	Bacteroidota	Host-associated	Mammals: Human	1
GCA_018292145.1	Parabacteroides distasonis CL03T12C09	Bacteroidota	Host-associated	Mammals: Human	1
GCA_018282095.1	Pseudovibrio brasiliensis Ab134	Pseudomonadota	Host-associated	Porifera	1
GCA_018255795.1	Exiguobacterium sp. PFWT01	Bacillota	Environmental	Aquatic	1
GCA_018221685.1	Bombella apis MRM1	Pseudomonadota	Host-associated	Arthropoda: Insects	1
GCA_018145735.1	Campylobacter anatolicus faydin-G105	Campylobacterota	Host-associated	Mammals	1
GCA_018140675.1	Bifidobacterium longum infantis BINF	Actinomycetota	Host-associated	Mammals: Human	1
GCA_018140655.1	Clostridium butyricum CBUT	Bacillota	Host-associated	Mammals: Human	1
GCA_018140615.1	Akkermansia muciniphila	Verrucomicrobiota	Host-associated	Mammals: Human	1
GCA_018139605.1	Virgibacillus salarius 720a	Bacillota	Host-associated	Unclassified	1
GCA_018138125.1	Exiguobacterium alkaliphilum B-3531D	Bacillota	Environmental	Terrestrial	1
GCA_018137965.1	Luteolibacter ambystomatis 32A	Verrucomicrobiota	Host-associated	Amphibia	1
GCA_018122655.1	Sphingomonadaceae bacterium LXI357	Pseudomonadota	Environmental	Aquatic	1
GCA_018122625.2	Coralloluteibacterium stylophorae LMG 29479	Pseudomonadota	Environmental	Unclassified	1
GCA_018122595.1	Neokomagataea anthophila TBRC 2177	Pseudomonadota	Host-associated	Plants	1
GCA_018080005.1	Flavobacterium sp. CS20	Bacteroidota	Environmental	Aquatic	1
GCA_018075365.1	Virgibacillus pantothenticus DSM 26	Bacillota	Environmental	Terrestrial	1
GCA_018070575.1	Micromonospora sp. C31	Actinomycetota	Host-associated	Unclassified	1
GCA_017942165.1	Sphingobacteriaceae bacterium WQ 2009	Bacteroidota	Host-associated	Mammals	1
GCA_017939625.1	Pseudoxanthomonas helianthi 110414	Pseudomonadota	Host-associated	Plants	1
GCA_017901135.1	Thiothrix lacustris AS	Pseudomonadota	Environmental	Aquatic	1
GCA_017898095.1	Bacillaceae bacterium Marseille-Q3522	Bacillota	Host-associated	Mammals: Human	1
GCA_017897595.1	Aquimarina sp. U1-2	Bacteroidota	Environmental	Aquatic	1
GCA_017896165.1	Microbispora oryzae RL4-1S	Actinomycetota	Host-associated	Plants	1
GCA_017893965.1	Treponema parvum ATCC 700770	Spirochaetota	Host-associated	Mammals: Human	1
GCA_017883985.1	Streptococcus oricebi CCUG 70868	Bacillota	Host-associated	Mammals	1
GCA_017876695.1	Microbacterium amylolyticum DSM 24221	Actinomycetota	Environmental	Terrestrial	1
GCA_017876395.1	Nesterenkonia lacusekhoensis DSM 12544	Actinomycetota	Environmental	Aquatic	1
GCA_017876295.1	Kribbella aluminosa DSM 18824	Actinomycetota	Environmental	Terrestrial	1
GCA_017875235.1	Asticcacaulis solisilvae BE327	Pseudomonadota	Host-associated	Fungi	1
GCA_017873715.1	Cytobacillus luteolus DSM 22388	Bacillota	Environmental	Aquatic	1
GCA_017873215.1	Clostridium tetanomorphum DSM 4474	Bacillota	Host-associated	Unclassified	1
GCA_017832375.1	Methylocaldum sp. RMAD-M	Pseudomonadota	Environmental	Terrestrial	1
GCA_017814275.1	Gottfriedia endophytica RG28	Bacillota	Environmental	Terrestrial	1
GCA_017809215.1	Heyndrickxia oleronia	Bacillota	Host-associated	Arthropoda: Insects	1
GCA_017798205.1	Cognatishimia activa ECT2AJA-044	Pseudomonadota	Host-associated	Unclassified	1
GCA_017798145.1	Akkermansiaceae bacterium AJA081-3	Verrucomicrobiota	Host-associated	Algae	1
GCA_017798005.1	Aggregatibacter sp. 2125159857	Pseudomonadota	Host-associated	Mammals: Human	1
GCA_017795885.1	Brevundimonas sp. AJA228-03	Pseudomonadota	Host-associated	Unclassified	1
GCA_017742235.1	Bacillus sp. 165	Bacillota	Host-associated	Plants	1
GCA_017742215.1	Chitinophaga chungangae MAH-28	Bacteroidota	Environmental	Terrestrial	1
GCA_017671885.1	Cohnella sp. LGH	Bacillota	Environmental	Terrestrial	1
GCA_017655945.1	Dolosigranulum pigrum KPL3274	Bacillota	Host-associated	Mammals: Human	1
GCA_017654605.1	Yimella sp. cx-51	Actinomycetota	Host-associated	Arthropoda: Crustaceans	1
GCA_017639855.1	Streptococcus sp. zg-86	Bacillota	Host-associated	Mammals	1
GCA_017603605.1	Trueperella pecoris 15IMD0307	Actinomycetota	Host-associated	Mammals	1
GCA_017592545.1	Microbacterium stercoris NEAU-LLB	Actinomycetota	Host-associated	Mammals	1
GCA_017583045.1	Leucobacter tardus K 70/01	Actinomycetota	Host-associated	Plants	1
GCA_017581965.1	Winogradskyella sp. DF17	Bacteroidota	Environmental	Aquatic	1
GCA_017581925.1	Gelidibacter pelagius DF109	Bacteroidota	Environmental	Aquatic	1
GCA_017571475.1	Thiomicrorhabdus sp. 6S3-12	Pseudomonadota	Environmental	Aquatic	1
GCA_017566145.1	Bittarella massiliensis GGCC_0305	Bacillota	Host-associated	Mammals: Human	1
GCA_017565705.1	Leucobacter ruminantium A2	Actinomycetota	Host-associated	Mammals	1
GCA_017565305.1	Leifsonia sp. TF02-11	Actinomycetota	Environmental	Terrestrial	1
GCA_017498505.1	Sporosarcina sp. Te-1	Bacillota	Environmental	Aquatic	1
GCA_017426705.2	Enterococcus sp. DIV2402	Bacillota	Host-associated	Birds	1
GCA_017426705.1	Enterococcus sp. DIV2402	Bacillota	Host-associated	Birds	1
GCA_017377625.1	Faecalibacterium sp. Marseille-Q3530	Bacillota	Host-associated	Mammals: Human	1
GCA_017377595.1	Faecalibacterium sp. Marseille-Q0746	Bacillota	Host-associated	Mammals: Human	1
GCA_017377545.1	Faecalibacterium sp. Marseille-Q4164	Bacillota	Host-associated	Mammals: Human	1
GCA_017377535.1	Faecalibacterium sp. Marseille-Q4137	Bacillota	Host-associated	Mammals: Human	1
GCA_017368475.1	Alteromonas sp. 5E99-2	Pseudomonadota	Host-associated	Plants	1
GCA_017353185.1	Fibrella rubiginis HMF5335	Bacteroidota	Environmental	Terrestrial	1
GCA_017347085.1	Nesterenkonia sp. E16_10	Actinomycetota	Host-associated	Porifera	1
GCA_017338855.1	Geobacter benzoatilyticus Jerry-YX	Thermodesulfobacteriota	Environmental	Terrestrial	1
GCA_017316305.2	Enterococcus sp. DIV1094	Bacillota	Host-associated	Arthropoda: Insects	1
GCA_017316305.1	Enterococcus sp. DIV1094	Bacillota	Host-associated	Arthropoda: Insects	1
GCA_017316185.1	Vagococcus sp. DIV0080	Bacillota	Environmental	Aquatic	1
GCA_017313275.1	Muricauda profundi BC31-3-A3	Bacteroidota	Environmental	Aquatic	1
GCA_017313105.1	Muricauda lutisoli CAU 1631	Bacteroidota	Host-associated	Algae	1
GCA_017311165.1	Psychroflexus sp. ALD_RP9	Bacteroidota	Environmental	Aquatic	1
GCA_017310545.1	Methylacidimicrobium sp. B4	Verrucomicrobiota	Environmental	Aquatic	1
GCA_017307055.1	Corynebacterium sp. CCM 8862	Actinomycetota	Host-associated	Birds	1
GCA_017301615.1	Koleobacter methoxysyntrophicus NRmbB1	Bacillota	Host-associated	Tunicates	1
GCA_017254865.1	Bowmanella dokdonensis JCM 30855	Pseudomonadota	Environmental	Aquatic	1
GCA_017254835.1	Algoriphagus aestuariicola JCM 31546	Bacteroidota	Environmental	Aquatic	1
GCA_017134815.1	Lentisphaerae bacterium zth2	Lentisphaerota	Environmental	Aquatic	1
GCA_017068455.1	Fulvivirga lutea S481	Bacteroidota	Environmental	Aquatic	1
GCA_017052655.1	Acholeplasma equirhinis N93	Mycoplasmatota	Host-associated	Mammals	1
GCA_017051705.1	Algoriphagus lutimaris KCTC 22630	Bacteroidota	Environmental	Aquatic	1
GCA_016925655.1	Tsuneonella flava SS-21NJ	Pseudomonadota	Environmental	Terrestrial	1
GCA_016925615.1	Micromonosporaceae bacterium DSM 106523	Actinomycetota	Environmental	Aquatic	1
GCA_016919065.1	Desulfobulbus rhabdoformis DSM 8777	Thermodesulfobacteriota	Environmental	Aquatic	1
GCA_016918565.1	Desulfobulbus marinus DSM 2058	Thermodesulfobacteriota	Environmental	Aquatic	1
GCA_016918545.1	Desulfobulbus alkaliphilus DSM 24258	Thermodesulfobacteriota	Environmental	Aquatic	1
GCA_016907835.1	Agromyces cerinus DSM 8596	Actinomycetota	Environmental	Terrestrial	1
GCA_016907775.1	Pseudoglutamicibacter cumminsii DSM 10493	Actinomycetota	Host-associated	Mammals: Human	1
GCA_016907535.1	Microlunatus panaciterrae DSM 18662	Actinomycetota	Environmental	Terrestrial	1
GCA_016907415.1	Brevibacterium luteolum DSM 15022	Actinomycetota	Host-associated	Mammals: Human	1
GCA_016907355.1	Agromyces aurantiacus DSM 14598	Actinomycetota	Environmental	Terrestrial	1
GCA_016907295.1	Microbacterium dextranolyticum DSM 8607	Actinomycetota	Environmental	Terrestrial	1
GCA_016902655.1	Enorma massiliensis An340a	Actinomycetota	Host-associated	Birds	1
GCA_016902375.1	Mediterranea massiliensis An421	Bacteroidota	Host-associated	Birds	1
GCA_016902345.1	Mediterraneibacter glycyrrhizinilyticus An427	Bacillota	Host-associated	Birds	1
GCA_016902295.1	Bacteroides caecigallinarum An428a	Bacteroidota	Host-associated	Birds	1
GCA_016901995.1	Bacteroides caecigallinarum An496	Bacteroidota	Host-associated	Birds	1
GCA_016901985.1	Intestinimonas butyriciproducens An503	Bacillota	Host-associated	Birds	1
GCA_016901835.1	Parasutterella secunda An562	Pseudomonadota	Host-associated	Birds	1
GCA_016901775.1	Intestinimonas butyriciproducens An565	Bacillota	Host-associated	Birds	1
GCA_016901555.1	Phocaeicola coprocola An767	Bacteroidota	Host-associated	Birds	1
GCA_016900775.1	Olsenella uli An733	Actinomycetota	Host-associated	Birds	1
GCA_016900735.1	Faecalicoccus pleomorphus An766	Bacillota	Host-associated	Birds	1
GCA_016900635.1	Mediterranea massiliensis An772	Bacteroidota	Host-associated	Birds	1
GCA_016900415.1	Enorma massiliensis An788	Actinomycetota	Host-associated	Birds	1
GCA_016900355.1	Bacteroides mediterraneensis An793	Bacteroidota	Host-associated	Birds	1
GCA_016900315.1	Olsenella profusa An794	Actinomycetota	Host-associated	Birds	1
GCA_016900095.1	Gemmiger formicilis An812	Bacillota	Host-associated	Birds	1
GCA_016899935.1	Olsenella uli An820	Actinomycetota	Host-associated	Birds	1
GCA_016899755.1	Sutterella massiliensis An829	Pseudomonadota	Host-associated	Birds	1
GCA_016899615.1	Pseudoflavonifractor capillosus An841	Bacillota	Host-associated	Birds	1
GCA_016899535.1	Phocaeicola coprocola An850	Bacteroidota	Host-associated	Birds	1
GCA_016892605.1	Desemzia sp. RIT 804	Bacillota	Host-associated	Unclassified	1
GCA_016887965.1	Phycicoccus sonneraticus MQZ13P-5	Actinomycetota	Host-associated	Plants	1
GCA_016887505.1	Clostridia bacterium zrk5	Bacillota	Environmental	Aquatic	1
GCA_016863655.1	Virgisporangium ochraceum NBRC 16418	Actinomycetota	Environmental	Terrestrial	1
GCA_016863035.1	Microbispora corallina NBRC 16416	Actinomycetota	Environmental	Terrestrial	1
GCA_016862955.1	Rhizocola hellebori NBRC 109834	Actinomycetota	Host-associated	Unclassified	1
GCA_016862915.1	Plantactinospora endophytica NBRC 110450	Actinomycetota	Host-associated	Unclassified	1
GCA_016862875.1	Planosporangium flavigriseum NBRC 105377	Actinomycetota	Environmental	Terrestrial	1
GCA_016862775.1	Cellulomonas phragmiteti NBRC 110785	Actinomycetota	Host-associated	Unclassified	1
GCA_016862595.1	Catellatospora chokoriensis NBRC 107358	Actinomycetota	Environmental	Terrestrial	1
GCA_016862515.1	Asanoa iriomotensis NBRC 100142	Actinomycetota	Environmental	Terrestrial	1
GCA_016862275.1	Actinoplanes nipponensis NBRC 14063	Actinomycetota	Environmental	Terrestrial	1
GCA_016838685.1	Bifidobacterium longum HN001	Actinomycetota	Host-associated	Mammals: Human	1
GCA_016834655.1	Actinoplanes ovalisporus LDG1-06	Actinomycetota	Host-associated	Plants	1
GCA_016820245.1	Jannaschia sp. Os4	Pseudomonadota	Host-associated	Mollusca	1
GCA_016811075.1	Verrucomicrobiaceae bacterium 5K15	Verrucomicrobiota	Host-associated	Plants	1
GCA_016804285.1	Bordetella holmesii H558	Pseudomonadota	Host-associated	Mammals: Human	1
GCA_016803395.1	Micromonospora tarensis STR1s_6	Actinomycetota	Host-associated	Plants	1
GCA_016803135.1	Altererythrobacter sp. C41	Pseudomonadota	Environmental	Terrestrial	1
GCA_016802865.1	Micromonospora parastrephiae STR1_7	Actinomycetota	Host-associated	Plants	1
GCA_016798225.1	Anaerococcus sp. mt242	Bacillota	Host-associated	Mammals	1
GCA_016786255.1	Robertkochia sediminum 1368	Bacteroidota	Environmental	Aquatic	1
GCA_016785945.1	Olleya sediminilitoris YSTF-M6	Bacteroidota	Environmental	Aquatic	1
GCA_016775005.1	Streptococcus suis HN129	Bacillota	Host-associated	Mammals	1
GCA_016772315.1	Thiothrix subterranea Ku-5	Pseudomonadota	Environmental	Terrestrial	1
GCA_016772275.1	Heyndrickxia vini JCM 19841	Bacillota	Environmental	Terrestrial	1
GCA_016767215.1	Tamlana sp. s12	Bacteroidota	Host-associated	Invertebrates	1
GCA_016758175.1	Leucobacter zeae CC-MF41	Actinomycetota	Host-associated	Plants	1
GCA_016746095.1	Sphingobacterium sp. C459-1T	Bacteroidota	Host-associated	Mammals	1
GCA_016745425.1	Methylomicrobium sp. RS1	Pseudomonadota	Host-associated	Plants	1
GCA_016745395.1	Methylocystis sp. Sn-Cys	Pseudomonadota	Host-associated	Plants	1
GCA_016745275.1	Enterococcus sp. BWB1-3	Bacillota	Host-associated	Arthropoda: Insects	1
GCA_016741785.1	Streptomyces sp. 7-21 XESTO7-21	Actinomycetota	Host-associated	Porifera	1
GCA_016734905.1	Sphingopyxis lutea DHUNG17	Pseudomonadota	Host-associated	Plants	1
GCA_016722895.1	Ramlibacter aurantiacus AW1	Pseudomonadota	Environmental	Terrestrial	1
GCA_016698685.1	Myxococcus xanthus R31	Myxococcota	Environmental	Terrestrial	1
GCA_016697425.1	Akkermansia muciniphila YL44	Verrucomicrobiota	Host-associated	Mammals	1
GCA_016697125.1	Bacteroides caecimuris I48	Bacteroidota	Host-associated	Mammals	1
GCA_016696725.1	Bifidobacterium animalis animalis YL2	Actinomycetota	Host-associated	Mammals	1
GCA_016679925.1	Marivirga aurantiaca S37H4	Bacteroidota	Environmental	Aquatic	1
GCA_016653435.1	Rhodobacter veldkampii DSM 11550	Pseudomonadota	Environmental	Aquatic	1
GCA_016653415.1	Thiorhodovibrio winogradskyi 6511	Pseudomonadota	Host-associated	Microbial	1
GCA_016653315.1	Halochromatium roseum DSM 18859	Pseudomonadota	Environmental	Aquatic	1
GCA_016632405.1	Azospirillum aestuarii YIM DDC1	Pseudomonadota	Environmental	Aquatic	1
GCA_016623585.1	Pedobacter sp. SD-b	Bacteroidota	Environmental	Terrestrial	1
GCA_016612995.1	Viridibacillus sp. YIM B01967	Bacillota	Environmental	Terrestrial	1
GCA_016604485.1	Fangia hongkongensis FSC776	Pseudomonadota	Environmental	Aquatic	1
GCA_016595685.1	Devosia sp. WQ 349K1	Pseudomonadota	Host-associated	Mammals	1
GCA_016587775.1	Lactobacillus nasalidis YZ01	Bacillota	Host-associated	Mammals	1
GCA_016584115.1	Ectothiorhodospira mobilis DSM 237	Pseudomonadota	Environmental	Aquatic	1
GCA_016584085.1	Halochromatium glycolicum DSM 11080	Pseudomonadota	Host-associated	Microbial	1
GCA_016584055.1	Halorhodospira neutriphila DSM 15116	Pseudomonadota	Environmental	Aquatic	1
GCA_016583985.1	Thiocapsa imhoffii DSM 21303	Pseudomonadota	Environmental	Aquatic	1
GCA_016583905.1	Lamprobacter modestohalophilus DSM 25653	Pseudomonadota	Environmental	Aquatic	1
GCA_016583875.1	Rhodothalassium salexigens DSM 2132	Pseudomonadota	Environmental	Aquatic	1
GCA_016583835.1	Thiococcus pfennigii Pfennig 8320	Pseudomonadota	Environmental	Aquatic	1
GCA_016583825.1	Thiohalocapsa halophila DSM 6210	Pseudomonadota	Environmental	Aquatic	1
GCA_016583795.1	Rhabdochromatium marinum DSM 5261	Pseudomonadota	Environmental	Aquatic	1
GCA_016583705.1	Rhodovulum adriaticum DSM 2781	Pseudomonadota	Environmental	Aquatic	1
GCA_016583645.1	Rhodovibrio sodomensis DSM 9895	Pseudomonadota	Environmental	Aquatic	1
GCA_016583515.1	Marichromatium gracile DSM 203	Pseudomonadota	Environmental	Aquatic	1
GCA_016552165.1	Parvimonas parva S3374	Bacillota	Host-associated	Mammals: Human	1
GCA_016522535.1	Leucobacter sp. CSA2	Actinomycetota	Environmental	Terrestrial	1
GCA_016481305.1	Streptococcus pacificus CSL7591-lung	Bacillota	Host-associated	Mammals	1
GCA_016469035.1	Gelidibacter salicanalis PAMC21136	Bacteroidota	Environmental	Terrestrial	1
GCA_016458275.1	Geomesophilobacter sediminis Red875	Thermodesulfobacteriota	Environmental	Aquatic	1
GCA_016458205.1	Streptococcus sp. 121 NLN121	Bacillota	Host-associated	Mammals	1
GCA_016432725.1	Streptomyces sp. DHE7-1	Actinomycetota	Environmental	Terrestrial	1
GCA_016428585.1	Arenibacterium arenosum CAU 1593	Pseudomonadota	Environmental	Terrestrial	1
GCA_016427525.1	Pontibacter sp. BT310	Bacteroidota	Environmental	Terrestrial	1
GCA_016411825.1	Devosia sediminis MSA67	Pseudomonadota	Environmental	Terrestrial	1
GCA_016342785.1	Sanguibacter suaedae YZGR15	Actinomycetota	Host-associated	Plants	1
GCA_016307205.1	Pontibaca salina S1109L	Pseudomonadota	Environmental	Aquatic	1
GCA_016102525.1	Bartonella choladocola B10834H15	Pseudomonadota	Host-associated	Arthropoda: Insects	1
GCA_016102465.1	Bartonella apihabitans W8097	Pseudomonadota	Host-associated	Arthropoda: Insects	1
GCA_016102405.1	Bartonella apihabitans M0187	Pseudomonadota	Host-associated	Arthropoda: Insects	1
GCA_016102375.1	Bartonella apihabitans M0190	Pseudomonadota	Host-associated	Arthropoda: Insects	1
GCA_016102325.1	Bartonella apis W8098	Pseudomonadota	Host-associated	Arthropoda: Insects	1
GCA_016102265.1	Bartonella apis B10834G6	Pseudomonadota	Host-associated	Arthropoda: Insects	1
GCA_016100835.1	Bartonella choladocola W8125	Pseudomonadota	Host-associated	Arthropoda: Insects	1
GCA_016100425.1	Bartonella apihabitans M0280	Pseudomonadota	Host-associated	Arthropoda: Insects	1
GCA_016100395.1	Bartonella apis W8152	Pseudomonadota	Host-associated	Arthropoda: Insects	1
GCA_016100385.1	Bartonella sp. W8151	Pseudomonadota	Host-associated	Arthropoda: Insects	1
GCA_016100345.1	Bartonella apis W8099	Pseudomonadota	Host-associated	Arthropoda: Insects	1
GCA_016100335.1	Bartonella sp. W8167	Pseudomonadota	Host-associated	Arthropoda: Insects	1
GCA_016082235.1	Spiroplasma sp. hyd1	Mycoplasmatota	Host-associated	Arthropoda: Insects	1
GCA_016056295.1	Atlanticothrix silvestris CENA357	Cyanobacteriota	Host-associated	Plants	1
GCA_016055035.1	Thermoactinomyces sp. CICC 10520	Bacillota	Environmental	Terrestrial	1
GCA_016025255.1	Sphingosinicella flava UDD2	Pseudomonadota	Host-associated	Plants	1
GCA_016019885.1	Aurantiacibacter sediminis JGD-13	Pseudomonadota	Environmental	Aquatic	1
GCA_015999265.1	Mobilitalea sibirica DSM 26468	Bacillota	Environmental	Aquatic	1
GCA_015864955.1	Salinibacterium sp. NK8237	Actinomycetota	Environmental	Aquatic	1
GCA_015864665.1	Salinibacterium sp. SWN167	Actinomycetota	Environmental	Aquatic	1
GCA_015864575.1	Salinibacterium sp. SWN248	Actinomycetota	Environmental	Aquatic	1
GCA_015863265.1	Facklamia lactis DSM 111019	Bacillota	Host-associated	Mammals	1
GCA_015841355.1	Synechococcus sp. CBW1107	Cyanobacteriota	Environmental	Aquatic	1
GCA_015840715.1	Synechococcus sp. CBW1004	Cyanobacteriota	Environmental	Aquatic	1
GCA_015831355.1	Panacibacter microcysteis DH6	Bacteroidota	Environmental	Aquatic	1
GCA_015775755.1	Myxococcus xanthus DK1622::pDPO-Mxn116-Pvan-Tpase	Myxococcota	Environmental	Terrestrial	1
GCA_015751895.1	Zhihengliuella flava DSM 26152	Actinomycetota	Environmental	Aquatic	1
GCA_015751865.1	Rubrivivax gelatinosus CBS	Pseudomonadota	Environmental	Terrestrial	1
GCA_015751765.1	Micromonospora ureilytica DSM 101692	Actinomycetota	Host-associated	Plants	1
GCA_015751745.1	Cryobacterium sp. CAN_C2	Actinomycetota	Environmental	Aquatic	1
GCA_015751715.1	Arthrobacter sp. CAN_A6	Actinomycetota	Environmental	Air	1
GCA_015714725.1	Nostoc sp. WHI	Cyanobacteriota	Environmental	Aquatic	1
GCA_015712685.1	Exiguobacterium sp. SRB7LM	Bacillota	Environmental	Aquatic	1
GCA_015711015.1	Methylomonas sp. LL1	Pseudomonadota	Environmental	Terrestrial	1
GCA_015709545.1	Methylocystis sp. H4A	Pseudomonadota	Environmental	Terrestrial	1
GCA_015709525.1	Methylocystis sp. L43	Pseudomonadota	Environmental	Terrestrial	1
GCA_015709515.1	Methylocystis sp. H62	Pseudomonadota	Environmental	Terrestrial	1
GCA_015709465.1	Methylocystis sp. H15	Pseudomonadota	Environmental	Terrestrial	1
GCA_015709455.1	Methylosinus sp. H3A	Pseudomonadota	Environmental	Terrestrial	1
GCA_015709225.1	Acholeplasma laidlawii QMP CG1-1743	Mycoplasmatota	Host-associated	Mammals	1
GCA_015694465.1	Microvirga alba BT350	Pseudomonadota	Environmental	Terrestrial	1
GCA_015690345.1	Plantactinospora sp. S1510	Actinomycetota	Environmental	Aquatic	1
GCA_015689735.1	Rhodobacterales bacterium LSUCC0031	Pseudomonadota	Environmental	Aquatic	1
GCA_015689645.1	Rhodobacterales bacterium HKCCE4037	Pseudomonadota	Environmental	Aquatic	1
GCA_015686655.1	Pontibacter sp. FD36	Bacteroidota	Environmental	Aquatic	1
GCA_015679325.1	Kaistella gelatinilytica G5-32	Bacteroidota	Environmental	Terrestrial	1
GCA_015666175.1	Halonatronomonas betaini Z-7014	Bacillota	Environmental	Aquatic	1
GCA_015645385.1	Winogradskyella marina F6397	Bacteroidota	Environmental	Aquatic	1
GCA_015627125.1	Acinetobacter sp. EC24	Pseudomonadota	Host-associated	Plants	1
GCA_015594545.1	Staphylococcus durrellii 27_4_6_LY	Bacillota	Host-associated	Mammals	1
GCA_015476545.1	Methylobacter sp. BlB1	Pseudomonadota	Host-associated	Mammals	1
GCA_015472005.1	Insulibacter thermoxylanivorax DA-C8	Bacillota	Environmental	Terrestrial	1
GCA_015356115.1	Rodentibacter haemolyticus DSM 111151	Pseudomonadota	Host-associated	Mammals	1
GCA_015355815.1	Nonlabens mediterranea TC4	Bacteroidota	Environmental	Aquatic	1
GCA_015354315.1	Planobacterium oryzisoli GCR5	Bacteroidota	Host-associated	Plants	1
GCA_015352455.1	Nocardioides islandensis KCTC 19275	Actinomycetota	Environmental	Terrestrial	1
GCA_015350795.1	Microbacterium sp. VKM Ac-2870	Actinomycetota	Host-associated	Plants	1
GCA_015277515.1	Thermophilibacter immobilis LZLJ-2	Actinomycetota	Environmental	Terrestrial	1
GCA_015265475.1	Candidatus Sulfurimonas marisnigri SoZ1	Campylobacterota	Environmental	Aquatic	1
GCA_015235235.1	Granulicatella sp. 19428wC4_WM01	Bacillota	Host-associated	Mammals	1
GCA_015234765.1	Gemella palaticanis CIP106318T.1	Bacillota	Host-associated	Mammals	1
GCA_015234725.1	Gemella sp. GH3.1	Bacillota	Host-associated	Mammals	1
GCA_015234155.1	Dysgonomonas sp. GY75	Bacteroidota	Host-associated	Arthropoda: Insects	1
GCA_015233825.1	Erysipelotrichaceae bacterium RD49	Bacillota	Host-associated	Mammals	1
GCA_015233815.1	Dysgonomonas sp. GY617	Bacteroidota	Host-associated	Arthropoda: Insects	1
GCA_015230015.1	Campylobacter concisus H32O-S2	Campylobacterota	Host-associated	Mammals: Human	1
GCA_015223105.1	Flavobacterium aquaticum 1Y8A	Bacteroidota	Environmental	Aquatic	1
GCA_015223065.1	Mucilaginibacter sp. JRF	Bacteroidota	Environmental	Aquatic	1
GCA_015221995.1	Mucilaginibacter boryungensis KCTC 23157	Bacteroidota	Environmental	Terrestrial	1
GCA_015210005.1	Sphingobacterium hungaricum KB22	Bacteroidota	Environmental	Terrestrial	1
GCA_015209965.1	Sphingobacterium pedocola Ka21	Bacteroidota	Environmental	Terrestrial	1
GCA_015209505.1	Saccharopolyspora sp. HNM0983	Actinomycetota	Environmental	Aquatic	1
GCA_015207865.1	Dolichospermum sp. LEGE 00246	Cyanobacteriota	Environmental	Aquatic	1
GCA_015207725.1	Synechocystis sp. LEGE 06083	Cyanobacteriota	Environmental	Aquatic	1
GCA_015207665.1	Plectonema cf. radiosum LEGE 06105	Cyanobacteriota	Host-associated	Algae	1
GCA_015207655.1	Gloeocapsopsis crepidinum LEGE 06123	Cyanobacteriota	Host-associated	Algae	1
GCA_015207525.1	Nodosilinea sp. LEGE 06152	Cyanobacteriota	Environmental	Aquatic	1
GCA_015207445.1	Coleofasciculus sp. LEGE 07081	Cyanobacteriota	Environmental	Aquatic	1
GCA_015207375.1	Coleofasciculus sp. LEGE 07092	Cyanobacteriota	Environmental	Aquatic	1
GCA_015207265.1	Nodosilinea sp. LEGE 07298	Cyanobacteriota	Environmental	Aquatic	1
GCA_015207245.1	Nostoc cf. edaphicum LEGE 07299	Cyanobacteriota	Environmental	Aquatic	1
GCA_015207195.1	Pleurocapsales cyanobacterium LEGE 10410	Cyanobacteriota	Environmental	Terrestrial	1
GCA_015207185.1	Microcystis sp. LEGE 08355	Cyanobacteriota	Environmental	Aquatic	1
GCA_015207105.1	cf. Phormidesmis sp. LEGE 11477	Cyanobacteriota	Environmental	Aquatic	1
GCA_015207075.1	Zarconia navalis LEGE 11467	Cyanobacteriota	Environmental	Aquatic	1
GCA_015206995.1	aff. Roholtiella sp. LEGE 12411	Cyanobacteriota	Environmental	Aquatic	1
GCA_015143665.1	Salegentibacter sp. BLCTC	Bacteroidota	Environmental	Aquatic	1
GCA_015097275.1	Coprobacter secundus similis 2CBH44	Bacteroidota	Host-associated	Mammals: Human	1
GCA_014983025.1	Erythrobacteraceae bacterium E2-1 Yellow Sea	Pseudomonadota	Environmental	Aquatic	1
GCA_014982715.1	Gallalistipes aquisgranensis DSM 108975	Bacteroidota	Host-associated	Birds	1
GCA_014982515.1	Cytobacillus luteolus YIM 93174	Bacillota	Environmental	Terrestrial	1
GCA_014960805.1	Cytobacillus suaedae HD4P25	Bacillota	Host-associated	Plants	1
GCA_014931665.1	Trueperella pecoris 15A0121	Actinomycetota	Host-associated	Mammals	1
GCA_014931645.1	Trueperella pecoris 19OD0592	Actinomycetota	Host-associated	Mammals	1
GCA_014926485.1	Pseudarthrobacter sp. AB1	Actinomycetota	Environmental	Terrestrial	1
GCA_014926385.1	Trueperella pecoris 19M2397	Actinomycetota	Host-associated	Mammals	1
GCA_014900875.1	Bifidobacterium longum longum KCTC 5915	Actinomycetota	Host-associated	Mammals: Human	1
GCA_014892515.1	Myceligenerans sp. TRM 65318	Actinomycetota	Host-associated	Plants	1
GCA_014878255.1	Bombella apis MRM1	Pseudomonadota	Host-associated	Arthropoda: Insects	1
GCA_014878135.1	Myceligenerans sp. TRM 65318	Actinomycetota	Host-associated	Plants	1
GCA_014874065.1	Nesterenkonia halotolerans DSM 15474	Actinomycetota	Environmental	Terrestrial	1
GCA_014852685.1	Flavimobilis rhizosphaerae GY10621	Actinomycetota	Host-associated	Plants	1
GCA_014851695.1	Pseudoxanthomonas sp. PXM04	Pseudomonadota	Environmental	Terrestrial	1
GCA_014849525.1	Microcoleus sp. FACHB-SPT15	Cyanobacteriota	Environmental	Terrestrial	1
GCA_014841215.1	Pseudomarimonas arenosa CAU 1598	Pseudomonadota	Environmental	Terrestrial	1
GCA_014838745.1	Limosilactobacillus urinaemulieris c9Ua_26_M	Bacillota	Host-associated	Mammals: Human	1
GCA_014837245.1	Devosia sp. PTR5	Pseudomonadota	Host-associated	Plants	1
GCA_014837175.1	Cellulomonas sp. JH27-2	Actinomycetota	Host-associated	Plants	1
GCA_014837035.1	Kaistella pullorum Sa1CVA4	Bacteroidota	Host-associated	Birds	1
GCA_014836945.1	Microbacterium commune Re1	Actinomycetota	Host-associated	Birds	1
GCA_014836935.1	Solibacillus merdavium Sa1YVA6	Bacillota	Host-associated	Birds	1
GCA_014836905.1	Solibacillus faecavium A46	Bacillota	Host-associated	Birds	1
GCA_014836885.1	Brevibacterium gallinarum Re57	Actinomycetota	Host-associated	Birds	1
GCA_014836665.1	Luteimonas colneyensis Sa2BVA3	Pseudomonadota	Host-associated	Birds	1
GCA_014836615.1	Sporosarcina quadrami Sa2YVA2	Bacillota	Host-associated	Birds	1
GCA_014836555.1	Oerskovia rustica Sa4CUA1	Actinomycetota	Host-associated	Birds	1
GCA_014836415.1	Sporosarcina gallistercoris Sa3CUA8	Bacillota	Host-associated	Birds	1
GCA_014836405.1	Brevundimonas guildfordensis Sa3CVA3	Pseudomonadota	Host-associated	Birds	1
GCA_014831675.1	Komarekiella delphini-convector SJRDD-AB1	Cyanobacteriota	Host-associated	Mammals	1
GCA_014789785.1	Chryseoglobus sp. 28M-23	Actinomycetota	Host-associated	Porifera	1
GCA_014773225.1	Pontibacter aquaedesilientis JH31	Bacteroidota	Environmental	Aquatic	1
GCA_014750685.1	Bacteroides sp. GM023	Bacteroidota	Host-associated	Mammals: Human	1
GCA_014748335.1	Flavobacterium sp. D33	Bacteroidota	Environmental	Terrestrial	1
GCA_014725735.1	Wenzhouxiangella sp. AB-CW3	Pseudomonadota	Environmental	Aquatic	1
GCA_014698945.1	Synechococcus sp. FACHB-909	Cyanobacteriota	Environmental	Aquatic	1
GCA_014698905.1	Synechococcus elongatus FACHB-805	Cyanobacteriota	Environmental	Aquatic	1
GCA_014698895.1	Synechococcus elongatus FACHB-1061	Cyanobacteriota	Environmental	Aquatic	1
GCA_014698845.1	Coleofasciculus sp. FACHB-1120	Cyanobacteriota	Environmental	Aquatic	1
GCA_014698815.1	Arthrospira platensis FACHB-835	Cyanobacteriota	Environmental	Aquatic	1
GCA_014698675.1	Arthrospira platensis FACHB-439	Cyanobacteriota	Environmental	Aquatic	1
GCA_014698605.1	Synechocystis sp. FACHB-383	Cyanobacteriota	Environmental	Aquatic	1
GCA_014698445.1	Microcystis elabens FACHB-917	Cyanobacteriota	Environmental	Aquatic	1
GCA_014698415.1	Synechococcus elongatus FACHB-242	Cyanobacteriota	Environmental	Aquatic	1
GCA_014698385.1	Arthrospira platensis FACHB-971	Cyanobacteriota	Environmental	Aquatic	1
GCA_014698375.1	Microcystis flos-aquae FACHB-1344	Cyanobacteriota	Environmental	Aquatic	1
GCA_014698335.1	Microcystis viridis FACHB-1342	Cyanobacteriota	Environmental	Aquatic	1
GCA_014698235.1	Limnothrix sp. FACHB-406	Cyanobacteriota	Environmental	Terrestrial	1
GCA_014698215.1	Limnothrix sp. FACHB-708	Cyanobacteriota	Environmental	Aquatic	1
GCA_014698185.1	Coleofasciculus sp. FACHB-SPT36	Cyanobacteriota	Environmental	Terrestrial	1
GCA_014698145.1	Oscillatoria sp. FACHB-1406	Cyanobacteriota	Environmental	Aquatic	1
GCA_014697985.1	Yimella sp. cx-573	Acidobacteriota	Host-associated	Arthropoda: Crustaceans	1
GCA_014697545.1	Oscillatoria sp. FACHB-1407	Cyanobacteriota	Environmental	Aquatic	1
GCA_014697535.1	Fischerella sp. FACHB-380	Cyanobacteriota	Environmental	Aquatic	1
GCA_014697375.1	Phormidium sp. FACHB-1136	Cyanobacteriota	Environmental	Aquatic	1
GCA_014697365.1	Cyanobacterium aponinum FACHB-4101	Cyanobacteriota	Environmental	Aquatic	1
GCA_014697105.1	Anabaena subtropica FACHB-260	Cyanobacteriota	Environmental	Terrestrial	1
GCA_014697025.1	Alkalinema sp. FACHB-956	Cyanobacteriota	Environmental	Aquatic	1
GCA_014697015.1	Desertifilum sp. FACHB-868	Cyanobacteriota	Environmental	Aquatic	1
GCA_014696985.1	Desertifilum sp. FACHB-866	Cyanobacteriota	Environmental	Aquatic	1
GCA_014696935.1	Desertifilum sp. FACHB-1129	Cyanobacteriota	Environmental	Aquatic	1
GCA_014696925.1	Phormidium tenue FACHB-1050	Cyanobacteriota	Environmental	Aquatic	1
GCA_014696895.1	Chroococcidiopsis sp. FACHB-1243	Cyanobacteriota	Environmental	Aquatic	1
GCA_014696875.1	Microcystis wesenbergii FACHB-1317	Cyanobacteriota	Environmental	Aquatic	1
GCA_014696815.1	Aphanizomenon flos-aquae FACHB-1040	Cyanobacteriota	Environmental	Aquatic	1
GCA_014696675.1	Phormidium tenue FACHB-1052	Cyanobacteriota	Environmental	Aquatic	1
GCA_014696595.1	Aulosira sp. FACHB-113	Cyanobacteriota	Environmental	Terrestrial	1
GCA_014696485.1	Limnothrix sp. FACHB-1083	Cyanobacteriota	Environmental	Aquatic	1
GCA_014696455.1	Limnothrix sp. FACHB-1088	Cyanobacteriota	Environmental	Aquatic	1
GCA_014696385.1	Pseudanabaena mucicola FACHB-723	Cyanobacteriota	Environmental	Aquatic	1
GCA_014696355.1	Pseudanabaena sp. FACHB-1998	Cyanobacteriota	Environmental	Aquatic	1
GCA_014696345.1	Pseudanabaena cinerea FACHB-1277	Cyanobacteriota	Environmental	Aquatic	1
GCA_014696165.1	Nodosilinea sp. FACHB-13	Cyanobacteriota	Environmental	Terrestrial	1
GCA_014696155.1	Microcoleus sp. FACHB-1	Cyanobacteriota	Environmental	Terrestrial	1
GCA_014696135.1	Nodosilinea sp. FACHB-141	Cyanobacteriota	Environmental	Terrestrial	1
GCA_014696105.1	Microcoleus sp. FACHB-1515	Cyanobacteriota	Environmental	Terrestrial	1
GCA_014696055.1	Leptolyngbya sp. FACHB-17	Cyanobacteriota	Environmental	Terrestrial	1
GCA_014696035.1	Trichocoleus sp. FACHB-262	Cyanobacteriota	Environmental	Terrestrial	1
GCA_014695965.1	Phormidium sp. FACHB-322	Cyanobacteriota	Environmental	Terrestrial	1
GCA_014695955.1	Leptolyngbya sp. FACHB-36	Cyanobacteriota	Environmental	Terrestrial	1
GCA_014695895.1	Microcoleus sp. FACHB-53	Cyanobacteriota	Environmental	Terrestrial	1
GCA_014695845.1	Trichocoleus sp. FACHB-591	Cyanobacteriota	Environmental	Terrestrial	1
GCA_014695825.1	Coleofasciculus sp. FACHB-542	Cyanobacteriota	Environmental	Terrestrial	1
GCA_014695775.1	Leptolyngbya sp. FACHB-60	Cyanobacteriota	Environmental	Terrestrial	1
GCA_014695725.1	Microcoleus sp. FACHB-672	Cyanobacteriota	Environmental	Terrestrial	1
GCA_014695715.1	Microcoleus sp. FACHB-68	Cyanobacteriota	Environmental	Terrestrial	1
GCA_014695685.1	Coleofasciculus sp. FACHB-64	Cyanobacteriota	Environmental	Terrestrial	1
GCA_014695675.1	Trichocoleus sp. FACHB-69	Cyanobacteriota	Environmental	Terrestrial	1
GCA_014695635.1	Coleofasciculus sp. FACHB-712	Cyanobacteriota	Environmental	Terrestrial	1
GCA_014695615.1	Leptolyngbya sp. FACHB-711	Cyanobacteriota	Environmental	Terrestrial	1
GCA_014695595.1	Phormidium sp. FACHB-77	Cyanobacteriota	Environmental	Terrestrial	1
GCA_014695585.1	Microcoleus sp. FACHB-831	Cyanobacteriota	Environmental	Terrestrial	1
GCA_014695505.1	Trichocoleus sp. FACHB-90	Cyanobacteriota	Environmental	Terrestrial	1
GCA_014695485.1	Coleofasciculus sp. FACHB-125	Cyanobacteriota	Environmental	Terrestrial	1
GCA_014695475.1	Coleofasciculus sp. FACHB-SPT9	Cyanobacteriota	Environmental	Terrestrial	1
GCA_014695435.1	Coleofasciculus sp. FACHB-129	Cyanobacteriota	Environmental	Terrestrial	1
GCA_014695405.1	Leptolyngbya sp. FACHB-1624	Cyanobacteriota	Environmental	Terrestrial	1
GCA_014695395.1	Nodosilinea sp. FACHB-131	Cyanobacteriota	Environmental	Terrestrial	1
GCA_014695375.1	Coleofasciculus sp. FACHB-T130	Cyanobacteriota	Environmental	Terrestrial	1
GCA_014695285.1	Coleofasciculus sp. FACHB-501	Cyanobacteriota	Environmental	Terrestrial	1
GCA_014695255.1	Cyanobacteria bacterium FACHB-63	Cyanobacteriota	Environmental	Terrestrial	1
GCA_014692505.1	Sphingobacterium arenae KCTC 32294	Bacteroidota	Environmental	Terrestrial	1
GCA_014652675.1	Formosimonas limnophila KCTC 32501	Pseudomonadota	Environmental	Aquatic	1
GCA_014652035.1	Ignatzschineria ureiclastica KCTC 22644	Pseudomonadota	Host-associated	Arthropoda: Insects	1
GCA_014651475.1	Mesonia mobilis KCTC 12708	Bacteroidota	Environmental	Aquatic	1
GCA_014651295.1	Arenibacter certesii KCTC 12113	Bacteroidota	Host-associated	Algae	1
GCA_014651275.1	Ulvibacter litoralis KCTC 12104	Bacteroidota	Host-associated	Algae	1
GCA_014623485.1	Chryseobacterium sp. Marseille-Q2069	Bacteroidota	Host-associated	Mammals: Human	1
GCA_014621655.1	Empedobacter stercoris ES183	Bacteroidota	Host-associated	Mammals	1
GCA_014596975.1	Aestuariibaculum marinum IP7	Bacteroidota	Environmental	Aquatic	1
GCA_014596945.1	Aestuariibaculum sediminum TT11	Bacteroidota	Environmental	Aquatic	1
GCA_014596375.1	Neisseria sp. RH3002v2f	Pseudomonadota	Host-associated	Mammals: Human	1
GCA_014541205.1	Mannheimia bovis ZY190616	Pseudomonadota	Host-associated	Unclassified	1
GCA_014530045.1	Yimella sp. cx-51	Actinomycetota	Host-associated	Arthropoda: Crustaceans	1
GCA_014522205.1	Corynebacterium poyangense 4H37-19	Actinomycetota	Host-associated	Birds	1
GCA_014518425.1	Terrabacter sp. MAHUQ-38	Actinomycetota	Environmental	Terrestrial	1
GCA_014489535.1	Diaphorobacter aerolatus KACC 16536	Pseudomonadota	Environmental	Air	1
GCA_014489515.1	Sphingomonas sediminicola KACC 15039	Pseudomonadota	Environmental	Terrestrial	1
GCA_014489495.1	Sphingomonas daechungensis KACC 18115	Pseudomonadota	Environmental	Terrestrial	1
GCA_014489475.1	Lysobacter sp. II4	Pseudomonadota	Environmental	Terrestrial	1
GCA_014489415.1	Cylindrospermopsis curvispora GIHE-G1	Cyanobacteriota	Environmental	Aquatic	1
GCA_014489115.1	Thauera sedimentorum CAU 1555	Pseudomonadota	Environmental	Aquatic	1
GCA_014483895.1	Protaetiibacter sp. SSC-01	Actinomycetota	Environmental	Terrestrial	1
GCA_014472395.1	Pedobacter sp. N36a	Bacteroidota	Environmental	Aquatic	1
GCA_014397255.1	Weissella diestrammenae KACC 16890	Bacillota	Host-associated	Arthropoda: Insects	1
GCA_014397025.1	Ochrobactrum sp. Marseille-Q0166	Pseudomonadota	Host-associated	Mammals	1
GCA_014396785.1	Sphingomonas lutea KCTC 23642	Pseudomonadota	Environmental	Aquatic	1
GCA_014396585.1	Sphingomonas rhizophila KACC 19189	Pseudomonadota	Host-associated	Plants	1
GCA_014396165.1	Erysipelothrix inopinata DSM 15511	Bacillota	Host-associated	Plants	1
GCA_014385295.1	Bifidobacterium faecale 4-CP1-AT-SP-D3-35	Actinomycetota	Host-associated	Mammals: Human	1
GCA_014385265.1	Enterocloster hominis BX10	Bacillota	Host-associated	Mammals: Human	1
GCA_014385165.1	Jilunia laotingensis N12	Bacteroidota	Host-associated	Mammals: Human	1
GCA_014385065.1	Lentihominibacter hominis NSJ-24	Bacillota	Host-associated	Mammals: Human	1
GCA_014385025.1	Yanshouia hominis BX1	Bacillota	Host-associated	Mammals: Human	1
GCA_014384995.1	Zhenhengia yiwuensis NSJ-12	Bacillota	Host-associated	Mammals: Human	1
GCA_014352855.1	Sphingomonas sabuli sand1-3	Pseudomonadota	Environmental	Terrestrial	1
GCA_014349235.1	Cytophaga sp. FL35	Bacteroidota	Host-associated	Invertebrates	1
GCA_014337255.1	Fusobacterium hominis NSJ-57	Fusobacteriota	Host-associated	Mammals: Human	1
GCA_014337215.1	Wansuia hejianensis NSJ-29	Bacillota	Host-associated	Mammals: Human	1
GCA_014337175.1	Simiaoa sunii NSJ-8	Bacillota	Host-associated	Mammals: Human	1
GCA_014335185.1	Corynebacterium sp. LK24	Actinomycetota	Host-associated	Mammals: Human	1
GCA_014335155.1	Corynebacterium sp. LK25	Actinomycetota	Host-associated	Mammals: Human	1
GCA_014335105.1	Corynebacterium sp. LK28	Actinomycetota	Host-associated	Mammals: Human	1
GCA_014334955.1	Corynebacterium sp. LK33	Actinomycetota	Host-associated	Mammals: Human	1
GCA_014334335.1	Treponema sp. Marseille-Q3903	Spirochaetota	Host-associated	Mammals: Human	1
GCA_014334055.1	Oscillibacter hominis NSJ-62	Bacillota	Host-associated	Mammals: Human	1
GCA_014334035.1	Streptococcus sp. NSJ-72	Bacillota	Host-associated	Mammals: Human	1
GCA_014334015.1	Bacteroides sp. M10	Bacteroidota	Host-associated	Mammals: Human	1
GCA_014324365.1	Algoriphagus sp. AK58	Bacteroidota	Environmental	Terrestrial	1
GCA_014324315.1	Nostoc sp. HG1	Cyanobacteriota	Environmental	Aquatic	1
GCA_014323405.1	Romboutsia faecis NSJ-18	Bacillota	Host-associated	Mammals: Human	1
GCA_014322795.1	Listeria portnoyi FSL L7-1582	Bacillota	Environmental	Terrestrial	1
GCA_014306105.1	Pontibacter cellulosilyticus SD6	Bacteroidota	Environmental	Aquatic	1
GCA_014303495.1	Winogradskyella sp. PAMC22761	Bacteroidota	Environmental	Terrestrial	1
GCA_014297375.1	Dysosmobacter hominis NSJ-60	Bacillota	Host-associated	Mammals: Human	1
GCA_014297355.1	Blautia intestinalis 2744	Bacillota	Host-associated	Mammals: Human	1
GCA_014297265.1	Pontibacter sp. KCTC 32443	Bacteroidota	Environmental	Terrestrial	1
GCA_014290175.1	Anaerosacchariphilus hominis NSJ-68	Bacillota	Host-associated	Mammals: Human	1
GCA_014288115.1	Alistipes hominis NSJ-20	Bacteroidota	Host-associated	Mammals: Human	1
GCA_014288095.1	Bacteroides hominis NSJ-2	Bacteroidota	Host-associated	Mammals: Human	1
GCA_014288055.1	Agathobaculum hominis M2	Bacillota	Host-associated	Mammals: Human	1
GCA_014287955.1	Lachnospira hominis NSJ-43	Bacillota	Host-associated	Mammals: Human	1
GCA_014287925.1	Clostridium segne BX14	Bacillota	Host-associated	Mammals: Human	1
GCA_014287915.1	Faecalibacterium hominis 4P15	Bacillota	Host-associated	Mammals: Human	1
GCA_014287855.1	Blautia lenta M16	Bacillota	Host-associated	Mammals: Human	1
GCA_014287815.1	Clostridium lentum NSJ-42	Bacillota	Host-associated	Mammals: Human	1
GCA_014287625.1	Roseburia difficilis NSJ-67	Bacillota	Host-associated	Mammals: Human	1
GCA_014287585.1	Parabacteroides hominis N37	Bacteroidota	Host-associated	Mammals: Human	1
GCA_014287575.1	Bacteroides parvus NSJ-21	Bacteroidota	Host-associated	Mammals: Human	1
GCA_014287545.1	Parabacteroides segnis BX2	Bacteroidota	Host-associated	Mammals: Human	1
GCA_014287535.1	Blautia segnis BX17	Bacillota	Host-associated	Mammals: Human	1
GCA_014287455.1	Butyricimonas hominis NSJ-56	Bacteroidota	Host-associated	Mammals: Human	1
GCA_014287435.1	Roseburia lenta NSJ-9	Bacillota	Host-associated	Mammals: Human	1
GCA_014287405.1	Bacteroides sp. NSJ-48	Bacteroidota	Host-associated	Mammals: Human	1
GCA_014287315.1	Bacteroides sp. NSJ-39	Bacteroidota	Host-associated	Mammals: Human	1
GCA_014274685.1	Edaphobacter sp. 4G125	Acidobacteriota	Environmental	Terrestrial	1
GCA_014267345.1	Corynebacterium sp. zg-331	Actinomycetota	Host-associated	Mammals	1
GCA_014262665.1	Corynebacterium anserum 23H37-10	Actinomycetota	Host-associated	Birds	1
GCA_014253065.1	Campylobacter massiliensis Marseille-Q3452	Campylobacterota	Host-associated	Mammals: Human	1
GCA_014250685.1	Cetobacterium sp. 2A	Fusobacteriota	Host-associated	Fish	1
GCA_014243395.1	Winogradskyella flava KCTC 52348	Bacteroidota	Host-associated	Algae	1
GCA_014243345.1	Robiginitalea sp. SC105	Bacteroidota	Environmental	Terrestrial	1
GCA_014230355.1	Novosphingobium piscinae KCTC 42194	Pseudomonadota	Environmental	Aquatic	1
GCA_014230315.1	Novosphingobium flavum NBRC 111647	Pseudomonadota	Environmental	Terrestrial	1
GCA_014230055.1	Puniceicoccus vermicola JCM 14086	Verrucomicrobiota	Host-associated	Annelida	1
GCA_014218275.1	Citrifermentans bremense R4	Thermodesulfobacteriota	Environmental	Aquatic	1
GCA_014218095.1	Streptococcus agalactiae GBS11	Bacillota	Host-associated	Mammals: Human	1
GCA_014217565.1	Kribbella qitaiheensis SPB151	Actinomycetota	Environmental	Terrestrial	1
GCA_014217255.1	Corynebacterium incognita Marseille-Q3630	Actinomycetota	Host-associated	Mammals: Human	1
GCA_014212495.1	Pontibacter sp. Tf4	Bacteroidota	Environmental	Terrestrial	1
GCA_014212065.1	Aequorivita sp. 609	Bacteroidota	Environmental	Aquatic	1
GCA_014208045.1	Microbacterium thalassium DSM 12511	Actinomycetota	Host-associated	Plants	1
GCA_014207705.1	Sphaerisporangium rubeum DSM 44936 (Annotation) (version 2)	Actinomycetota	Environmental	Terrestrial	1
GCA_014207545.1	Flammeovirga kamogawensis DSM 26273	Bacteroidota	Environmental	Aquatic	1
GCA_014206945.1	Gracilibacillus halotolerans DSM 11805	Bacillota	Environmental	Aquatic	1
GCA_014206875.1	Algoriphagus iocasae DSM 102044	Bacteroidota	Environmental	Aquatic	1
GCA_014205685.1	Paenochrobactrum gallinarii DSM 22336	Pseudomonadota	Environmental	Air	1
GCA_014205275.1	Sphaerisporangium siamense DSM 45784	Actinomycetota	Host-associated	Plants	1
GCA_014205175.1	Micrococcus cohnii DSM 23974	Actinomycetota	Environmental	Air	1
GCA_014205075.1	Microbacterium ginsengiterrae DSM 24823	Actinomycetota	Environmental	Terrestrial	1
GCA_014204975.1	Jiangella mangrovi DSM 102122	Actinomycetota	Environmental	Terrestrial	1
GCA_014204735.1	Mobiluncus mulieris DSM 2710	Actinomycetota	Host-associated	Mammals: Human	1
GCA_014203955.1	Sphingobium sp. B1D3A	Pseudomonadota	Environmental	Aquatic	1
GCA_014203795.1	Streptosporangium album DSM 43023 (Annotation) (version 2)	Actinomycetota	Environmental	Terrestrial	1
GCA_014203135.1	Roseospira marina DSM 15113	Pseudomonadota	Environmental	Aquatic	1
GCA_014202345.1	Desulfovibrio intestinalis DSM 11275	Thermodesulfobacteriota	Host-associated	Arthropoda: Insects	1
GCA_014201515.1	Anoxybacillus mongoliensis DSM 19169	Bacillota	Environmental	Aquatic	1
GCA_014201135.1	Neomicrococcus aestuarii DSM 105783	Actinomycetota	Environmental	Aquatic	1
GCA_014200825.1	Pedobacter sp. AK017	Bacteroidota	Host-associated	Plants	1
GCA_014200785.1	Mucilaginibacter sp. AK015	Bacteroidota	Host-associated	Plants	1
GCA_014200395.1	Microcella frigidaquae DSM 23889	Actinomycetota	Environmental	Aquatic	1
GCA_014200255.1	Agrobacterium tumefaciens SEMIA 4072	Pseudomonadota	Host-associated	Plants	1
GCA_014199945.1	Brevundimonas variabilis DSM 4737	Pseudomonadota	Environmental	Aquatic	1
GCA_014199915.1	Prosthecomicrobium pneumaticum DSM 16268	Pseudomonadota	Environmental	Aquatic	1
GCA_014199665.1	Parabacteroides faecis DSM 102983	Bacteroidota	Host-associated	Mammals: Human	1
GCA_014199615.1	Parvularcula dongshanensis DSM 102850	Pseudomonadota	Host-associated	Cnidaria	1
GCA_014199445.1	Rubricella aquisinus DSM 103377	Pseudomonadota	Environmental	Aquatic	1
GCA_014199335.1	Stakelama sediminis DSM 27203	Pseudomonadota	Environmental	Aquatic	1
GCA_014199165.1	Brevundimonas halotolerans DSM 24448	Pseudomonadota	Environmental	Aquatic	1
GCA_014198255.1	Agrobacterium tumefaciens SEMIA 4026	Pseudomonadota	Host-associated	Plants	1
GCA_014197855.1	Roseospira marina DSM 15113	Pseudomonadota	Environmental	Aquatic	1
GCA_014197795.1	Roseospira goensis DSM 18985	Pseudomonadota	Environmental	Aquatic	1
GCA_014197775.1	Rhodothalassium salexigens DSM 2132	Pseudomonadota	Environmental	Aquatic	1
GCA_014197245.1	Neolewinella aquimaris DSM 105137	Bacteroidota	Environmental	Aquatic	1
GCA_014197235.1	Salinibacter ruber SP2521	Rhodothermota	Environmental	Aquatic	1
GCA_014197205.1	Canibacter oris DSM 27064	Actinomycetota	Host-associated	Mammals: Human	1
GCA_014197195.1	Salinibacter ruber SD11	Rhodothermota	Environmental	Aquatic	1
GCA_014197155.1	Salinibacter ruber SD01	Rhodothermota	Environmental	Aquatic	1
GCA_014196975.1	Butyricimonas faecihominis DSM 105721	Bacteroidota	Host-associated	Mammals: Human	1
GCA_014196955.1	Bacteroides reticulotermitis DSM 105720	Bacteroidota	Host-associated	Arthropoda: Insects	1
GCA_014196415.1	Aureimonas phyllosphaerae DSM 25026	Pseudomonadota	Host-associated	Plants	1
GCA_014196405.1	Aureimonas phyllosphaerae DSM 25024	Pseudomonadota	Host-associated	Plants	1
GCA_014196305.1	Roseococcus suduntuyensis DSM 19979	Pseudomonadota	Environmental	Aquatic	1
GCA_014196255.1	Sphingomonas pseudosanguinis DSM 19512	Pseudomonadota	Environmental	Air	1
GCA_014196205.1	Anoxybacillus voinovskiensis DSM 17075	Bacillota	Environmental	Aquatic	1
GCA_014196195.1	Anoxybacillus rupiensis DSM 17127	Bacillota	Environmental	Aquatic	1
GCA_014194315.1	Rhizobium etli SEMIA 454	Pseudomonadota	Host-associated	Plants	1
GCA_014192515.1	Microbacter margulisiae DSM 27471	Bacteroidota	Environmental	Aquatic	1
GCA_014191495.1	Nocardioides soli DSM 105498	Actinomycetota	Environmental	Terrestrial	1
GCA_014191445.1	Trueperella pyogenes DSM 20630	Actinomycetota	Host-associated	Mammals	1
GCA_014191425.1	Helcobacillus massiliensis DSM 23040	Actinomycetota	Host-associated	Mammals: Human	1
GCA_014191315.1	Bifidobacterium commune DSM 28792	Actinomycetota	Host-associated	Arthropoda: Insects	1
GCA_014172405.1	Pedobacter gandavensis LMG 31462	Bacteroidota	Host-associated	Plants	1
GCA_014168535.1	Lacibacter sp. S13-6-22	Bacteroidota	Environmental	Aquatic	1
GCA_014164685.1	Propioniciclava sp. MC1595	Actinomycetota	Environmental	Aquatic	1
GCA_014164675.1	Propioniciclava sp. MC1683	Actinomycetota	Environmental	Aquatic	1
GCA_014163555.1	Flavisolibacter longurius BT320	Bacteroidota	Environmental	Terrestrial	1
GCA_014145665.1	Myroides sp. NP-2	Bacteroidota	Host-associated	Mammals	1
GCA_014145395.1	Lysobacter penaei SG-8	Pseudomonadota	Host-associated	Unclassified	1
GCA_014145335.1	Aquariibacter albus SJAQ100	Pseudomonadota	Environmental	Aquatic	1
GCA_014145225.1	Thiospirillum jenense DSM 216	Pseudomonadota	Environmental	Aquatic	1
GCA_014138495.1	Flavobacterium gossypii DSM 100397	Bacteroidota	Host-associated	Plants	1
GCA_014137945.1	Yonghaparkia alkaliphila DSM 19663	Actinomycetota	Environmental	Terrestrial	1
GCA_014137855.1	Microlunatus kandeliicorticis DSM 100723	Actinomycetota	Host-associated	Plants	1
GCA_014132155.1	Gluconobacter sp. Gdi	Pseudomonadota	Host-associated	Arthropoda: Insects	1
GCA_014127285.1	Mumia sp. ZJ1417	Actinomycetota	Environmental	Aquatic	1
GCA_014127105.1	Devosia sp. MC521	Pseudomonadota	Environmental	Aquatic	1
GCA_014117265.1	Corynebacterium hindlerae NML93-0612	Actinomycetota	Host-associated	Mammals: Human	1
GCA_014107495.1	Cohnella cholangitidis KS 22	Bacillota	Host-associated	Mammals: Human	1
GCA_014084045.1	Microbacterium esteraromaticum B24	Actinomycetota	Environmental	Terrestrial	1
GCA_014062345.1	Tenacibaculum pelagium S7007	Bacteroidota	Environmental	Aquatic	1
GCA_014054725.1	Conchiformibius steedae DSM 2580	Pseudomonadota	Host-associated	Mammals	1
GCA_014050215.1	Flavobacterium sp. xlx-221	Bacteroidota	Host-associated	Arthropoda: Crustaceans	1
GCA_014048475.1	Bombella favorum TMW2.1880	Pseudomonadota	Environmental	Terrestrial	1
GCA_014048465.1	Bombella mellum TMW2.1889	Pseudomonadota	Environmental	Terrestrial	1
GCA_014042245.1	Deefgea sp. CFH1-16	Pseudomonadota	Host-associated	Fish	1
GCA_014041915.1	Chryseobacterium sp. cx-624	Bacteroidota	Environmental	Terrestrial	1
GCA_014023125.1	Xianfuyuplasma coldseepsis zrk13	Mycoplasmatota	Environmental	Aquatic	1
GCA_013978575.1	Chryseobacterium sp. cx-624	Bacteroidota	Host-associated	Arthropoda: Crustaceans	1
GCA_013874375.1	Bacteroides sp. CACC 737	Bacteroidota	Host-associated	Mammals	1
GCA_013868415.1	Marinobacterium sp. 3-1745	Pseudomonadota	Host-associated	Unclassified	1
GCA_013820765.1	Listeria rustica FSL W9-0585	Bacillota	Environmental	Aquatic	1
GCA_013761015.1	Anoxybacillus kamchatkensis DSM 14988	Bacillota	Environmental	Aquatic	1
GCA_013664685.1	Hydrogenispora sp. UUS1-1	Bacillota	Environmental	Terrestrial	1
GCA_013626205.1	Hyphomicrobium methylovorum Bras1	Pseudomonadota	Host-associated	Plants	1
GCA_013601105.1	Corynebacterium wankanglinii zg-915	Actinomycetota	Host-associated	Mammals: Human	1
GCA_013601005.1	Corynebacterium wankanglinii zg-913	Actinomycetota	Host-associated	Mammals: Human	1
GCA_013463155.1	Staphylococcus sp. 17KM0847	Bacillota	Host-associated	Mammals	1
GCA_013416555.1	Sphingomonas sp. R-74633	Pseudomonadota	Host-associated	Plants	1
GCA_013416015.1	Candidatus Campylobacter infans CGEMS 19S00001	Campylobacterota	Host-associated	Mammals: Human	1
GCA_013415425.1	Gemella sp. GH3	Bacillota	Host-associated	Mammals	1
GCA_013415415.1	Actinomyces bowdenii WMus004	Actinomycetota	Host-associated	Mammals	1
GCA_013415245.1	Streptococcus danieliae STR	Bacillota	Host-associated	Mammals	1
GCA_013415235.1	Gemella palaticanis CIP 106318	Bacillota	Host-associated	Mammals	1
GCA_013410945.1	Leifsonia sp. AK011	Actinomycetota	Host-associated	Plants	1
GCA_013410745.1	Nesterenkonia xinjiangensis DSM 15475	Actinomycetota	Environmental	Terrestrial	1
GCA_013410355.1	Agromyces hippuratus DSM 8598	Actinomycetota	Environmental	Terrestrial	1
GCA_013410215.1	Nesterenkonia sandarakina DSM 15664	Actinomycetota	Environmental	Terrestrial	1
GCA_013410185.1	Micromonospora brunnea DSM 43814	Actinomycetota	Environmental	Terrestrial	1
GCA_013409875.1	Cellulomonas oligotrophica DSM 24482	Actinomycetota	Environmental	Terrestrial	1
GCA_013409745.1	Microbacterium pseudoresistens DSM 22185	Actinomycetota	Host-associated	Fungi	1
GCA_013409575.1	Macellibacteroides fermentans DSM 23697 (version 2)	Bacteroidota	Environmental	Aquatic	1
GCA_013409005.1	Demequina lutea DSM 19970	Actinomycetota	Environmental	Terrestrial	1
GCA_013408445.1	Corynebacterium tuberculostearicum DSM 44922	Actinomycetota	Host-associated	Mammals: Human	1
GCA_013408435.1	Aeriscardovia aeriphila DSM 22365	Actinomycetota	Host-associated	Mammals	1
GCA_013408295.1	Psychromicrobium silvestre DSM 102047	Actinomycetota	Environmental	Terrestrial	1
GCA_013401415.1	Deinococcus sp. D7000	Deinococcota	Environmental	Aquatic	1
GCA_013393165.1	Paenibacillus sp. 79R4	Bacillota	Host-associated	Mammals	1
GCA_013385175.1	Allochromatium humboldtianum DSM 21881	Pseudomonadota	Environmental	Aquatic	1
GCA_013377275.1	Vespertiliibacter pulmonis CCUG 64585	Pseudomonadota	Host-associated	Mammals	1
GCA_013373675.1	Bacteroides sp. L10-4	Bacteroidota	Host-associated	Mammals	1
GCA_013372615.1	Myxococcus sp. AM001	Myxococcota	Environmental	Terrestrial	1
GCA_013372605.1	Myxococcus sp. AM009	Myxococcota	Environmental	Terrestrial	1
GCA_013372585.1	Myxococcus sp. AM010	Myxococcota	Environmental	Terrestrial	1
GCA_013372265.1	Aliarcobacter cibarius LMG 21996	Campylobacterota	Host-associated	Birds	1
GCA_013370205.1	Actirhodobacter atriluteus HHU K3-1	Pseudomonadota	Environmental	Aquatic	1
GCA_013368055.1	Escherichia coli SCU-321	Pseudomonadota	Host-associated	Mammals: Human	1
GCA_013366455.1	Salinivibrio sp. EAGSL	Pseudomonadota	Environmental	Aquatic	1
GCA_013366395.1	Flavobacterium agri MAH-1	Bacteroidota	Host-associated	Plants	1
GCA_013363975.1	Nonomuraea montanisoli SMC257	Actinomycetota	Environmental	Terrestrial	1
GCA_013363245.1	Marinitoga sp. 1135	Thermotogota	Environmental	Aquatic	1
GCA_013359525.1	Brevibacterium luteolum MOSEL-ME10a	Actinomycetota	Environmental	Aquatic	1
GCA_013350005.1	Methylocystis silviterrae FS	Pseudomonadota	Environmental	Terrestrial	1
GCA_013340845.1	Hydrogenovibrio marinus MH-110	Pseudomonadota	Environmental	Aquatic	1
GCA_013340205.1	Anaeromyxobacter diazotrophicus Red267	Myxococcota	Environmental	Terrestrial	1
GCA_013337115.1	Deinococcus sp. JMULE3	Deinococcota	Environmental	Aquatic	1
GCA_013336795.1	Alteripontixanthobacter muriae SALINAS58	Pseudomonadota	Environmental	Aquatic	1
GCA_013327885.1	Flavisolibacter longurius BT320	Bacteroidota	Environmental	Terrestrial	1
GCA_013305115.1	Blautia glucerasea MSK.14.58	Bacillota	Host-associated	Mammals: Human	1
GCA_013304585.1	Coprococcus sp. MSK.21.13 MSK.21.13	Bacillota	Host-associated	Mammals: Human	1
GCA_013304525.1	Blautia obeum MSK.18.90	Bacillota	Host-associated	Mammals: Human	1
GCA_013304465.1	Blautia obeum MSK.17.81	Bacillota	Host-associated	Mammals: Human	1
GCA_013304315.1	Blautia obeum MSK.20.89	Bacillota	Host-associated	Mammals: Human	1
GCA_013304035.1	Eubacterium rectale MSK.13.47	Bacillota	Host-associated	Mammals: Human	1
GCA_013304025.1	Eubacterium rectale MSK.13.48	Bacillota	Host-associated	Mammals: Human	1
GCA_013303995.1	Eubacterium rectale MSK.13.50	Bacillota	Host-associated	Mammals: Human	1
GCA_013303965.1	Eubacterium rectale MSK.13.59	Bacillota	Host-associated	Mammals: Human	1
GCA_013303945.1	Eubacterium rectale MSK.22.39	Bacillota	Host-associated	Mammals: Human	1
GCA_013303905.1	Eubacterium rectale MSK.22.12	Bacillota	Host-associated	Mammals: Human	1
GCA_013303885.1	Eubacterium rectale MSK.22.23	Bacillota	Host-associated	Mammals: Human	1
GCA_013303875.1	Eubacterium rectale MSK.22.19	Bacillota	Host-associated	Mammals: Human	1
GCA_013303865.1	Eubacterium rectale MSK.22.28	Bacillota	Host-associated	Mammals: Human	1
GCA_013303845.1	Eubacterium rectale MSK.9.15	Bacillota	Host-associated	Mammals: Human	1
GCA_013303785.1	Eubacterium rectale MSK.22.51	Bacillota	Host-associated	Mammals: Human	1
GCA_013303775.1	Eubacterium rectale MSK.9.13	Bacillota	Host-associated	Mammals: Human	1
GCA_013302945.1	Streptomyces sp. 8P21H-1	Actinomycetota	Host-associated	Plants	1
GCA_013302245.1	Blautia obeum MSK.13.37	Bacillota	Host-associated	Mammals: Human	1
GCA_013302215.1	Blautia obeum MSK.20.66	Bacillota	Host-associated	Mammals: Human	1
GCA_013302195.1	Blautia obeum MSK.20.67	Bacillota	Host-associated	Mammals: Human	1
GCA_013301855.1	Blautia wexlerae MSK.22.10	Bacillota	Host-associated	Mammals: Human	1
GCA_013301825.1	Blautia wexlerae MSK.22.27	Bacillota	Host-associated	Mammals: Human	1
GCA_013301775.1	Blautia wexlerae MSK.22.59	Bacillota	Host-associated	Mammals: Human	1
GCA_013301765.1	Blautia wexlerae MSK.22.49	Bacillota	Host-associated	Mammals: Human	1
[truncated: 49,447 more rows]
