# Supplementary material for: Rhizobacteria opportunistically boost colonization and impair plant fitness by degrading plant-derived coumarins under iron deficiency
Source: Nat Commun. 2026 Mar 25;17:4398. doi: 10.1038/s41467-026-71037-3 (PMC13181038; doi:10.1038/s41467-026-71037-3)
Supplement: Supplementary file 5 — Supplementary Data 3 [file 41467_2026_71037_MOESM5_ESM.xlsx]

## Sheet: Sheet1
Occurrence of coumarin catabolic genes in bacterial genomes across different ecological niches
Total Hits	125	6755	5545	113	5703	23459	9745
	Air	Aquantic	Terrestrial	Environmental_unclassified	Plants	Human	Others
XenA	123	6003	5377	103	5547	18690	7170
CouC	3	170	398	1	384	86	194
MhpB	5	160	404	0	210	3047	622
MhpC	2	136	311	1	161	2245	518
MhpD	9	557	1135	4	612	5191	895
MhpE	16	815	1481	12	793	6324	1083
MhpF	16	820	1470	12	782	6234	1068
MhpR	2	109	240	0	180	2103	455
MhpT	6	202	668	2	599	3038	538
