# Supplementary material for: Rhizobacteria opportunistically boost colonization and impair plant fitness by degrading plant-derived coumarins under iron deficiency
Source: Nat Commun. 2026 Mar 25;17:4398. doi: 10.1038/s41467-026-71037-3 (PMC13181038; doi:10.1038/s41467-026-71037-3)
Supplement: Supplementary file 6 — Supplementary Data 4 [file 41467_2026_71037_MOESM6_ESM.xlsx]

## Sheet: Sheet1
Genomic locations of xenA homologs in 23 strains harboring complete coumarin catabolic genes
Burkholderia pseudomultivorans MSMB368WGS
id	contigName	type	start	end	strand
KWF38094.1	LPJR01000001.1		619644	620753	-
KWF25016.1	LPJR01000052.1		62567	64630	-
KWF30202.1	LPJR01000028.1		14415	15476	+
KWF33852.1	LPJR01000017.1		57244	58356	+
KWF22114.1	LPJR01000071.1		78480	80513	+
KWF16367.1	LPJR01000097.1		1580	2815	+
KWF23258.1	LPJR01000066.1		20768	22003	-
KWF38007.1	LPJR01000001.1		511959	513194	+
Burkholderia pseudomultivorans MSMB0607
id	contigName	type	start	end	strand
KVG66982.1	LOXO01000014.1		185109	186218	+
KVG65353.1	LOXO01000021.1		221098	223161	+
KVG64711.1	LOXO01000023.1		130949	132010	-
KVG67397.1	LOXO01000011.1		186249	187361	-
KVG64272.1	LOXO01000025.1		257472	259505	-
KVG62439.1	LOXO01000040.1		302237	303352	-
KVG64498.1	LOXO01000025.1		551414	552649	-
KVG67070.1	LOXO01000014.1		294428	295663	-
Burkholderia pseudomultivorans MSMB725WGS
id	contigName	type	start	end	strand
KWI59716.1	LPLB01000016.1		276304	277413	+
KWI48412.1	LPLB01000076.1		100651	102714	-
KWI50762.1	LPLB01000066.1		25582	26643	+
KWI62313.1	LPLB01000001.1		190128	191240	-
KWI50707.1	LPLB01000067.1		253432	255465	-
KWI60581.1	LPLB01000007.1		103772	104887	+
KWI50639.1	LPLB01000067.1		532963	534198	-
KWI59802.1	LPLB01000016.1		384166	385401	-
Burkholderia pseudomultivorans SUB-INT23-BP2
id	contigName	type	start	end	strand
AOI88565.1	CP013377.1		1666859	1667968	-
AOI87760.1	CP013377.1		607744	609807	+
AOI88078.1	CP013377.1		1037392	1038453	-
AOI89905.1	CP013378.1		86553	87665	+
AOI89786.1	CP013377.1		2349632	2351665	-
AOI87516.1	CP013377.1		275891	277006	-
AOI90769.1	CP013378.1		1263138	1264250	+
AOI89341.1	CP013377.1		2630916	2632151	-
AOI94109.1	CP013379.1		48946	50916	-
AOI88480.1	CP013377.1		1559425	1560660	+
Burkholderia pseudomultivorans SUB-INT24-BP10
id	contigName	type	start	end	strand
KVC46552.1	LOUW01000059.1		163787	164896	-
KVC47600.1	LOUW01000056.1		37288	39351	+
KVC53532.1	LOUW01000025.1		130734	131795	-
KVC39115.1	LOUW01000103.1		57370	58482	+
KVC53699.1	LOUW01000024.1		131311	133344	-
KVC38012.1	LOUW01000108.1		48013	49128	+
KVC38300.1	LOUW01000106.1		40451	41563	-
KVC47791.1	LOUW01000054.1		12184	13338	+
KVC36455.1	LOUW01000116.1		26704	27939	-
KVC42098.1	LOUW01000087.1		4741	6711	+
KVC46464.1	LOUW01000059.1		55486	56721	+
Burkholderia sp. Bp8989
id	contigName	type	start	end	strand
RQS52321.1	QTQL01000001.1		209118	210227	+
RQS46580.1	QTQL01000016.1		98538	100601	+
RQS49455.1	QTQL01000006.1		60396	61508	+
RQS39526.1	QTQL01000051.1		55964	57025	-
RQS41689.1	QTQL01000035.1		20858	22891	-
RQS50576.1	QTQL01000004.1		255765	256880	-
RQS47859.1	QTQL01000011.1		39118	40230	+
RQS46530.1	QTQL01000016.1		43748	44860	-
RQS51770.1	QTQL01000002.1		359649	360818	-
RQS39567.1	QTQL01000050.1		24145	25380	-
RQS38876.1	QTQL01000058.1		17272	19311	+
RQS52424.1	QTQL01000001.1		332281	333516	-
Burkholderia sp. Bp8995
id	contigName	type	start	end	strand
RQS34954.1	QTQG01000001.1		173852	174961	-
RQS28345.1	QTQG01000015.1		98834	100897	+
RQS32226.1	QTQG01000005.1		60458	61570	+
RQS19666.1	QTQG01000051.1		55964	57025	-
RQS22208.1	QTQG01000039.1		20858	22891	-
RQS33213.1	QTQG01000003.1		32814	33929	+
RQS29763.1	QTQG01000011.1		39118	40230	+
RQS28295.1	QTQG01000015.1		44044	45156	-
RQS26884.1	QTQG01000021.1		152448	153617	-
RQS19924.1	QTQG01000050.1		24100	25335	-
RQS19115.1	QTQG01000055.1		17272	19311	+
RQS34851.1	QTQG01000001.1		50563	51798	+
Burkholderia sp. Bp9016
id	contigName	type	start	end	strand
RQZ36656.1	QTPY01000003.1		130181	131290	-
RQZ35547.1	QTPY01000006.1		129516	131579	+
RQZ29822.1	QTPY01000025.1		58761	59822	-
RQZ28446.1	QTPY01000030.1		33593	34705	+
RQZ36406.1	QTPY01000004.1		342148	344181	-
RQZ31255.1	QTPY01000020.1		13037	14119	-
RQZ35808.1	QTPY01000005.1		27616	28731	+
RQZ37493.1	QTPY01000001.1		10490	11596	-
RQZ31252.1	QTPY01000020.1		9388	10638	-
RQZ28085.1	QTPY01000031.1		15772	17016	+
RQZ36571.1	QTPY01000003.1		17722	18957	+
Burkholderia sp. Bp9017
id	contigName	type	start	end	strand
RQZ30762.1	QTPX01000002.1		130199	131308	-
RQZ27717.1	QTPX01000008.1		122414	124477	+
RQZ21593.1	QTPX01000030.1		30630	31691	+
RQZ18433.1	QTPX01000037.1		33593	34705	+
RQZ30132.1	QTPX01000003.1		74198	76231	+
RQZ14184.1	QTPX01000053.1		13037	14119	-
RQZ16271.1	QTPX01000043.1		9906	11033	+
RQZ29047.1	QTPX01000005.1		27616	28731	+
RQZ31361.1	QTPX01000001.1		11571	12677	-
RQZ21300.1	QTPX01000031.1		8005	10041	-
RQZ14180.1	QTPX01000053.1		9388	10638	-
RQZ17927.1	QTPX01000038.1		15772	17016	+
RQZ30677.1	QTPX01000002.1		17740	18975	+
Burkholderia sp. Bp9031
id	contigName	type	start	end	strand
RQZ13676.1	QTPW01000015.1		2540	3649	-
RQZ15251.1	QTPW01000011.1		137789	139852	+
RQZ12916.1	QTPW01000018.1		128146	129207	-
RQZ11330.1	QTPW01000025.1		65256	66368	+
RQZ19875.1	QTPW01000002.1		324461	326494	-
RQZ19314.1	QTPW01000003.1		262218	263333	-
RQZ19729.1	QTPW01000002.1		142286	143386	+
RQZ20914.1	QTPW01000001.1		528074	529195	+
RQZ08648.1	QTPW01000040.1		38694	39929	-
RQZ20590.1	QTPW01000001.1		96659	97894	-
Burkholderia sp. Bp9140
id	contigName	type	start	end	strand
RQR52480.1	QTPQ01000012.1		167624	168733	+
RQR57074.1	QTPQ01000001.1		194631	196694	+
RQR49710.1	QTPQ01000022.1		8907	9968	+
RQR48840.1	QTPQ01000026.1		61898	63010	+
RQR56570.1	QTPQ01000002.1		255273	257306	-
RQR54332.1	QTPQ01000007.1		86947	88062	+
RQR45813.1	QTPQ01000046.1		24178	25290	+
RQR55751.1	QTPQ01000003.1		19552	20661	+
RQR57217.1	QTPQ01000001.1		141618	142724	-
RQR49320.1	QTPQ01000024.1		93623	94864	-
RQR50523.1	QTPQ01000019.1		84577	85812	+
Cupriavidus lacunae S23
id	contigName	type	start	end	strand
RDK10796.1	QKWJ01000007.1		214531	215631	-
RDK09442.1	QKWJ01000016.1		48898	50961	-
RDK08191.1	QKWJ01000029.1		47662	48774	-
RDK07742.1	QKWJ01000036.1		63869	64984	+
RDK06082.1	QKWJ01000072.1		3975	5063	-
RDK09412.1	QKWJ01000016.1		9942	12269	+
RDJ97406.1	QKWJ01000198.1		966	2075	+
RDK08533.1	QKWJ01000025.1		56849	59203	+
RDK11683.1	QKWJ01000003.1		1293	2360	-
RDK10145.1	QKWJ01000011.1		58211	59302	-
RDK05192.1	QKWJ01000109.1		7522	8616	-
RDK07955.1	QKWJ01000033.1		62117	63184	-
RDK05566.1	QKWJ01000091.1		8349	9497	-
RDK05307.1	QKWJ01000103.1		9196	10302	+
RDK11399.1	QKWJ01000004.1		270742	271977	-
RDK10065.1	QKWJ01000011.1		48046	49308	-
RDK06262.1	QKWJ01000067.1		4504	5781	-
RDK09259.1	QKWJ01000018.1		97526	98767	-
Pandoraea sp. LMG 31012
id	contigName	type	start	end	strand
VVD80377.1	CABPSH010000002.1		276961	278067	-
VVE40584.1	CABPSH010000014.1		63916	65937	+
VVE34629.1	CABPSH010000011.1		153404	155746	+
VVD72071.1	CABPSH010000001.1		737227	738351	+
VVD94824.1	CABPSH010000003.1		226168	227268	+
Paraburkholderia acidiphila 7Q-K02
id	contigName	type	start	end	strand
QGZ56679.1	CP046910.1		583391	584488	+
QGZ56991.1	CP046910.1		936902	938965	+
QGZ56366.1	CP046910.1		184483	185544	-
QGZ55979.1	CP046909.1		3130006	3131118	-
QGZ58763.1	CP046911.1		787494	788594	+
QGZ57189.1	CP046910.1		1176495	1178855	+
QGZ58291.1	CP046911.1		201789	203810	+
QGZ59992.1	CP046912.1		898358	899470	+
QGZ59124.1	CP046911.1		1225668	1226786	+
QGZ59408.1	CP046912.1		130935	132008	+
QGZ58323.1	CP046911.1		242176	243420	+
Paraburkholderia caffeinitolerans LMG 28688
id	contigName	type	start	end	strand
CAB3794247.1	CADIKL010000019.1		66773	67870	+
CAB3796637.1	CADIKL010000023.1		104255	105316	-
CAB3793535.1	CADIKL010000018.1		7380	9443	+
CAB3780861.1	CADIKL010000004.1		218532	219644	-
CAB3798007.1	CADIKL010000026.1		96307	97431	-
CAB3801812.1	CADIKL010000035.1		86339	88723	-
CAB3777613.1	CADIKL010000002.1		77396	78631	+
CAB3777795.1	CADIKL010000002.1		119050	120306	+
Paraburkholderia dioscoreae Ch1-1
id	contigName	type	start	end	strand
EIF34792.1	JH603159.1		2850983	2852080	-
EIF33886.1	JH603159.1		1826801	1828864	+
EIF33555.1	JH603159.1		1437143	1438204	-
EIF34205.1	JH603159.1		2180054	2181169	-
EIF29317.1	JH603161.1		1286843	1287955	-
EIF30472.1	JH603161.1		2567117	2569162	-
EIF35246.1	JH603159.1		3380263	3382635	+
EIF35376.1	JH603159.1		3522624	3523754	-
EIF30751.1	JH603161.1		2896239	2897327	+
EIF31848.1	JH603161.1		4133020	4134084	+
EIF31841.1	JH603161.1		4120813	4121937	-
EIF34190.1	JH603159.1		2163166	2164293	+
Paraburkholderia panacisoli DCY113
id	contigName	type	start	end	strand
KAA1013767.1	VTUZ01000004.1		359395	360495	+
KAA1008163.1	VTUZ01000015.1		80884	82947	-
KAA1012881.1	VTUZ01000005.1		10290	11351	+
KAA1012516.1	VTUZ01000006.1		198067	199179	-
KAA1005380.1	VTUZ01000023.1		124957	126039	+
KAA1007645.1	VTUZ01000016.1		3812	4963	+
KAA1004060.1	VTUZ01000030.1		38365	39477	+
KAA1010844.1	VTUZ01000011.1		165177	167549	+
KAA1015927.1	VTUZ01000001.1		184683	186746	-
KAA1011202.1	VTUZ01000010.1		268970	270079	-
KAA1009654.1	VTUZ01000013.1		14769	15878	-
KAA0997641.1	VTUZ01000078.1		19748	20863	-
KAA0998498.1	VTUZ01000057.1		11361	12536	+
KAA1009819.1	VTUZ01000013.1		18032	19150	-
KAA1004059.1	VTUZ01000030.1		37244	38353	+
KAA1014313.1	VTUZ01000003.1		144323	145408	-
KAA0997329.1	VTUZ01000095.1		5316	6416	+
KAA1004057.1	VTUZ01000030.1		30725	31843	+
KAA0998535.1	VTUZ01000057.1		8599	9735	-
KAA1009788.1	VTUZ01000013.1		200457	201698	+
KAA1007659.1	VTUZ01000016.1		23967	25307	-
Paraburkholderia polaris RP-4-7
id	contigName	type	start	end	strand
NML98812.1	JABBGJ010000012.1		5222	6319	+
NMM02018.1	JABBGJ010000035.1		95244	97307	+
NMM01461.1	JABBGJ010000030.1		130221	131282	-
NMM00604.1	JABBGJ010000023.1		143105	144220	-
NMM02038.1	JABBGJ010000035.1		117667	118767	-
NML98612.1	JABBGJ010000010.1		196453	197565	+
NMM00995.1	JABBGJ010000026.1		134047	136101	-
NMM04263.1	JABBGJ010000079.1		382	2421	-
NML96431.1	JABBGJ010000001.1		103270	105642	-
NMM00508.1	JABBGJ010000023.1		37110	38219	+
NMM00506.1	JABBGJ010000023.1		35621	36739	+
Paraburkholderia sp. 4M-K11
id	contigName	type	start	end	strand
TDG20406.1	SMRP01000016.1		114446	115543	+
TDG25949.1	SMRP01000001.1		169733	170830	+
TDG20889.1	SMRP01000013.1		5548	6672	-
TDG17692.1	SMRP01000040.1		53690	54751	-
TDG17193.1	SMRP01000049.1		7939	10002	-
TDG23996.1	SMRP01000004.1		93758	94870	-
TDG20567.1	SMRP01000015.1		99109	100230	-
TDG18826.1	SMRP01000027.1		81897	83018	+
TDG25810.1	SMRP01000001.1		22319	24709	+
TDG21978.1	SMRP01000009.1		66291	67475	-
TDG22762.1	SMRP01000007.1		51124	52257	-
TDG25557.1	SMRP01000002.1		606123	607244	+
TDG21771.1	SMRP01000010.1		134777	135880	-
TDG22015.1	SMRP01000009.1		107046	108281	+
TDG21290.1	SMRP01000012.1		215419	216576	+
TDG22042.1	SMRP01000009.1		141934	143184	+
TDG21757.1	SMRP01000010.1		115861	117093	-
Paraburkholderia sp. 7MH5
id	contigName	type	start	end	strand
QBQ99709.1	CP038149.1		1393891	1394988	-
QBR01997.1	CP038150.1		1523033	1524157	-
QBR00112.1	CP038149.1		1927126	1928187	+
QBR01694.1	CP038150.1		1114023	1116086	-
QBQ96238.1	CP038148.1		676070	677182	+
QBQ99309.1	CP038149.1		854863	857253	-
QBR01658.1	CP038150.1		1064362	1065483	+
QBR01208.1	CP038150.1		470631	471791	+
QBR01920.1	CP038150.1		1409038	1410159	-
QBQ97593.1	CP038148.1		2347257	2348378	+
QBR04143.1	CP038152.1		337183	338283	-
QBQ99491.1	CP038149.1		1094836	1095939	+
QBQ99282.1	CP038149.1		820393	822429	+
QBR02087.1	CP038150.1		1645239	1647221	+
QBR01122.1	CP038150.1		351022	352257	-
QBR01100.1	CP038150.1		322432	323673	-
QBQ99532.1	CP038149.1		1151748	1153940	+
Paraburkholderia sp. UCT31
id	contigName	type	start	end	strand
MBC8739291.1	VZQP01000024.1		83314	85377	+
MBC8739369.1	VZQP01000025.1		51594	52652	-
MBC8736927.1	VZQP01000008.1		149011	150123	-
MBC8742178.1	VZQP01000072.1		24025	25155	-
MBC8740700.1	VZQP01000041.1		29085	30236	+
Pseudomonas oryzagri MAHUQ-58
id	contigName	type	start	end	strand
MCC6073681.1	JAJHPU010000002.1		158764	159864	-
MCC6074861.1	JAJHPU010000017.1		351562	353622	+
MCC6077098.1	JAJHPU010000043.1		372800	373906	+
MCC6074612.1	JAJHPU010000017.1		80230	81294	+
MCC6075395.1	JAJHPU010000023.1		8638	9711	+
MCC6075389.1	JAJHPU010000023.1		1682	3811	-
MCC6073868.1	JAJHPU010000004.1		4683	5924	-
Ralstonia soli 21MJYT02-11
id	contigName	type	start	end	strand
MCO5398461.1	JAMXHT010000003.1		552712	553824	-
MCO5398054.1	JAMXHT010000003.1		114687	115793	-
MCO5399635.1	JAMXHT010000005.1		555483	557543	-
MCO5398553.1	JAMXHT010000003.1		658775	659857	+
MCO5400636.1	JAMXHT010000007.1		476823	479195	+
MCO5400326.1	JAMXHT010000007.1		128413	129528	-
MCO5396741.1	JAMXHT010000001.1		206977	208074	-
MCO5397344.1	JAMXHT010000002.1		12431	13546	+
MCO5398560.1	JAMXHT010000003.1		666133	667395	-
MCO5397378.1	JAMXHT010000002.1		49806	50996	+
