# Supplementary material for: Rhizobacteria opportunistically boost colonization and impair plant fitness by degrading plant-derived coumarins under iron deficiency
Source: Nat Commun. 2026 Mar 25;17:4398. doi: 10.1038/s41467-026-71037-3 (PMC13181038; doi:10.1038/s41467-026-71037-3)
Supplement: Supplementary file 7 — Supplementary Data 5 [file 41467_2026_71037_MOESM7_ESM.xlsx]

## Sheet: 23_genomes_COU_cluster_hits_loc
Genomic locations of couC and mhp genes in 23 strains harboring complete coumarin catabolic genes
Burkholderia pseudomultivorans MSMB0607
Contigs	Accession number	Gene name	Start	End	Strand
LOXO01000049.1	KVG61760.1	MhpD	1	678	+
LOXO01000047.1	KVG61762.1	MhpE	47	732	-
LOXO01000040.1	KVG62261.1	MhpT	87874	89079	+
LOXO01000030.1	KVG63279.1	MhpT	492	1739	+
LOXO01000030.1	KVG63376.1	MhpC	1812	2687	+
LOXO01000023.1	KVG65018.1	MhpF	507033	508064	-
LOXO01000023.1	KVG65019.1	MhpE	508081	508980	-
LOXO01000023.1	KVG65020.1	MhpD	508997	509779	-
LOXO01000022.1	KVG65189.1	MhpF	1	743	-
LOXO01000021.1	KVG65407.1	CouC	287912	289699	+
LOXO01000021.1	KVG65428.1	MhpR	309704	310495	-
LOXO01000021.1	KVG65430.1	MhpB	312546	313505	+
LOXO01000015.1	KVG66814.1	MhpE	47	732	-
LOXO01000003.1	KVG68238.1	MhpD	131817	132599	+
LOXO01000003.1	KVG68239.1	MhpE	132640	133563	+
LOXO01000003.1	KVG68240.1	MhpF	133619	134665	+
Burkholderia pseudomultivorans MSMB368WGS
Contigs	Accession number	Gene name	Start	End	Strand
LPJR01000088.1	KWF18314.1	MhpD	65060	65842	+
LPJR01000088.1	KWF18315.1	MhpE	65883	66806	+
LPJR01000088.1	KWF18316.1	MhpF	66862	67908	+
LPJR01000070.1	KWF22463.1	MhpT	105114	106361	-
LPJR01000070.1	KWF22464.1	MhpF	106451	107470	-
LPJR01000070.1	KWF22465.1	MhpE	107484	108425	-
LPJR01000070.1	KWF22466.1	MhpB	109248	110207	-
LPJR01000070.1	KWF22468.1	MhpR	112259	113050	+
LPJR01000070.1	KWF22493.1	MhpC	104166	105041	-
LPJR01000070.1	KWF22494.1	MhpD	108439	109227	-
LPJR01000039.1	KWF27843.1	MhpD	487	1281	-
LPJR01000029.1	KWF29931.1	MhpD	347417	348211	+
LPJR01000029.1	KWF29932.1	MhpE	348345	349247	+
LPJR01000029.1	KWF29933.1	MhpF	349247	350314	+
LPJR01000025.1	KWF30950.1	CouC	280720	282507	+
LPJR01000019.1	KWF33311.1	MhpT	88779	89984	+
LPJR01000001.1	KWF37910.1	MhpF	360556	361587	-
LPJR01000001.1	KWF37911.1	MhpE	361604	362503	-
LPJR01000001.1	KWF37912.1	MhpD	362520	363302	-
LPLB01000076.1	KWI48336.1	MhpB	224	1183	-
LPLB01000076.1	KWI48338.1	MhpR	3234	4025	+
LPLB01000076.1	KWI48357.1	CouC	24039	25826	-
LPLB01000056.1	KWI52126.1	MhpD	119449	120231	+
LPLB01000056.1	KWI52127.1	MhpE	120272	121195	+
LPLB01000056.1	KWI52128.1	MhpF	121251	122297	+
LPLB01000037.1	KWI55425.1	MhpC	128008	128883	-
LPLB01000037.1	KWI55426.1	MhpT	128956	130203	-
LPLB01000031.1	KWI56958.1	MhpF	295555	296586	-
LPLB01000031.1	KWI56959.1	MhpE	296603	297502	-
LPLB01000031.1	KWI56960.1	MhpD	297519	298301	-
LPLB01000021.1	KWI58878.1	MhpD	1	678	+
LPLB01000021.1	KWI58879.1	MhpE	692	1633	+
LPLB01000021.1	KWI58880.1	MhpF	1647	2431	+
LPLB01000007.1	KWI60767.1	MhpT	324513	325718	-
Burkholderia pseudomultivorans SUB-INT23-BP2
Contigs	Accession number	Gene name	Start	End	Strand
CP013377.1	AOI87350.1	MhpT	81554	82759	+
CP013377.1	AOI87831.1	MhpR	702215	703006	-
CP013377.1	AOI87833.1	MhpB	705058	706017	+
CP013377.1	AOI87834.1	MhpE	706855	707796	+
CP013377.1	AOI87835.1	MhpF	707810	708829	+
CP013377.1	AOI87836.1	MhpT	708919	710166	+
CP013377.1	AOI88390.1	MhpF	1426458	1427489	-
CP013377.1	AOI88391.1	MhpE	1427506	1428405	-
CP013377.1	AOI88392.1	MhpD	1428422	1429204	-
CP013377.1	AOI89482.1	MhpF	2822699	2823745	-
CP013377.1	AOI89483.1	MhpE	2823801	2824724	-
CP013377.1	AOI89484.1	MhpD	2824765	2825547	-
CP013377.1	AOI89585.1	MhpF	2948930	2949937	-
CP013377.1	AOI89586.1	MhpE	2949951	2950892	-
CP013377.1	AOI89587.1	MhpD	2950906	2951694	-
CP013377.1	AOI89672.1	MhpD	706038	706841	+
CP013377.1	AOI89673.1	MhpC	710239	711114	+
CP013378.1	AOI90123.1	MhpD	375940	376773	+
CP013378.1	AOI90124.1	MhpE	376784	377737	+
CP013378.1	AOI90125.1	MhpF	377734	378771	+
CP013378.1	AOI90127.1	CouC	380355	382109	+
CP013378.1	AOI90128.1	MhpC	382188	383057	+
CP013378.1	AOI93773.1	MhpB	372818	373699	+
Burkholderia pseudomultivorans SUB-INT24-BP10
Contigs	Accession number	Gene name	Start	End	Strand
LOUW01000113.1	KVC37022.1	MhpT	118732	119979	-
LOUW01000113.1	KVC37023.1	MhpF	120069	121088	-
LOUW01000113.1	KVC37024.1	MhpE	121102	122043	-
LOUW01000113.1	KVC37025.1	MhpB	122881	123840	-
LOUW01000113.1	KVC37027.1	MhpR	125892	126683	+
LOUW01000113.1	KVC37056.1	MhpC	117784	118659	-
LOUW01000113.1	KVC37057.1	MhpD	122057	122860	-
LOUW01000112.1	KVC37162.1	MhpF	98021	99052	-
LOUW01000112.1	KVC37163.1	MhpE	99069	99968	-
LOUW01000112.1	KVC37164.1	MhpD	99985	100767	-
LOUW01000101.1	KVC39393.1	MhpT	94141	95346	+
LOUW01000091.1	KVC41078.1	MhpF	129675	130721	-
LOUW01000091.1	KVC41079.1	MhpE	130777	131700	-
LOUW01000091.1	KVC41080.1	MhpD	131741	132523	-
LOUW01000091.1	KVC41179.1	MhpF	254710	255717	-
LOUW01000091.1	KVC41180.1	MhpE	255731	256672	-
LOUW01000091.1	KVC41181.1	MhpD	256686	257474	-
LOUW01000035.1	KVC52008.1	MhpD	4763	5596	+
LOUW01000035.1	KVC52009.1	MhpE	5607	6560	+
LOUW01000035.1	KVC52010.1	MhpF	6557	7594	+
LOUW01000035.1	KVC52012.1	CouC	9178	10932	+
LOUW01000035.1	KVC52013.1	MhpC	11011	11880	+
LOUW01000035.1	KVC52018.1	MhpB	1641	2591	+
Burkholderia sp. Bp8989
Contigs	Accession number	Gene name	Start	End	Strand
QTQL01000071.1	RQS37929.1	MhpD	7572	8360	+
QTQL01000071.1	RQS37931.1	MhpE	10238	11188	+
QTQL01000071.1	RQS37932.1	MhpF	11202	12239	+
QTQL01000057.1	RQS38912.1	CouC	18993	20783	-
QTQL01000052.1	RQS39311.1	MhpR	41107	41904	-
QTQL01000052.1	RQS39313.1	MhpD	44996	45775	+
QTQL01000052.1	RQS39314.1	MhpE	45784	46731	+
QTQL01000052.1	RQS39315.1	MhpF	46744	47757	+
QTQL01000052.1	RQS39316.1	MhpT	47865	49094	+
QTQL01000052.1	RQS39317.1	MhpC	49204	50073	+
QTQL01000052.1	RQS39323.1	MhpB	44011	44991	+
QTQL01000023.1	RQS44204.1	MhpD	6295	7077	+
QTQL01000023.1	RQS44205.1	MhpE	7097	7996	+
QTQL01000023.1	RQS44206.1	MhpF	8013	9044	+
QTQL01000016.1	RQS46618.1	MhpR	145146	145958	-
QTQL01000016.1	RQS46620.1	MhpB	147971	148924	+
QTQL01000016.1	RQS46621.1	MhpD	148929	149717	+
QTQL01000016.1	RQS46622.1	MhpE	149735	150682	+
QTQL01000016.1	RQS46623.1	MhpF	150701	151720	+
QTQL01000016.1	RQS46624.1	MhpT	151779	153032	+
QTQL01000016.1	RQS46625.1	MhpC	153047	153925	+
QTQL01000008.1	RQS48845.1	MhpF	126012	127058	-
QTQL01000008.1	RQS48846.1	MhpE	127103	128023	-
QTQL01000008.1	RQS48847.1	MhpD	128065	128847	-
QTQL01000004.1	RQS50431.1	MhpT	80763	81968	+
QTQL01000001.1	RQS52453.1	MhpD	367538	368347	+
QTQL01000001.1	RQS52454.1	MhpE	368344	369291	+
QTQL01000001.1	RQS52455.1	MhpF	369303	370334	+
Burkholderia sp. Bp8995
Contigs	Accession number	Gene name	Start	End	Strand
QTQG01000031.1	RQS24157.1	MhpR	41082	41879	-
QTQG01000031.1	RQS24159.1	MhpD	44971	45750	+
QTQG01000031.1	RQS24160.1	MhpE	45759	46706	+
QTQG01000031.1	RQS24161.1	MhpF	46719	47732	+
QTQG01000031.1	RQS24162.1	MhpT	47840	49069	+
QTQG01000031.1	RQS24163.1	MhpC	49179	50048	+
QTQG01000031.1	RQS24183.1	CouC	75074	76864	-
QTQG01000031.1	RQS24205.1	MhpD	106093	106881	+
QTQG01000031.1	RQS24207.1	MhpE	108759	109709	+
QTQG01000031.1	RQS24208.1	MhpF	109723	110760	+
QTQG01000031.1	RQS24211.1	MhpB	43986	44966	+
QTQG01000025.1	RQS25739.1	MhpD	6295	7077	+
QTQG01000025.1	RQS25740.1	MhpE	7097	7996	+
QTQG01000025.1	RQS25741.1	MhpF	8013	9044	+
QTQG01000015.1	RQS28383.1	MhpR	145442	146254	-
QTQG01000015.1	RQS28385.1	MhpB	148267	149220	+
QTQG01000015.1	RQS28386.1	MhpD	149225	150013	+
QTQG01000015.1	RQS28387.1	MhpE	150031	150978	+
QTQG01000015.1	RQS28388.1	MhpF	150997	152016	+
QTQG01000015.1	RQS28389.1	MhpT	152075	153328	+
QTQG01000015.1	RQS28390.1	MhpC	153343	154221	+
QTQG01000009.1	RQS30536.1	MhpF	125766	126812	-
QTQG01000009.1	RQS30537.1	MhpE	126857	127777	-
QTQG01000009.1	RQS30538.1	MhpD	127819	128601	-
QTQG01000003.1	RQS33359.1	MhpT	207726	208931	-
QTQG01000001.1	RQS34820.1	MhpF	13745	14776	-
QTQG01000001.1	RQS34821.1	MhpE	14788	15735	-
QTQG01000001.1	RQS34822.1	MhpD	15732	16541	-
Burkholderia sp. Bp9016
Contigs	Accession number	Gene name	Start	End	Strand
QTPY01000032.1	RQZ27994.1	MhpF	44757	45779	-
QTPY01000032.1	RQZ27995.1	MhpE	45792	46742	-
QTPY01000032.1	RQZ27996.1	MhpD	46772	47551	-
QTPY01000022.1	RQZ30535.1	MhpF	62182	63228	-
QTPY01000022.1	RQZ30536.1	MhpE	63274	64194	-
QTPY01000022.1	RQZ30537.1	MhpD	64236	65018	-
QTPY01000005.1	RQZ35933.1	MhpT	177505	178710	-
QTPY01000002.1	RQZ37320.1	CouC	405227	407017	-
QTPY01000001.1	RQZ37488.1	MhpD	5135	5917	+
QTPY01000001.1	RQZ37489.1	MhpE	5931	6830	+
QTPY01000001.1	RQZ37490.1	MhpF	6847	7878	+
QTPY01000001.1	RQZ37638.1	MhpC	192199	193074	-
QTPY01000001.1	RQZ37639.1	MhpT	193144	194400	-
QTPY01000001.1	RQZ37640.1	MhpF	194490	195509	-
QTPY01000001.1	RQZ37641.1	MhpE	195523	196464	-
QTPY01000001.1	RQZ37642.1	MhpB	197302	198261	-
QTPY01000001.1	RQZ37644.1	MhpR	200313	201104	+
QTPY01000001.1	RQZ37856.1	MhpF	434912	435952	-
QTPY01000001.1	RQZ37857.1	MhpE	435966	436898	-
QTPY01000001.1	RQZ37859.1	MhpD	438887	439666	-
QTPY01000001.1	RQZ37925.1	MhpD	196478	197281	-
Burkholderia sp. Bp9017
Contigs	Accession number	Gene name	Start	End	Strand
QTPX01000039.1	RQZ17492.1	MhpF	44757	45779	-
QTPX01000039.1	RQZ17493.1	MhpE	45792	46742	-
QTPX01000039.1	RQZ17494.1	MhpD	46772	47551	-
QTPX01000026.1	RQZ22944.1	MhpF	62182	63228	-
QTPX01000026.1	RQZ22945.1	MhpE	63274	64194	-
QTPX01000026.1	RQZ22946.1	MhpD	64236	65018	-
QTPX01000021.1	RQZ23901.1	CouC	129225	131015	-
QTPX01000005.1	RQZ29173.1	MhpT	177505	178710	-
QTPX01000001.1	RQZ31356.1	MhpD	6216	6998	+
QTPX01000001.1	RQZ31357.1	MhpE	7012	7911	+
QTPX01000001.1	RQZ31358.1	MhpF	7928	8959	+
QTPX01000001.1	RQZ31506.1	MhpC	193280	194155	-
QTPX01000001.1	RQZ31507.1	MhpT	194225	195481	-
QTPX01000001.1	RQZ31508.1	MhpF	195571	196590	-
QTPX01000001.1	RQZ31509.1	MhpE	196604	197545	-
QTPX01000001.1	RQZ31510.1	MhpB	198383	199342	-
QTPX01000001.1	RQZ31512.1	MhpR	201394	202185	+
QTPX01000001.1	RQZ31724.1	MhpF	435993	437033	-
QTPX01000001.1	RQZ31725.1	MhpE	437047	437979	-
QTPX01000001.1	RQZ31727.1	MhpD	439968	440747	-
QTPX01000001.1	RQZ31794.1	MhpD	197559	198362	-
Burkholderia sp. Bp9031
Contigs	Accession number	Gene name	Start	End	Strand
QTPW01000007.1	RQZ17199.1	CouC	172509	174299	-
QTPW01000006.1	RQZ17755.1	MhpE	139157	140104	-
QTPW01000006.1	RQZ17756.1	MhpD	140118	140912	-
QTPW01000006.1	RQZ17908.1	MhpF	138105	139145	-
QTPW01000003.1	RQZ19172.1	MhpT	89900	91105	+
QTPW01000001.1	RQZ20703.1	MhpD	249045	249827	+
QTPW01000001.1	RQZ20704.1	MhpE	249841	250740	+
QTPW01000001.1	RQZ20705.1	MhpF	250757	251788	+
QTPW01000001.1	RQZ21009.1	MhpC	644294	645163	-
QTPW01000001.1	RQZ21010.1	MhpT	645293	646513	-
QTPW01000001.1	RQZ21011.1	MhpF	646622	647635	-
QTPW01000001.1	RQZ21012.1	MhpE	647648	648595	-
QTPW01000001.1	RQZ21013.1	MhpD	648604	649383	-
QTPW01000001.1	RQZ21015.1	MhpR	652449	653243	+
QTPW01000001.1	RQZ21048.1	MhpF	692918	693931	-
QTPW01000001.1	RQZ21049.1	MhpE	693943	694890	-
QTPW01000001.1	RQZ21050.1	MhpD	694887	695696	-
QTPW01000001.1	RQZ21099.1	MhpB	649388	650359	-
Burkholderia sp. Bp9140
Contigs	Accession number	Gene name	Start	End	Strand
QTPQ01000066.1	RQR43654.1	MhpF	24078	25106	-
QTPQ01000066.1	RQR43655.1	MhpE	25125	26069	-
QTPQ01000066.1	RQR43656.1	MhpD	28246	29025	-
QTPQ01000044.1	RQR45951.1	MhpD	22997	23806	+
QTPQ01000044.1	RQR45952.1	MhpE	23803	24750	+
QTPQ01000044.1	RQR45953.1	MhpF	24762	25775	+
QTPQ01000044.1	RQR45981.1	MhpR	60994	61788	-
QTPQ01000044.1	RQR45983.1	MhpD	64854	65633	+
QTPQ01000044.1	RQR45984.1	MhpE	65642	66589	+
QTPQ01000044.1	RQR45985.1	MhpF	66602	67615	+
QTPQ01000044.1	RQR45986.1	MhpT	67724	68944	+
QTPQ01000044.1	RQR45987.1	MhpC	69074	69943	+
QTPQ01000044.1	RQR46000.1	MhpB	63878	64849	+
QTPQ01000018.1	RQR50775.1	MhpT	62097	63302	-
QTPQ01000016.1	RQR51321.1	MhpC	120798	121670	-
QTPQ01000016.1	RQR51322.1	MhpT	121734	122981	-
QTPQ01000016.1	RQR51323.1	MhpF	123072	124097	-
QTPQ01000016.1	RQR51324.1	MhpE	124102	125049	-
QTPQ01000016.1	RQR51325.1	MhpD	125063	125851	-
QTPQ01000016.1	RQR51327.1	MhpR	128867	129652	+
QTPQ01000016.1	RQR51333.1	CouC	135886	137646	+
QTPQ01000016.1	RQR51355.1	MhpB	125881	126825	-
QTPQ01000003.1	RQR55835.1	MhpD	132008	132790	+
QTPQ01000003.1	RQR55836.1	MhpE	132804	133703	+
QTPQ01000003.1	RQR55837.1	MhpF	133720	134751	+
Cupriavidus lacunae S23
Contigs	Accession number	Gene name	Start	End	Strand
QKWJ01000104.1	RDK05288.1	MhpC	13541	14410	-
QKWJ01000104.1	RDK05289.1	MhpT	14491	15756	-
QKWJ01000104.1	RDK05290.1	MhpF	15860	16894	-
QKWJ01000104.1	RDK05291.1	MhpE	16891	17859	-
QKWJ01000104.1	RDK05292.1	MhpD	17873	18661	-
QKWJ01000104.1	RDK05293.1	MhpB	18680	19639	-
QKWJ01000104.1	RDK05295.1	MhpR	21826	22617	+
QKWJ01000075.1	RDK05998.1	MhpC	16439	17293	+
QKWJ01000065.1	RDK06358.1	MhpD	33008	33787	+
QKWJ01000065.1	RDK06359.1	MhpE	33832	34746	+
QKWJ01000065.1	RDK06360.1	MhpF	34757	35782	+
QKWJ01000059.1	RDK06583.1	MhpF	11576	12589	-
QKWJ01000059.1	RDK06584.1	MhpE	12618	13574	-
QKWJ01000059.1	RDK06585.1	MhpD	13596	14378	-
QKWJ01000016.1	RDK09459.1	MhpF	76851	77888	-
QKWJ01000016.1	RDK09460.1	MhpE	77900	78847	-
QKWJ01000016.1	RDK09461.1	MhpD	78861	79655	-
QKWJ01000011.1	RDK10039.1	MhpF	20014	21072	-
QKWJ01000011.1	RDK10040.1	MhpE	21087	22037	-
QKWJ01000011.1	RDK10041.1	MhpD	22142	22948	-
QKWJ01000002.1	RDK11857.1	CouC	200051	201805	+
Pandoraea sp. LMG 31012
Contigs	Accession number	Gene name	Start	End	Strand
CABPSH010000001.1	VVD61630.1	CouC	152041	153834	-
CABPSH010000005.1	VVE09451.1	MhpT	25370	26626	+
CABPSH010000005.1	VVE11349.1	MhpD	127028	127858	+
CABPSH010000006.1	VVE14911.1	MhpC	86569	87498	-
CABPSH010000006.1	VVE14933.1	MhpT	87559	88845	-
CABPSH010000006.1	VVE14954.1	MhpD	89123	89908	-
CABPSH010000006.1	VVE14975.1	MhpB	89924	90883	-
CABPSH010000006.1	VVE15016.1	MhpR	92999	93844	+
CABPSH010000006.1	VVE16905.1	MhpE	213179	214123	+
CABPSH010000006.1	VVE16921.1	MhpF	214158	215177	+
Paraburkholderia acidiphila 7Q-K02
Contigs	Accession number	Gene name	Start	End	Strand
CP046910.1	QGZ57061.1	CouC	1021214	1023007	-
CP046910.1	QGZ57751.1	MhpC	1908001	1908870	-
CP046910.1	QGZ57752.1	MhpT	1908936	1910183	-
CP046910.1	QGZ57753.1	MhpF	1910278	1911303	-
CP046910.1	QGZ57754.1	MhpE	1911308	1912258	-
CP046910.1	QGZ57755.1	MhpD	1912272	1913060	-
CP046910.1	QGZ57756.1	MhpB	1913090	1914034	-
CP046910.1	QGZ57758.1	MhpR	1916079	1916882	+
CP046911.1	QGZ58979.1	MhpT	1049497	1050726	-
Paraburkholderia caffeinitolerans LMG 28688
Contigs	Accession number	Gene name	Start	End	Strand
CADIKL010000008.1	CAB3785799.1	MhpD	141210	142007	+
CADIKL010000008.1	CAB3785804.1	MhpE	142098	142988	+
CADIKL010000008.1	CAB3785809.1	MhpF	143011	144087	+
CADIKL010000010.1	CAB3787879.1	MhpC	182924	183793	-
CADIKL010000010.1	CAB3787882.1	MhpT	183859	185106	-
CADIKL010000010.1	CAB3787891.1	MhpD	186058	186861	-
CADIKL010000010.1	CAB3787894.1	MhpB	186890	187834	-
CADIKL010000010.1	CAB3787902.1	MhpR	189890	190693	+
CADIKL010000011.1	CAB3788141.1	MhpF	17450	18508	-
CADIKL010000011.1	CAB3788144.1	MhpE	18505	19446	-
CADIKL010000011.1	CAB3788147.1	MhpD	19443	20276	-
CADIKL010000011.1	CAB3788498.1	MhpF	99022	100044	-
CADIKL010000011.1	CAB3788503.1	MhpE	100058	101011	-
CADIKL010000011.1	CAB3788506.1	CouC	101213	103030	-
CADIKL010000011.1	CAB3788516.1	MhpC	104319	105182	-
CADIKL010000011.1	CAB3788725.1	MhpC	143183	144049	-
CADIKL010000011.1	CAB3788750.1	MhpD	147244	148029	-
CADIKL010000011.1	CAB3788755.1	MhpB	148041	148985	-
CADIKL010000057.1	CAB3808195.1	CouC	26439	28232	+
Paraburkholderia dioscoreae Ch1-1
Contigs	Accession number	Gene name	Start	End	Strand
JH603161.1	EIF31938.1	CouC	4239050	4240804	+
JH603161.1	EIF31934.1	MhpD	4234630	4235463	+
JH603161.1	EIF31935.1	MhpE	4235473	4236426	+
JH603161.1	EIF31936.1	MhpF	4236423	4237457	+
JH603161.1	EIF31939.1	MhpC	4240882	4241751	+
JH603161.1	EIF32014.1	MhpD	4332654	4333463	+
JH603161.1	EIF32023.1	MhpE	4339916	4340887	+
JH603161.1	EIF32024.1	MhpF	4340877	4341896	+
JH603159.1	EIF33227.1	MhpR	1080039	1080851	-
JH603159.1	EIF33230.1	MhpB	1082962	1083912	+
JH603159.1	EIF33231.1	MhpD	1083931	1084737	+
JH603159.1	EIF33232.1	MhpE	1084762	1085703	+
JH603159.1	EIF33233.1	MhpF	1085717	1086733	+
JH603159.1	EIF33234.1	MhpT	1086828	1088066	+
JH603159.1	EIF33235.1	MhpC	1088167	1089036	+
Paraburkholderia panacisoli DCY113
Contigs	Accession number	Gene name	Start	End	Strand
VTUZ01000074.1	KAA0997750.1	MhpC	28313	29170	-
VTUZ01000047.1	KAA0999728.1	MhpD	72944	73726	+
VTUZ01000040.1	KAA1001727.1	CouC	35217	36971	-
VTUZ01000025.1	KAA1004870.1	MhpF	57182	58228	-
VTUZ01000025.1	KAA1004871.1	MhpE	58240	59178	-
VTUZ01000011.1	KAA1010704.1	MhpE	1	696	-
VTUZ01000011.1	KAA1010705.1	MhpD	721	1530	-
VTUZ01000011.1	KAA1010706.1	MhpB	1549	2499	-
VTUZ01000011.1	KAA1010708.1	MhpR	4609	5451	+
VTUZ01000011.1	KAA1010941.1	MhpT	24126	25352	+
VTUZ01000010.1	KAA1011210.1	MhpC	281440	282309	-
VTUZ01000010.1	KAA1011211.1	MhpT	282391	283626	-
VTUZ01000010.1	KAA1011212.1	MhpF	283731	284660	-
Paraburkholderia polaris RP-4-7
Contigs	Accession number	Gene name	Start	End	Strand
JABBGJ010000002.1	NML96732.1	MhpT	150057	151304	-
JABBGJ010000002.1	NML96758.1	MhpR	195240	196052	-
JABBGJ010000002.1	NML96760.1	MhpB	198036	198986	+
JABBGJ010000002.1	NML96761.1	MhpD	199006	199815	+
JABBGJ010000002.1	NML96762.1	MhpE	199840	200781	+
JABBGJ010000002.1	NML96763.1	MhpF	200795	201811	+
JABBGJ010000002.1	NML96764.1	MhpT	201909	203156	+
JABBGJ010000002.1	NML96765.1	MhpC	203235	204104	+
JABBGJ010000005.1	NML97423.1	CouC	64095	65849	+
JABBGJ010000006.1	NML97817.1	MhpF	217051	218115	-
JABBGJ010000006.1	NML97818.1	MhpE	218115	219074	-
JABBGJ010000006.1	NML97821.1	MhpD	220084	220899	-
JABBGJ010000033.1	NMM01732.1	MhpF	1097	2128	-
JABBGJ010000033.1	NMM01733.1	MhpE	2139	3038	-
JABBGJ010000033.1	NMM01734.1	MhpD	3073	3855	-
JABBGJ010000094.1	NMM04472.1	MhpD	2046	2867	+
JABBGJ010000094.1	NMM04473.1	MhpE	2879	3823	+
JABBGJ010000094.1	NMM04474.1	MhpF	3849	4892	+
Paraburkholderia sp. 4M-K11
Contigs	Accession number	Gene name	Start	End	Strand
SMRP01000060.1	TDG16681.1	MhpD	9446	10228	+
SMRP01000060.1	TDG16682.1	MhpE	10300	11190	+
SMRP01000060.1	TDG16683.1	MhpF	11213	12301	+
SMRP01000020.1	TDG19738.1	CouC	127570	129324	-
SMRP01000017.1	TDG20227.1	CouC	125934	127733	-
SMRP01000011.1	TDG21433.1	MhpC	38509	39402	-
SMRP01000011.1	TDG21434.1	MhpT	39492	40748	-
SMRP01000011.1	TDG21435.1	MhpF	40852	41877	-
SMRP01000011.1	TDG21436.1	MhpE	41882	42832	-
SMRP01000011.1	TDG21437.1	MhpD	42846	43664	-
SMRP01000011.1	TDG21438.1	MhpB	43688	44656	-
SMRP01000011.1	TDG21440.1	MhpR	46786	47598	+
SMRP01000010.1	TDG21762.1	MhpF	124973	126004	-
SMRP01000010.1	TDG21763.1	MhpE	126015	126917	-
Paraburkholderia sp. 7MH5
Contigs	Accession number	Gene name	Start	End	Strand
CP038149.1	QBQ99605.1	MhpD	1256168	1256971	+
CP038149.1	QBQ99606.1	MhpE	1256985	1257935	+
CP038149.1	QBQ99607.1	MhpF	1257940	1258965	+
CP038149.1	QBR00199.1	MhpC	2047857	2048741	-
CP038149.1	QBR00200.1	MhpT	2048829	2050085	-
CP038149.1	QBR00201.1	MhpF	2050190	2051215	-
CP038149.1	QBR00202.1	MhpE	2051220	2052170	-
CP038149.1	QBR00203.1	MhpD	2052184	2052987	-
CP038149.1	QBR00205.1	MhpR	2056100	2056912	+
CP038149.1	QBR00821.1	MhpB	2053011	2053979	-
CP038150.1	QBR00956.1	MhpD	128574	129395	+
CP038150.1	QBR00957.1	MhpE	129392	130363	+
CP038150.1	QBR00958.1	MhpF	130378	131418	+
CP038150.1	QBR01647.1	CouC	1052374	1054173	-
CP038151.1	QBR02849.1	MhpF	518329	519405	-
CP038151.1	QBR02850.1	MhpE	519428	520318	-
CP038151.1	QBR02851.1	MhpD	520391	521173	-
CP038151.1	QBR03508.1	CouC	1405766	1407520	-
CP038152.1	QBR04414.1	MhpD	657746	658537	+
CP038152.1	QBR04415.1	MhpE	658562	659554	+
CP038152.1	QBR04416.1	MhpF	659551	660558	+
CP038152.1	QBR04418.1	MhpC	661592	662449	+
CP038152.1	QBR04420.1	CouC	663722	665485	+
Paraburkholderia sp. UCT31
Contigs	Accession number	Gene name	Start	End	Strand
VZQP01000049.1	MBC8741217.1	MhpT	44050	45279	-
VZQP01000066.1	MBC8741988.1	MhpR	21176	22015	-
VZQP01000066.1	MBC8741990.1	MhpB	24100	25050	+
VZQP01000066.1	MBC8741991.1	MhpD	25069	25878	+
VZQP01000066.1	MBC8741992.1	MhpE	25914	26864	+
VZQP01000066.1	MBC8741993.1	MhpF	26878	27909	+
VZQP01000066.1	MBC8741994.1	MhpT	28011	29273	+
VZQP01000066.1	MBC8741995.1	MhpC	29355	30239	+
VZQP01000093.1	MBC8742587.1	CouC	162	1916	+
VZQP01000093.1	MBC8742588.1	MhpC	1990	2859	+
VZQP01000115.1	MBC8742832.1	MhpE	6150	7103	+
VZQP01000115.1	MBC8742833.1	MhpF	7100	8134	+
Pseudomonas oryzagri MAHUQ-58
Contigs	Accession number	Gene name	Start	End	Strand
JAJHPU010000002.1	MCC6073565.1	MhpT	25512	26747	-
JAJHPU010000002.1	MCC6073566.1	MhpF	26851	27882	-
JAJHPU010000002.1	MCC6073567.1	MhpE	27894	28844	-
JAJHPU010000002.1	MCC6073568.1	MhpD	28878	29672	-
JAJHPU010000002.1	MCC6073569.1	MhpC	30082	30945	-
JAJHPU010000002.1	MCC6073572.1	MhpB	32952	33890	-
JAJHPU010000002.1	MCC6073573.1	MhpR	34341	35153	+
JAJHPU010000008.1	MCC6073952.1	MhpE	49413	50354	+
JAJHPU010000008.1	MCC6073955.1	MhpF	51660	52673	+
JAJHPU010000016.1	MCC6074522.1	MhpD	58059	58841	+
JAJHPU010000016.1	MCC6074523.1	MhpE	58867	59790	+
JAJHPU010000016.1	MCC6074524.1	MhpF	59802	60842	+
JAJHPU010000037.1	MCC6076056.1	CouC	56080	57825	-
JAJHPU010000042.1	MCC6076520.1	MhpE	68555	69475	+
JAJHPU010000042.1	MCC6076521.1	MhpF	69486	70517	+
JAJHPU010000042.1	MCC6076686.1	MhpF	262433	263482	-
JAJHPU010000042.1	MCC6076687.1	MhpE	263482	264396	-
JAJHPU010000042.1	MCC6076690.1	MhpD	265568	266365	-
JAJHPU010000042.1	MCC6076734.1	MhpF	313130	314164	-
JAJHPU010000042.1	MCC6076735.1	MhpE	314176	315114	-
Ralstonia soli 21MJYT02-11
Contigs	Accession number	Gene name	Start	End	Strand
JAMXHT010000002.1	MCO5397391.1	MhpF	64439	65461	-
JAMXHT010000002.1	MCO5397392.1	MhpE	65485	66399	-
JAMXHT010000002.1	MCO5397393.1	MhpD	66455	67237	-
JAMXHT010000002.1	MCO5397678.1	MhpD	394687	395508	+
JAMXHT010000002.1	MCO5397679.1	MhpE	395505	396446	+
JAMXHT010000002.1	MCO5397680.1	MhpF	396460	397515	+
JAMXHT010000004.1	MCO5399065.1	CouC	531060	532817	-
JAMXHT010000007.1	MCO5400367.1	MhpR	176272	177081	-
JAMXHT010000007.1	MCO5400369.1	MhpB	179222	180181	+
JAMXHT010000007.1	MCO5400370.1	MhpD	180200	180988	+
JAMXHT010000007.1	MCO5400371.1	MhpE	181002	181952	+
JAMXHT010000007.1	MCO5400372.1	MhpF	181964	182989	+
JAMXHT010000007.1	MCO5400373.1	MhpT	183065	184309	+
JAMXHT010000007.1	MCO5400374.1	MhpC	184364	185233	+
JAMXHT010000007.1	MCO5400487.1	MhpT	308674	309897	-
