# Supplementary material for: Rhizobacteria opportunistically boost colonization and impair plant fitness by degrading plant-derived coumarins under iron deficiency
Source: Nat Commun. 2026 Mar 25;17:4398. doi: 10.1038/s41467-026-71037-3 (PMC13181038; doi:10.1038/s41467-026-71037-3)
Supplement: Supplementary file 10 — Source Data [file 41467_2026_71037_MOESM10_ESM.xlsx]

## Sheet: Fig.1a_data
100 mM Fe2+		100 mM Fe3+		10 mM Fe2+		10 mM Fe3+				p-values
0.049		0.096		6.708		11.189			100 mM Fe2+ vs 100 mM Fe3+	0.978026
0.051		0.127		7.017		11.456			100 mM Fe2+ vs 10 mM Fe2+	1.4225e-10
0.05		0.091		7.172		11.678			100 mM Fe2+ vs 10 mM Fe3+	5.6e-14
									100 mM Fe3+ vs 10 mM Fe2+	1.58459e-10
									100 mM Fe3+ vs 10 mM Fe3+	5.7e-14
									10 mM Fe2+ vs 10 mM Fe3+	7.50432e-09

## Sheet: Fig.1b_data
	COU																	COU
	std curve of coumarin							sample measurement											p-values
	Concentration (mM)	LC-MS peak area						100 mM Fe2+	LC-MS peak area	Concentration (mM)	Concentration (ng/ml)	Average	Stdev					100 mM Fe2+ vs 100 mM Fe3+	0.546568
	0.1	643						Sample1	154	0.0765018	11.18	11.2598	0.953668					100 mM Fe2+ vs 10 mM Fe2+	9.60522e-07
	0.2	2682						Sample2	36	0.0708128	10.3486							100 mM Fe2+ vs 10 mM Fe3+	5.8206e-10
	0.5	8988						Sample3	306	0.0838299	12.2509							100 mM Fe2+ vs 10 mM Fe3+ + NyZ480	0.00189951
	0.8	15163																100 mM Fe3+ vs 10 mM Fe2+	3.1803e-06
	1	19289																100 mM Fe3+ vs 10 mM Fe3+	1.06984e-09
								100 mM Fe3+	LC-MS peak area	Concentration (mM)	Concentration (ng/ml)	Average	Stdev					100 mM Fe3+ vs 10 mM Fe3+ + NyZ480	0.000258079
								Sample1	734	0.104464	15.2664	14.4726	1.07337					10 mM Fe2+ vs 10 mM Fe3+	7.27131e-07
								Sample2	448	0.0906759	13.2514							10 mM Fe2+ vs 10 mM Fe3+ + NyZ480	3.6287e-08
								Sample3	682	0.101957	14.9001							10 mM Fe3+ vs 10 mM Fe3+ + NyZ480	1.80523e-10
								10 mM Fe2+	LC-MS peak area	Concentration (mM)	Concentration (ng/ml)	Average	Stdev
								Sample1	4258	0.274361	40.0951	38.1928	5.10635
								Sample2	3167	0.221763	32.4084
								Sample3	4539	0.287909	42.075
								10 mM Fe3+	LC-MS peak area	Concentration (mM)	Concentration (ng/ml)	Average	Stdev
								Sample1	7716	0.441076	64.4589	65.9314	1.83109
								Sample2	8216	0.465182	67.9817
								Sample3	7843	0.447199	65.3537
								10 mM Fe3+ + NyZ480	LC-MS peak area	Concentration (mM)	Concentration (ng/ml)	Average	Stdev
								Sample1	ND	0	0	0	0
								Sample2	ND	0	0	0	0
								Sample3	ND	0	0	0	0
	ESC																	ESC
	std curve of esculetin							sample measurement											p-values
	Concentration (mM)	LC-MS peak area						100 mM Fe2+	LC-MS peak area	Concentration (mM)	Concentration (ng/ml)	Average	Stdev					100 mM Fe2+ vs 100 mM Fe3+	0.0519674
	0.1	80350						Sample1	3095	0.00260326	0.463745	0.443844	0.0344697					100 mM Fe2+ vs 10 mM Fe2+	0.000426911
	0.2	116001						Sample2	2858	0.00226812	0.404042							100 mM Fe2+ vs 10 mM Fe3+	8.24549e-06
	0.5	221005						Sample3	3095	0.00260326	0.463745							100 mM Fe2+ vs 10 mM Fe3+ + NyZ480	0.950142
	0.8	328016																100 mM Fe3+ vs 10 mM Fe2+	0.0436048
	1	397339																100 mM Fe3+ vs 10 mM Fe3+	0.000225128
								100 mM Fe3+	LC-MS peak area	Concentration (mM)	Concentration (ng/ml)	Average	Stdev					100 mM Fe3+ vs 10 mM Fe3+ + NyZ480	0.0174029
								Sample1	5865	0.00652039	1.16154	1.26676	0.353172					10 mM Fe2+ vs 10 mM Fe3+	0.0227123
								Sample2	5137	0.00549091	0.97815							10 mM Fe2+ vs 10 mM Fe3+ + NyZ480	0.000184161
								Sample3	7846	0.00932177	1.66058							10 mM Fe3+ vs 10 mM Fe3+ + NyZ480	4.50157e-06
								10 mM Fe2+	LC-MS peak area	Concentration (mM)	Concentration (ng/ml)	Average	Stdev
								Sample1	11460	0.0144324	2.57099	2.11814	0.418825
								Sample2	8180	0.00979409	1.74472
		0.1	71013					Sample3	9347	0.0114444	2.0387
		0.2	140708
		0.5	357770
		0.8	571832					10 mM Fe3+	LC-MS peak area	Concentration (mM)	Concentration (ng/ml)	Average	Stdev
		1	703540					Sample1	14749	0.0190835	3.39953	3.07557	0.372879
								Sample2	11845	0.0149769	2.66798
								Sample3	13795	0.0177344	3.15921
								10 mM Fe3+ + NyZ480	LC-MS peak area	Concentration (mM)	Concentration (ng/ml)	Average	Stdev
								Sample1	3095	0.00260326	0.463745	0.265658	0.188959
								Sample2	2230	0.00138004	0.245841
								Sample3	1601	0.00049056	0.0873884
	FRA																	FRA
	std curve of fraxetin							sample measurement											p-values
	Concentration (mM)	LC-MS peak area						100 mM Fe2+	LC-MS peak area	Concentration (mM)	Concentration (ng/ml)	Average	Stdev					100 mM Fe2+ vs 100 mM Fe3+	0.999739
	0.1	19357						Sample1	340	0.00707497	1.4728	1.70648	0.215111					100 mM Fe2+ vs 10 mM Fe2+	0.50635
	0.2	40156						Sample2	761	0.00910909	1.89624							100 mM Fe2+ vs 10 mM Fe3+	4.75523e-09
	0.5	101569						Sample3	616	0.00840851	1.7504							100 mM Fe2+ vs 10 mM Fe3+ + NyZ480	0.953451
	0.8	167853																100 mM Fe3+ vs 10 mM Fe2+	0.414873
	1	203563																100 mM Fe3+ vs 10 mM Fe3+	4.30231e-09
								100 mM Fe3+	LC-MS peak area	Concentration (mM)	Concentration (ng/ml)	Average	Stdev					100 mM Fe3+ vs 10 mM Fe3+ + NyZ480	0.983696
								Sample1	126	0.006041	1.25756	1.27097	0.111246					10 mM Fe2+ vs 10 mM Fe3+	1.20909e-08
								Sample2	36	0.00560615	1.16703							10 mM Fe2+ vs 10 mM Fe3+ + NyZ480	0.211085
								Sample3	256	0.00666911	1.38831							10 mM Fe3+ vs 10 mM Fe3+ + NyZ480	3.22147e-09
								10 mM Fe2+	LC-MS peak area	Concentration (mM)	Concentration (ng/ml)	Average	Stdev
								Sample1	4921	0.0292087	6.08038	5.74712	0.366755
								Sample2	4649	0.0278945	5.8068
								Sample3	4199	0.0257203	5.35419
								10 mM Fe3+	LC-MS peak area	Concentration (mM)	Concentration (ng/ml)	Average	Stdev
								Sample1	59323	0.29206	60.7981	56.5127	6.72763
								Sample2	47353	0.234225	48.7586
								Sample3	58511	0.288136	59.9814
								10 mM Fe3+ + NyZ480
								10 mM Fe3+	LC-MS peak area	Concentration (mM)	Concentration (ng/ml)	Average	Stdev
								Sample1	ND	0	0	0	0
								Sample2	ND	0	0	0	0
								Sample3	ND	0	0	0	0
	SCO																	SCO
	std curve of scpoletin							sample measurement											p-values
	Concentration (mM)	LC-MS peak area						100 mM Fe2+	LC-MS peak area	Concentration (mM)	Concentration (ng/ml)	Average	Stdev					100 mM Fe2+ vs 100 mM Fe3+	0.999981
	0.1	8659						Sample1	5230	0.00577852	1.11046	2.27454	3.07988					100 mM Fe2+ vs 10 mM Fe2+	3.54145e-05
	0.2	14238						Sample2	6298	0.0300088	5.7668							100 mM Fe2+ vs 10 mM Fe3+	2.13847e-10
	0.5	27439						Sample3	4963	-0.000279057	-0.0536264							100 mM Fe2+ vs 10 mM Fe3+ + NyZ480	1
	0.8	40641																100 mM Fe3+ vs 10 mM Fe2+	3.88315e-05
	1	48499																100 mM Fe3+ vs 10 mM Fe3+	2.17282e-10
								100 mM Fe3+	LC-MS peak area	Concentration (mM)	Concentration (ng/ml)	Average	Stdev					100 mM Fe3+ vs 10 mM Fe3+ + NyZ480	0.999988
								Sample1	7197	0.050405	9.68632	13.4155	3.48434					10 mM Fe2+ vs 10 mM Fe3+	4.63991e-09
								Sample2	8780	0.0863194	16.588							10 mM Fe2+ vs 10 mM Fe3+ + NyZ480	3.57592e-05
								Sample3	8180	0.0727069	13.9721							10 mM Fe3+ vs 10 mM Fe3+ + NyZ480	2.14207e-10
								10 mM Fe2+	LC-MS peak area	Concentration (mM)	Concentration (ng/ml)	Average	Stdev
								Sample1	292637	6.52634	1254.17	1081.89	227.105
								Sample2	194093	4.29062	824.529
								Sample3	272637	6.07259	1166.97
								10 mM Fe3+	LC-MS peak area	Concentration (mM)	Concentration (ng/ml)	Average	Stdev
								Sample1	938605	21.1818	4070.5	3790.66	242.897
								Sample2	846044	19.0818	3666.95
								Sample3	838605	18.913	3634.52
								10 mM Fe3+ + NyZ480	LC-MS peak area	Concentration (mM)	Concentration (ng/ml)	Average	Stdev
								Sample1	5865	0.0201851	3.87898	3.45026	2.55799
								Sample2	5137	0.00366858	0.704991
								Sample3	6298	0.0300088	5.7668

## Sheet: Fig.1c_data
Coumarin							Esculetin							Fraxetin							Scopoletin
	t0	t1	t2	t4	t6			t0	t1	t2	t4	t6			t0	t1	t2	t4	t6			t0	t1	t2	t4	t6
0	0	0	0	0	0		0	0	0	0	0	0		0	0	0	0	0	0		0	0	0	0	0	0
0.00167	2e-05	1e-05	-3.7e-06	-1.31e-05	1.01e-05		0.00167	-0.0004424	-3.85e-05	-6.8e-06	-5.3e-06	-2.62e-05		0.00167	-1.54e-05	-2.22e-05	-0.000195	-1.88e-05	-3.4e-06		0.00167	-4.4e-05	-3.25e-05	-6e-07	-7.5e-06	-3.73e-05
0.00333	4.49e-05	1.82e-05	3.1e-06	-3.55e-05	1.51e-05		0.00333	-0.0004359	-6.05e-05	-3.29e-05	-1.39e-05	-2.81e-05		0.00333	-3.4e-06	-4.73e-05	-0.0001597	-5.48e-05	-3.4e-06		0.00333	-7.66e-05	-5.29e-05	2.01e-05	-2.37e-05	-7.21e-05
0.005	4.18e-05	2.38e-05	-1.9e-06	-5.49e-05	1.19e-05		0.005	-0.0004132	-0.0001103	-7.26e-05	-2.31e-05	-5.73e-05		0.005	-1.2e-05	-9.41e-05	-0.0001352	-8.55e-05	5.7e-06		0.005	-0.0001103	-6.8e-05	2.26e-05	-4.92e-05	-0.0001106
0.00667	5.05e-05	3e-05	-9.4e-06	-8.92e-05	2.57e-05		0.00667	-0.0004028	-0.0001254	-0.0001049	-1.65e-05	-8.72e-05		0.00667	-5.31e-05	-0.0001375	-0.0001506	-0.0001283	-1.94e-05		0.00667	-0.000129	-9.08e-05	7.9e-06	-5.35e-05	-0.0001354
0.00833	4.74e-05	1.38e-05	-4.5e-05	-0.0001079	6.9e-06		0.00833	-0.0003989	-0.0001424	-0.0001365	-1.12e-05	-8.98e-05		0.00833	-9.02e-05	-0.0002105	-0.0001682	-0.0001608	-3.65e-05		0.00833	-0.0001507	-0.0001246	-1.28e-05	-7.22e-05	-0.000146
0.01	1.87e-05	5.7e-06	-5.56e-05	-9.54e-05	-2.25e-05		0.01	-0.0003983	-0.0001562	-0.0001868	-2.11e-05	-0.0001114		0.01	-0.0001335	-0.0002567	-0.0002247	-0.0002086	-3.99e-05		0.01	-0.0001489	-0.0001577	-2.81e-05	-8.41e-05	-0.0001466
0.01167	-1.13e-05	-1.18e-05	-0.0001005	-9.98e-05	-3.38e-05		0.01167	-0.0003937	-0.0001732	-0.000211	-1.38e-05	-0.0001349		0.01167	-0.0001894	-0.0003029	-0.0002874	-0.0002371	-4.67e-05		0.01167	-0.0001622	-0.0001986	-4.46e-05	-9.03e-05	-0.0001249
0.01333	-2e-05	-1.68e-05	-0.0001386	-9.23e-05	-5.19e-05		0.01333	-0.0003924	-0.0001581	-0.0002247	-4.6e-06	-0.0001235		0.01333	-0.0002134	-0.0003382	-0.000333	-0.0002662	-4.73e-05		0.01333	-0.000161	-0.0002311	-4.27e-05	-9.46e-05	-0.0001199
0.015	-3.31e-05	-1.49e-05	-0.0001704	-7.17e-05	-6.26e-05		0.015	-0.000397	-0.0001763	-0.0002452	-1.98e-05	-9.36e-05		0.015	-0.0002134	-0.0003633	-0.0003404	-0.0002816	-3.25e-05		0.015	-0.0001495	-0.0002437	-3.24e-05	-0.0001152	-0.0001311
0.01667	-3.44e-05	-9.3e-06	-0.0001779	-4.55e-05	-3.5e-05		0.01667	-0.0003976	-0.0001845	-0.0002657	-1.98e-05	-8.34e-05		0.01667	-0.0002306	-0.0003417	-0.0003473	-0.0003038	-1.43e-05		0.01667	-0.0001387	-0.0002467	-2.99e-05	-0.0001189	-0.0001603
0.01833	-1e-05	-3.49e-05	-0.0001804	-3.49e-05	1.44e-05		0.01833	-0.0004035	-0.0001826	-0.000257	-1.38e-05	-6.43e-05		0.01833	-0.000222	-0.000332	-0.0003119	-0.0002964	-2.85e-05		0.01833	-0.0001308	-0.0002654	-3.24e-05	-0.0001332	-0.0002006
0.02	-3.8e-06	-2.93e-05	-0.0001336	1.3e-06	5.88e-05		0.02	-0.0004086	-0.0001694	-0.000252	-1.65e-05	-3.31e-05		0.02	-0.0002294	-0.0003098	-0.0002561	-0.0002936	-5.59e-05		0.02	-0.0001339	-0.000278	-6.65e-05	-0.0001288	-0.0002491
0.02167	-2.5e-05	-3.18e-05	-9.86e-05	2.5e-05	0.0001033		0.02167	-0.0004288	-0.000182	-0.000242	-4.6e-06	-3.06e-05		0.02167	-0.0002505	-0.0002875	-0.0001985	-0.0002759	-8.83e-05		0.02167	-0.0001254	-0.0002949	-0.0001111	-0.0001208	-0.0002721
0.02333	-3.43e-05	-5.61e-05	-7.05e-05	5e-05	0.0001396		0.02333	-0.000434	-0.0001915	-0.0002178	1.12e-05	-3.44e-05		0.02333	-0.0002694	-0.0002573	-0.0001591	-0.0002742	-0.000122		0.02333	-0.0001351	-0.0003021	-0.000169	-0.0001152	-0.0002882
0.025	-4.18e-05	-6.49e-05	-6.24e-05	4.56e-05	0.0001346		0.025	-0.0004333	-0.0002041	-0.0001986	9.8e-06	-3.76e-05		0.025	-0.0002756	-0.000251	-0.0001038	-0.0002731	-0.0001721		0.025	-0.0001495	-0.0003159	-0.0002282	-0.0001083	-0.000277
0.02667	-7.61e-05	-5.55e-05	-2.93e-05	4.62e-05	0.0001196		0.02667	-0.0004443	-0.000223	-0.0002116	1.9e-06	-3.31e-05		0.02667	-0.0003184	-0.0002442	-7.87e-05	-0.0002839	-0.0001989		0.02667	-0.0001827	-0.0002973	-0.0002758	-0.0001058	-0.0002652
0.02833	-7.68e-05	-6.98e-05	-2.43e-05	3.12e-05	9.89e-05		0.02833	-0.000458	-0.0002677	-0.0002309	-1.52e-05	-5.22e-05		0.02833	-0.000331	-0.0002607	-8.5e-05	-0.0003135	-0.0002		0.02833	-0.0001972	-0.0002937	-0.0002825	-0.0001127	-0.0002634
0.03	-3.06e-05	-7.17e-05	3.7e-06	1.75e-05	7.64e-05		0.03	-0.0004521	-0.0003117	-0.000242	-4.94e-05	-5.86e-05		0.03	-0.0003412	-0.0002806	-0.0001135	-0.000338	-0.0001966		0.03	-0.0002406	-0.0002864	-0.00028	-0.0001071	-0.0002578
0.03167	1e-05	-3.68e-05	2.68e-05	5e-06	6.95e-05		0.03167	-0.000467	-0.0003432	-0.0002607	-5.99e-05	-7.58e-05		0.03167	-0.0003527	-0.0003257	-0.0001471	-0.0003477	-0.0001989		0.03167	-0.0002689	-0.0002918	-0.0002477	-9.83e-05	-0.0002398
0.03333	3.56e-05	-1.8e-05	7.68e-05	1.44e-05	9.83e-05		0.03333	-0.0004924	-0.0003577	-0.0002793	-7.57e-05	-9.74e-05		0.03333	-0.0003607	-0.0003633	-0.0001939	-0.0003591	-0.0001858		0.03333	-0.0002894	-0.0003015	-0.0002136	-0.0001152	-0.0002379
0.035	9.17e-05	1e-05	8.68e-05	1.19e-05	0.0001008		0.035	-0.0004878	-0.0003747	-0.0002898	-9.42e-05	-0.0001229		0.035	-0.0003407	-0.0003873	-0.0002258	-0.0003801	-0.0001812		0.035	-0.0002852	-0.000349	-0.0001965	-0.0001158	-0.0002323
0.03667	0.0001192	4.94e-05	9.8e-05	2.69e-05	0.000104		0.03667	-0.0004775	-0.0003678	-0.0002966	-0.0001086	-0.000133		0.03667	-0.0003253	-0.0003873	-0.0002355	-0.0003727	-0.0001989		0.03667	-0.0002803	-0.0003712	-0.0002026	-0.0001202	-0.0002224
0.03833	0.0001098	7.18e-05	9.8e-05	5.56e-05	0.0001121		0.03833	-0.0004807	-0.0003332	-0.0003171	-0.0001172	-0.0001362		0.03833	-0.0003008	-0.0003816	-0.0002281	-0.0003949	-0.0002274		0.03833	-0.0002568	-0.0004157	-0.0002111	-0.000142	-0.0002305
0.04	9.67e-05	5.25e-05	0.0001061	7.8e-05	9.39e-05		0.04	-0.0004534	-0.0002973	-0.0003314	-0.0001541	-0.0001432		0.04	-0.0002882	-0.0003679	-0.0001956	-0.000416	-0.0002427		0.04	-0.0002556	-0.0004651	-0.000241	-0.0001613	-0.000246
0.04167	8.55e-05	5.37e-05	8.86e-05	8.37e-05	6.39e-05		0.04167	-0.0004314	-0.0002734	-0.0003425	-0.0001646	-0.0001261		0.04167	-0.0002785	-0.0003582	-0.0001791	-0.0004314	-0.0002632		0.04167	-0.000252	-0.0005018	-0.0002599	-0.0001544	-0.000269
0.04333	4.3e-05	3.63e-05	9.55e-05	9.55e-05	6.26e-05		0.04333	-0.0004216	-0.0002324	-0.0003314	-0.0001541	-0.0001114		0.04333	-0.0002848	-0.0003634	-0.0001677	-0.0004143	-0.0002946		0.04333	-0.0002659	-0.0004885	-0.0002691	-0.0001594	-0.0002845
0.045	6.2e-06	5.7e-06	8.86e-05	8.99e-05	5.57e-05		0.045	-0.0004255	-0.0001997	-0.0003153	-0.0001396	-9.61e-05		0.045	-0.0002905	-0.0003714	-0.0001569	-0.0004064	-0.0002946		0.045	-0.0002689	-0.0004657	-0.0002612	-0.0001513	-0.0003
0.04667	-2.19e-05	-3.36e-05	7.74e-05	5.56e-05	6.01e-05		0.04667	-0.0004158	-0.0001858	-0.0002966	-0.0001152	-9.04e-05		0.04667	-0.0003087	-0.0003622	-0.0001506	-0.0003739	-0.0002678		0.04667	-0.0002623	-0.0003941	-0.0002416	-0.0001227	-0.0003112
0.04833	-4.12e-05	-3.11e-05	6.24e-05	5.6e-06	8.01e-05		0.04833	-0.0004365	-0.0001625	-0.0002793	-6.85e-05	-7.45e-05		0.04833	-0.0003087	-0.0003297	-0.0001723	-0.0003295	-0.0002439		0.04833	-0.0002297	-0.0003225	-0.0002185	-9.09e-05	-0.0003087
0.05	-4.62e-05	-5.29e-05	4.49e-05	-4.43e-05	9.32e-05		0.05	-0.0004456	-0.0001304	-0.0002532	-6.65e-05	-6.81e-05		0.05	-0.0002979	-0.0002801	-0.0001808	-0.0002679	-0.0002182		0.05	-0.0001821	-0.0002323	-0.0001892	-5.73e-05	-0.0002845
0.05167	-3.25e-05	-6.54e-05	-3.8e-06	-8.98e-05	0.000112		0.05167	-0.0004586	-0.0001184	-0.000234	-8.95e-05	-4.84e-05		0.05167	-0.0002751	-0.0002328	-0.0001985	-0.0002275	-0.000143		0.05167	-0.0001291	-0.0001841	-0.0001428	-1.18e-05	-0.0002578
0.05333	-1.94e-05	-8.04e-05	-2.56e-05	-0.0001298	0.0001383		0.05333	-0.0004677	-0.000109	-0.0002216	-0.0001126	-3.7e-05		0.05333	-0.0002494	-0.0001871	-0.0002259	-0.000179	-9.86e-05		0.05333	-8.93e-05	-0.000142	-0.0001062	1.37e-05	-0.0002124
0.055	3.1e-06	-5.24e-05	-4.12e-05	-0.0001379	0.0001421		0.055	-0.0004865	-8.88e-05	-0.0002048	-0.0001481	-3.31e-05		0.055	-0.0002209	-0.0001672	-0.0002338	-0.0001312	-6.84e-05		0.055	-5.67e-05	-0.0001246	-8.73e-05	2.49e-05	-0.0001466
0.05667	1.24e-05	-5.55e-05	-5.06e-05	-0.0001123	0.0001389		0.05667	-0.0004781	-8.63e-05	-0.0001899	-0.000181	-1.53e-05		0.05667	-0.0001918	-0.0001614	-0.0002315	-0.0001015	-3.99e-05		0.05667	-3.8e-05	-8.12e-05	-6.29e-05	2.68e-05	-9.75e-05
0.05833	1.62e-05	-5.36e-05	-3.94e-05	-7.42e-05	0.0001465		0.05833	-0.0004677	-9.64e-05	-0.0001608	-0.0001777	7.6e-06		0.05833	-0.0001827	-0.0001785	-0.0002161	-8.21e-05	-1.7e-06		0.05833	-4.71e-05	-5.89e-05	-5.56e-05	2.24e-05	-6.83e-05
0.06	1.62e-05	-4.42e-05	-7.5e-06	-3.74e-05	0.0001339		0.06	-0.0004547	-9.95e-05	-0.0001272	-0.0001612	1.91e-05		0.06	-0.0001644	-0.0001791	-0.0001905	-5.99e-05	-1.77e-05		0.06	-4.46e-05	1e-07	-7.94e-05	-9.3e-06	-4.85e-05
0.06167	3.24e-05	1.2e-05	1.56e-05	1.56e-05	0.000112		0.06167	-0.0004339	-8e-05	-9.12e-05	-0.0001507	3.94e-05		0.06167	-0.0001638	-0.0001877	-0.0001642	-3.77e-05	-2.45e-05		0.06167	-3.62e-05	4.7e-05	-0.0001166	-2.18e-05	-4.78e-05
0.06333	5.05e-05	1.39e-05	3.74e-05	4.87e-05	0.0001033		0.06333	-0.0004242	-9.01e-05	-4.84e-05	-0.0001323	8.08e-05		0.06333	-0.0001684	-0.0001768	-0.0001717	-1.83e-05	-3.71e-05		0.06333	-3.62e-05	8.55e-05	-0.0001434	-2.24e-05	-7.39e-05
0.065	9.42e-05	2.82e-05	5.49e-05	6.37e-05	9.89e-05		0.065	-0.0004372	-8.38e-05	-9.9e-06	-0.0001494	0.0001063		0.065	-0.0001575	-0.0001786	-0.0001603	4.5e-06	-3.19e-05		0.065	-3.14e-05	7.89e-05	-0.0001696	-2.5e-06	-9.88e-05
0.06667	0.0001291	4.01e-05	6.3e-05	8.18e-05	8.45e-05		0.06667	-0.0004398	-8.69e-05	-1.05e-05	-0.0001534	0.0001203		0.06667	-0.0001341	-0.0001751	-0.0001631	1.77e-05	-4.11e-05		0.06667	-1.51e-05	5.84e-05	-0.0001879	-1.2e-06	-0.0001087
0.06833	0.0001778	4.32e-05	7.24e-05	9.93e-05	7.82e-05		0.06833	-0.0004502	-0.0001077	-3.04e-05	-0.000158	0.000126		0.06833	-0.0001221	-0.0001711	-0.0001803	2.96e-05	-2.45e-05		0.06833	-7.9e-06	3.1e-06	-0.0001788	2.87e-05	-0.0001181
0.07	0.000206	-1.92e-05	6.3e-05	9.18e-05	8.45e-05		0.07	-0.0004612	-0.0001568	-6.58e-05	-0.0001586	0.0001279		0.07	-9.81e-05	-0.0001723	-0.0001768	2.85e-05	6e-07		0.07	-3.7e-06	-6.38e-05	-0.0001367	5.04e-05	-0.0001255
0.07167	0.0002241	-3.3e-05	4.49e-05	6.99e-05	9.14e-05		0.07167	-0.0004638	-0.0001845	-0.0001222	-0.0001626	0.0001101		0.07167	-4.96e-05	-0.0001871	-0.0001552	8.5e-06	4.04e-05		0.07167	-3.1e-06	-0.0001468	-0.0001001	7.04e-05	-0.0001199
0.07333	0.0002104	-4.05e-05	1e-05	4.18e-05	9.83e-05		0.07333	-0.000467	-0.0002179	-0.0001806	-0.0001204	8.46e-05		0.07333	-4.79e-05	-0.0001825	-0.000158	-2.06e-05	4.96e-05		0.07333	-1.09e-05	-0.0001962	-7.39e-05	6.6e-05	-0.0001212
0.075	0.0002023	-5.05e-05	-2.31e-05	1.38e-05	0.0001014		0.075	-0.0004917	-0.0002456	-0.0002321	-0.0001251	5.15e-05		0.075	-4.11e-05	-0.0001797	-0.0001774	-5.7e-05	6.27e-05		0.075	-1.93e-05	-0.0002431	-4.95e-05	7.41e-05	-0.0001243
0.07667	0.0001648	-5.61e-05	-5.81e-05	-1.56e-05	0.000124		0.07667	-0.0005131	-0.0002368	-0.0002792	-0.0001303	1.91e-05		0.07667	-4.34e-05	-0.0001945	-0.0001785	-7.87e-05	5.92e-05		0.07667	-3.98e-05	-0.0002726	-4.76e-05	7.1e-05	-0.000128
0.07833	0.0001485	-2.24e-05	-7.18e-05	-3.43e-05	0.0001227		0.07833	-0.0005358	-0.0002173	-0.0002948	-0.000131	-6.4e-06		0.07833	-4.57e-05	-0.0001871	-0.000215	-0.0001021	5.47e-05		0.07833	-6.09e-05	-0.0002961	-6.72e-05	5.48e-05	-0.0001367
0.08	0.0001148	-2.74e-05	-6.24e-05	-2.05e-05	0.0001108		0.08	-0.0005339	-0.0002091	-0.0002755	-0.0001369	-3.12e-05		0.08	-7.65e-05	-0.0001791	-0.000252	-0.0001169	3.53e-05		0.08	-7.84e-05	-0.0002828	-8.18e-05	1.18e-05	-0.0001491
0.08167	9.61e-05	-6.04e-05	-3.56e-05	5.1e-06	9.46e-05		0.08167	-0.0005105	-0.0002053	-0.0002389	-0.0001738	-5.35e-05		0.08167	-9.02e-05	-0.0002031	-0.000276	-0.0001197	3.3e-05		0.08167	-8.14e-05	-0.0002804	-8.61e-05	-1.56e-05	-0.0001367
0.08333	8.67e-05	-5.3e-05	-1.81e-05	6.3e-06	8.77e-05		0.08333	-0.0004878	-0.0002003	-0.000193	-0.0001725	-7.77e-05		0.08333	-0.000125	-0.0002122	-0.0002715	-0.0001146	2.56e-05		0.08333	-8.75e-05	-0.0002515	-9.22e-05	-5.54e-05	-0.0001466
0.085	9.05e-05	-3.3e-05	6.8e-06	7.5e-06	5.14e-05		0.085	-0.0004612	-0.000211	-0.0001403	-0.0001771	-7.19e-05		0.085	-0.0001444	-0.0002099	-0.0002749	-0.0001488	3.02e-05		0.085	-8.74e-05	-0.0002269	-9.1e-05	-9.53e-05	-0.0001534
0.08667	8.42e-05	-2.11e-05	2.31e-05	6.3e-06	4.01e-05		0.08667	-0.000445	-0.000228	-0.0001092	-0.0001823	-8.28e-05		0.08667	-0.0001832	-0.0002322	-0.0002607	-0.0001682	2.16e-05		0.08667	-0.0001001	-0.0001998	-9.09e-05	-0.0001258	-0.0001634
0.08833	0.0001111	3.8e-06	1.18e-05	-1.43e-05	5.2e-05		0.08833	-0.0004528	-0.0002286	-0.0001272	-0.0001869	-9.04e-05		0.08833	-0.0002083	-0.0002521	-0.0002584	-0.0001705	2.05e-05		0.08833	-9.83e-05	-0.0001944	-0.0001123	-0.0001189	-0.0001832
0.09	0.0001304	6.31e-05	-1.9e-06	-4.24e-05	6.45e-05		0.09	-0.0004833	-0.0002148	-0.0001744	-0.0001843	-8.91e-05		0.09	-0.000234	-0.0002499	-0.0002669	-0.0001784	9.1e-06		0.09	-0.0001176	-0.000192	-0.000158	-0.0001195	-0.0002279
0.09167	0.0001373	7.37e-05	-3.8e-06	-4.62e-05	8.45e-05		0.09167	-0.0004943	-0.000189	-0.0002135	-0.0002087	-6.69e-05		0.09167	-0.0002317	-0.0002658	-0.0002886	-0.0001733	-8e-06		0.09167	-0.0001453	-0.00021	-0.0002123	-9.53e-05	-0.0002404
0.09333	0.0001491	5.81e-05	-2.31e-05	-3.87e-05	9.83e-05		0.09333	-0.0005047	-0.0001675	-0.0002551	-0.0002185	-8.91e-05		0.09333	-0.0002505	-0.0002921	-0.0003006	-0.0001425	-3.82e-05		0.09333	-0.0001701	-0.0002263	-0.0002532	-7.35e-05	-0.0002621
0.095	0.0001685	3.13e-05	-5e-05	-9.9e-06	0.0001102		0.095	-0.0005151	-0.0001354	-0.0002861	-0.0002376	-0.0001044		0.095	-0.0002477	-0.0002989	-0.0003245	-0.0001243	-5.98e-05		0.095	-0.0001942	-0.0002389	-0.0002984	-4.42e-05	-0.000277
0.09667	0.0001747	1.3e-06	-4e-05	2.06e-05	0.0001046		0.09667	-0.0005216	-0.0001058	-0.000283	-0.0002482	-9.87e-05		0.09667	-0.000246	-0.0003046	-0.0003228	-0.0001146	-9.97e-05		0.09667	-0.0002327	-0.0002576	-0.0003191	-4.42e-05	-0.0002839
0.09833	0.0001916	-4.61e-05	-2.18e-05	7e-05	9.39e-05		0.09833	-0.0005242	-0.0001109	-0.0002569	-0.0002501	-8.85e-05		0.09833	-0.0002312	-0.0003001	-0.000329	-0.000102	-0.0001316		0.09833	-0.0002502	-0.0002564	-0.000302	-3.8e-05	-0.0002919
0.1	0.0002097	-7.24e-05	-4.3e-06	0.0001012	6.51e-05		0.1	-0.0005437	-0.0001222	-0.0002303	-0.0002442	-8.28e-05		0.1	-0.0002449	-0.0002807	-0.0003239	-0.0001174	-0.0001265		0.1	-0.0002345	-0.0002335	-0.0002764	-4.42e-05	-0.0003186
0.10167	0.0002128	-8.3e-05	3.87e-05	0.0001211	5.51e-05		0.10167	-0.0005748	-0.0001329	-0.0002098	-0.0002297	-4.52e-05		0.10167	-0.000242	-0.0002493	-0.000345	-0.0001363	-0.0001071		0.10167	-0.0002171	-0.0002214	-0.0002648	-4.98e-05	-0.0003329
0.10333	0.0001891	-8.17e-05	8.93e-05	0.0001155	3.26e-05		0.10333	-0.0005982	-0.0001594	-0.0002011	-0.0002179	-1.9e-06		0.10333	-0.0002454	-0.0002305	-0.0003449	-0.0001499	-9.69e-05		0.10333	-0.0001815	-0.0002106	-0.0002282	-7.54e-05	-0.0003342
0.105	0.000166	-7.3e-05	7.99e-05	0.0001261	2.5e-06		0.105	-0.0006222	-0.0001959	-0.0001843	-0.0002113	2.5e-06		0.105	-0.0002437	-0.0002225	-0.0003729	-0.0001853	-6.78e-05		0.105	-0.0001411	-0.0001757	-0.0002008	-9.34e-05	-0.0003491
0.10667	0.0001236	-5.74e-05	5.87e-05	0.0001143	-2e-05		0.10667	-0.0006281	-0.0002041	-0.0001806	-0.0002119	-5.1e-06		0.10667	-0.0002517	-0.0002293	-0.0003797	-0.00022	-4.22e-05		0.10667	-0.0001067	-0.0001895	-0.0002014	-0.0001214	-0.0003491
0.10833	6.3e-05	-3.24e-05	4e-05	0.0001305	-3e-05		0.10833	-0.0006281	-0.0002072	-0.0001849	-0.0001908	-2.23e-05		0.10833	-0.0002346	-0.0002516	-0.0003837	-0.0002217	-5.64e-05		0.10833	-0.000111	-0.0002316	-0.0001855	-0.0001451	-0.0003453
0.11	2.99e-05	-1.99e-05	-1.19e-05	0.0001355	-3.19e-05		0.11	-0.0006196	-0.0002211	-0.0001905	-0.0002146	-5.29e-05		0.11	-0.0002283	-0.0002921	-0.0003593	-0.0002246	-5.98e-05		0.11	-0.0001062	-0.0002647	-0.0001751	-0.0001681	-0.0003521
0.11167	2.81e-05	-4.3e-06	-5.49e-05	0.0001405	-3e-05		0.11167	-0.0005995	-0.0002406	-0.0001843	-0.0002264	-9.11e-05		0.11167	-0.0002186	-0.0003309	-0.0003462	-0.0002457	-4.79e-05		0.11167	-0.0001074	-0.000296	-0.0002032	-0.0001581	-0.0003677
0.11333	1.93e-05	2.5e-06	-5.74e-05	0.0001274	-1.25e-05		0.11333	-0.0005917	-0.0002532	-0.0001986	-0.0002396	-9.23e-05		0.11333	-0.0002386	-0.0003611	-0.0003211	-0.000228	-3.48e-05		0.11333	-0.0001104	-0.0003364	-0.0002325	-0.00015	-0.0003546
0.115	2.93e-05	1.13e-05	-4.24e-05	0.0001236	2.07e-05		0.115	-0.0005995	-0.0002727	-0.0002184	-0.0002613	-9.55e-05		0.115	-0.0002568	-0.0003919	-0.0002971	-0.0002206	-2.17e-05		0.115	-9.71e-05	-0.0003268	-0.0002453	-0.0001338	-0.0003397
0.11667	7.99e-05	-3.1e-06	-5.49e-05	8.87e-05	5.01e-05		0.11667	-0.0006177	-0.0002998	-0.00026	-0.0003061	-9.17e-05		0.11667	-0.0002831	-0.0004147	-0.0002931	-0.0002383	-5.1e-06		0.11667	-5.55e-05	-0.0003093	-0.0002801	-0.000122	-0.0003323
0.11833	0.0001092	0	-3.31e-05	6.87e-05	6.95e-05		0.11833	-0.0006287	-0.0003155	-0.0002643	-0.0003113	-7.7e-05		0.11833	-0.0002945	-0.0004158	-0.0003011	-0.0002485	-7.4e-06		0.11833	-4.64e-05	-0.0002852	-0.0002923	-0.0001046	-0.0003186
0.12	0.0001261	-2.5e-06	-2.75e-05	6.87e-05	0.0001058		0.12	-0.0006527	-0.0003023	-0.0002798	-0.0003225	-4.78e-05		0.12	-0.0003139	-0.0004118	-0.0003057	-0.0002343	-1.77e-05		0.12	-4.46e-05	-0.0002606	-0.0002904	-0.0001276	-0.0003106
0.12167	0.0001573	2.38e-05	-3e-05	6.43e-05	0.0001233		0.12167	-0.0006631	-0.0002797	-0.0003028	-0.0003225	-4.52e-05		0.12167	-0.0002973	-0.0004033	-0.000312	-0.0002417	-5.07e-05		0.12167	-4.16e-05	-0.0002504	-0.0002605	-0.0001332	-0.000331
0.12333	0.000176	4.43e-05	-5.93e-05	4.75e-05	0.0001158		0.12333	-0.0006612	-0.0002677	-0.0002972	-0.0003067	-2.74e-05		0.12333	-0.0002694	-0.0003736	-0.0003416	-0.0002389	-8.61e-05		0.12333	-7.17e-05	-0.0002588	-0.0002495	-0.0001475	-0.0003602
0.125	0.0001785	7.18e-05	-5.62e-05	5.56e-05	9.89e-05		0.125	-0.0006345	-0.0002513	-0.0002711	-0.0002778	-1.34e-05		0.125	-0.0002323	-0.0003337	-0.0003678	-0.0002229	-0.000106		0.125	-9.4e-05	-0.0002636	-0.0002245	-0.0001737	-0.0003689
0.12667	0.0001928	9.86e-05	-8.93e-05	6.12e-05	9.01e-05		0.12667	-0.0006053	-0.0002331	-0.0002892	-0.0002732	-1.15e-05		0.12667	-0.0002066	-0.0003177	-0.0003855	-0.0002081	-0.0001191		0.12667	-6.57e-05	-0.0002847	-0.0002215	-0.0001961	-0.0003832
0.12833	0.000206	0.0001367	-9.11e-05	3.81e-05	6.88e-05		0.12833	-0.0005819	-0.0002305	-0.0003103	-0.0002574	-2.8e-05		0.12833	-0.0001747	-0.0002944	-0.0004145	-0.0002252	-0.0001373		0.12833	-3.55e-05	-0.0003141	-0.0002032	-0.0001818	-0.0003993
0.13	0.0002097	0.0001399	-9.49e-05	1.63e-05	5.95e-05		0.13	-0.0005508	-0.0002425	-0.0003159	-0.00026	-3.31e-05		0.13	-0.0001467	-0.0002744	-0.000447	-0.0002406	-0.0001231		0.13	-5.4e-06	-0.0003292	-0.0002148	-0.0001743	-0.0003788
0.13167	0.0002422	0.0001411	-7.87e-05	2.25e-05	6.38e-05		0.13167	-0.0005514	-0.0002431	-0.0003264	-0.0002672	-5.41e-05		0.13167	-0.0001347	-0.0002755	-0.0004316	-0.0002525	-9.97e-05		0.13167	2.72e-05	-0.000343	-0.0002056	-0.0001544	-0.0003527
0.13333	0.000264	0.0001386	-7.8e-05	1.13e-05	8.14e-05		0.13333	-0.0005553	-0.0002406	-0.0003326	-0.0002817	-7.51e-05		0.13333	-0.0001444	-0.0002926	-0.0004128	-0.0002725	-9.86e-05		0.13333	1.15e-05	-0.0003635	-0.0002129	-0.0001171	-0.000349
0.135	0.0002703	0.0001081	-4.93e-05	6.9e-06	8.33e-05		0.135	-0.0005715	-0.0002324	-0.0003208	-0.000285	-9.11e-05		0.135	-0.000145	-0.0002732	-0.0004071	-0.0002952	-0.0001031		0.135	-4.16e-05	-0.0003719	-0.0002075	-8.72e-05	-0.0003373
0.13667	0.0002547	4.94e-05	-5.06e-05	3.44e-05	8.33e-05		0.13667	-0.0005683	-0.0002211	-0.0002849	-0.0003258	-0.0001006		0.13667	-0.0001416	-0.0002875	-0.0003928	-0.0002679	-9.57e-05		0.13667	-8.44e-05	-0.0003731	-0.0001934	-6.6e-05	-0.0003199
0.13833	0.0002453	4.4e-06	-3.5e-05	8e-05	0.0001021		0.13833	-0.0005748	-0.0002104	-0.0002458	-0.0003554	-0.0001012		0.13833	-0.0001547	-0.0002978	-0.0003632	-0.0002377	-0.0001025		0.13833	-0.0001351	-0.0003803	-0.0001812	-5.67e-05	-0.0003199
0.14	0.0001947	-3.8e-05	-1.75e-05	8.25e-05	0.0001096		0.14	-0.0005345	-0.0001871	-0.0002197	-0.0003863	-8.92e-05		0.14	-0.0001661	-0.0003109	-0.0003769	-0.0002098	-0.0001191		0.14	-0.0001694	-0.0003953	-0.0001703	-7.35e-05	-0.0003211
0.14167	0.0001542	-4.86e-05	7.4e-06	9.87e-05	0.0001202		0.14167	-0.0005313	-0.0001726	-0.0002017	-0.0004093	-8.15e-05		0.14167	-0.0001633	-0.0003103	-0.000378	-0.0001756	-9.86e-05		0.14167	-0.0001719	-0.0003954	-0.0001593	-7.84e-05	-0.0003124
0.14333	0.0001305	-4.18e-05	2.37e-05	0.0001024	0.0001365		0.14333	-0.0005138	-0.000177	-0.0001887	-0.0004224	-8.15e-05		0.14333	-0.0001718	-0.0003405	-0.0003877	-0.0001437	-7.86e-05		0.14333	-0.0001652	-0.0003972	-0.0001562	-9.09e-05	-0.0002994
0.145	0.0001542	-1.3e-05	4.24e-05	8.62e-05	0.0001459		0.145	-0.0005248	-0.0001896	-0.0001949	-0.0003764	-8.34e-05		0.145	-0.0001895	-0.000336	-0.0003877	-0.000142	-6.44e-05		0.145	-0.0001682	-0.0003894	-0.0001764	-0.0001183	-0.0002857
0.14667	0.0001573	1.57e-05	4.61e-05	6.93e-05	0.0001415		0.14667	-0.0005313	-0.0001965	-0.0002185	-0.0003402	-9.11e-05		0.14667	-0.0001935	-0.0003411	-0.0003929	-0.000146	-5.7e-05		0.14667	-0.0001465	-0.0003791	-0.0001867	-0.0001432	-0.0002783
0.14833	0.0001985	4.63e-05	3.37e-05	9.06e-05	0.0001559		0.14833	-0.0005735	-0.0002299	-0.0002476	-0.0003212	-0.0001051		0.14833	-0.000202	-0.000336	-0.0003934	-0.0001602	-4.56e-05		0.14833	-0.0001279	-0.0003653	-0.0002294	-0.0001376	-0.0002739
0.15	0.0002229	5.56e-05	1.43e-05	9.43e-05	0.0001653		0.15	-0.0005839	-0.0002639	-0.0002675	-0.00031	-0.0001197		0.15	-0.0002192	-0.0003383	-0.0004025	-0.0001762	-5.42e-05		0.15	-0.000108	-0.0003508	-0.0002636	-0.000155	-0.0002665
0.15167	0.0002347	6.19e-05	6e-07	0.0001043	0.0001778		0.15167	-0.0006164	-0.0002771	-0.0003028	-0.000312	-0.000128		0.15167	-0.0002277	-0.0003326	-0.0003706	-0.0001973	-5.81e-05		0.15167	-9.65e-05	-0.0003292	-0.0002922	-0.0001519	-0.000277
0.15333	0.0002047	7.31e-05	1.12e-05	0.0001036	0.000196		0.15333	-0.0006235	-0.0002752	-0.0003295	-0.0003448	-0.0001216		0.15333	-0.0002306	-0.0003354	-0.0003495	-0.0002064	-6.84e-05		0.15333	-8.5e-05	-0.0003244	-0.0003142	-0.0001407	-0.0002888
0.155	0.0001997	8.06e-05	2.18e-05	8.93e-05	0.0001928		0.155	-0.0006313	-0.000279	-0.0003475	-0.0003606	-0.0001299		0.155	-0.0002551	-0.0003297	-0.0003398	-0.0002195	-7.35e-05		0.155	-0.0001092	-0.000319	-0.0003508	-0.0001102	-0.0003087
0.15667	0.0001747	7.63e-05	3.93e-05	5.31e-05	0.0001759		0.15667	-0.0006151	-0.0002677	-0.000363	-0.0003455	-0.000147		0.15667	-0.0002671	-0.0003274	-0.0003199	-0.0002332	-7.64e-05		0.15667	-0.0001369	-0.0003069	-0.000341	-7.04e-05	-0.0003354
0.15833	0.0001741	5.69e-05	6.43e-05	1.75e-05	0.0001452		0.15833	-0.0006053	-0.0002551	-0.0003791	-0.000335	-0.0001458		0.15833	-0.0002745	-0.0003257	-0.0003051	-0.0002451	-7.24e-05		0.15833	-0.0001851	-0.0003154	-0.000313	-3.86e-05	-0.000377
0.16	0.0001797	4.69e-05	8.11e-05	-1.99e-05	0.0001195		0.16	-0.000582	-0.0002595	-0.0003779	-0.0003093	-0.0001426		0.16	-0.0002888	-0.0003189	-0.0003256	-0.0002309	-6.67e-05		0.16	-0.0002189	-0.0003346	-0.0002916	-3.49e-05	-0.0003956
0.16167	0.0001985	2.19e-05	6.67e-05	-4.93e-05	9.01e-05		0.16167	-0.000569	-0.0002809	-0.0003884	-0.0002975	-0.0001496		0.16167	-0.0003179	-0.0003103	-0.0003347	-0.0002292	-4.62e-05		0.16167	-0.0002393	-0.0003412	-0.0002733	-2.86e-05	-0.0004242
0.16333	0.0001928	2.6e-06	5.36e-05	-6.99e-05	7.7e-05		0.16333	-0.0005657	-0.0002904	-0.0003959	-0.0002916	-0.0001559		0.16333	-0.0003241	-0.0003001	-0.000329	-0.0002178	-2.74e-05		0.16333	-0.0002351	-0.0003466	-0.000241	-4.73e-05	-0.0004459
0.165	0.0001922	-4.3e-06	5.11e-05	-5.99e-05	6.88e-05		0.165	-0.0005794	-0.0002979	-0.0004021	-0.0002962	-0.00014		0.165	-0.0003316	-0.0002875	-0.0003308	-0.0001916	-3.5e-06		0.165	-0.0002231	-0.0003436	-0.0002386	-0.0001096	-0.0004583
0.16667	0.0001716	-4.9e-06	4.68e-05	-1.74e-05	7.39e-05		0.16667	-0.0005898	-0.0003036	-0.0004139	-0.0002916	-0.0001451		0.16667	-0.0003344	-0.0002784	-0.0003256	-0.0001648	9.1e-06		0.16667	-0.0001923	-0.0003292	-0.0002556	-0.00015	-0.0004577
0.16833	0.0001598	-1.24e-05	4.43e-05	2.75e-05	7.32e-05		0.16833	-0.0006086	-0.0002986	-0.0004058	-0.0002982	-0.0001458		0.16833	-0.0003201	-0.0002733	-0.0003028	-0.0001762	1.37e-05		0.16833	-0.0001706	-0.0003159	-0.0002691	-0.0001818	-0.0004788
0.17	0.0001604	-1.68e-05	4.3e-05	8.06e-05	9.89e-05		0.17	-0.0006281	-0.0002923	-0.0003928	-0.0002968	-0.0001528		0.17	-0.0002836	-0.000283	-0.0002806	-0.0001927	4e-06		0.17	-0.0001562	-0.0003093	-0.0002843	-0.0002092	-0.00048
0.17167	0.0002047	-2.3e-05	4.8e-05	0.0001274	0.0001327		0.17167	-0.0006294	-0.0003092	-0.0003699	-0.0002995	-0.0001439		0.17167	-0.0002614	-0.0002978	-0.0002823	-0.0002263	-5.1e-06		0.17167	-0.0001441	-0.0003039	-0.000291	-0.0002291	-0.0004645
0.17333	0.0002347	-2.62e-05	3.68e-05	0.0001349	0.0001603		0.17333	-0.0006359	-0.0003269	-0.0003295	-0.0003107	-0.0001439		0.17333	-0.00025	-0.00032	-0.0002646	-0.0002725	-2.91e-05		0.17333	-0.0001375	-0.0003141	-0.0002831	-0.0002148	-0.0004645
0.175	0.0002622	-1.87e-05	5.6e-06	9.99e-05	0.0001759		0.175	-0.0006456	-0.0003413	-0.0002836	-0.000331	-0.0001413		0.175	-0.0002528	-0.0003485	-0.0002566	-0.0003312	-4.79e-05		0.175	-0.0001435	-0.0003322	-0.0002892	-0.0002042	-0.0004508
0.17666	0.0002753	1.94e-05	-1.75e-05	6.75e-05	0.0001828		0.17666	-0.000641	-0.0003665	-0.0002805	-0.0003646	-0.0001375		0.17666	-0.0002853	-0.0003593	-0.0002737	-0.0003665	-6.33e-05		0.17666	-0.0001556	-0.0003484	-0.0002874	-0.0001731	-0.0004242
0.17833	0.0002872	5.06e-05	-9.4e-06	4.94e-05	0.0001521		0.17833	-0.0006177	-0.0003696	-0.00027	-0.0003942	-0.0001216		0.17833	-0.0003321	-0.0003548	-0.0003062	-0.0003939	-7.75e-05		0.17833	-0.0001725	-0.0003725	-0.0002587	-0.0001619	-0.0004117
0.18	0.0002685	8.81e-05	-3.1e-06	1.56e-05	0.0001102		0.18	-0.0006164	-0.0003589	-0.0002749	-0.0004297	-0.0001101		0.18	-0.0003663	-0.000357	-0.0003068	-0.0003813	-9.46e-05		0.18	-0.0001996	-0.0004002	-0.0002502	-0.000137	-0.0004186
0.18166	0.0002535	0.0001193	8.1e-06	1.13e-05	8.58e-05		0.18166	-0.0005995	-0.0003508	-0.0003034	-0.0004751	-0.0001095		0.18166	-0.0003886	-0.0003519	-0.0003159	-0.0003557	-0.0001186		0.18166	-0.00022	-0.00042	-0.0002599	-0.0001276	-0.000395
0.18333	0.0002666	0.0001443	5.18e-05	3e-05	8.45e-05		0.18333	-0.0005846	-0.000352	-0.0003307	-0.0005172	-8.47e-05		0.18333	-0.0003977	-0.0003434	-0.0003188	-0.0003158	-0.0001476		0.18333	-0.0001953	-0.0004152	-0.0002434	-0.0001133	-0.0003944
0.185	0.0002947	0.000133	7.11e-05	3.38e-05	9.14e-05		0.185	-0.0005774	-0.0003476	-0.0003283	-0.0005402	-7e-05		0.185	-0.0003897	-0.0003628	-0.0003011	-0.0002862	-0.000175		0.185	-0.0001447	-0.0003948	-0.00023	-0.0001214	-0.0003869
0.18666	0.0002941	0.0001299	7.55e-05	6.3e-06	0.0001246		0.18666	-0.0006105	-0.0003539	-0.0003264	-0.0005586	-6.88e-05		0.18666	-0.0003857	-0.0003981	-0.0002789	-0.000244	-0.0002074		0.18666	-0.0001091	-0.0003851	-0.0002562	-9.96e-05	-0.0003683
0.18833	0.000276	0.0001249	6.11e-05	7.5e-06	0.0001603		0.18833	-0.0006306	-0.0003457	-0.0003289	-0.0005809	-6.88e-05		0.18833	-0.0003909	-0.0004278	-0.0002868	-0.000244	-0.0002388		0.18833	-6.33e-05	-0.0003659	-0.000252	-0.0001139	-0.000346
0.19	0.000276	0.0001211	5.49e-05	-1.74e-05	0.0001828		0.19	-0.0006586	-0.0003407	-0.0003177	-0.0005717	-5.41e-05		0.19	-0.0003949	-0.0004494	-0.0003085	-0.0002685	-0.0002399		0.19	-3.38e-05	-0.0003592	-0.0002233	-0.000127	-0.0003491
0.19166	0.0002447	0.0001168	2.43e-05	-3.93e-05	0.0001985		0.19166	-0.0006845	-0.0003294	-0.0003252	-0.00055	-6.94e-05		0.19166	-0.0004057	-0.0004523	-0.000333	-0.0002987	-0.0002456		0.19166	-5.79e-05	-0.0003737	-0.000216	-0.0001587	-0.0003447
0.19333	0.0001779	0.0001199	2.87e-05	-5.11e-05	0.0002079		0.19333	-0.0007033	-0.0003143	-0.0003326	-0.0005422	-9.74e-05		0.19333	-0.0004074	-0.0004466	-0.0003632	-0.0003266	-0.0002558		0.19333	-0.0001121	-0.0004103	-0.0002172	-0.0001898	-0.0003459
0.195	0.0001367	0.0001455	1e-05	-3.74e-05	0.0002179		0.195	-0.0006839	-0.0002979	-0.0003698	-0.000533	-0.000128		0.195	-0.000384	-0.0004164	-0.0003843	-0.0003807	-0.0002405		0.195	-0.0001459	-0.0004091	-0.0002099	-0.0002421	-0.0003714
0.19666	0.0001042	0.0001555	3.62e-05	-2.87e-05	0.0002329		0.19666	-0.0006625	-0.000296	-0.0003847	-0.0005034	-0.0001579		0.19666	-0.0003669	-0.000369	-0.0003815	-0.0004086	-0.0002057		0.19666	-0.0001929	-0.0004146	-0.0002209	-0.0002583	-0.0004036
0.19833	6.3e-05	0.0001574	5.43e-05	1.19e-05	0.0002279		0.19833	-0.0006229	-0.0002796	-0.0004083	-0.0005066	-0.0001992		0.19833	-0.0003549	-0.0003326	-0.0003775	-0.0004041	-0.0001977		0.19833	-0.0002249	-0.0003989	-0.0002514	-0.000272	-0.0004123
0.2	4.11e-05	0.0001592	7.93e-05	3.69e-05	0.0002098		0.2	-0.0005904	-0.0002607	-0.0004145	-0.0005205	-0.0002342		0.2	-0.0003401	-0.0003143	-0.0003678	-0.0004012	-0.0001653		0.2	-0.0002388	-0.0003773	-0.000266	-0.0002627	-0.0004148
0.20166	4.61e-05	0.000148	8.24e-05	6.24e-05	0.0002048		0.20166	-0.0005638	-0.0002576	-0.0004232	-0.0005231	-0.0002508		0.20166	-0.0003413	-0.0002915	-0.0003507	-0.0003876	-0.0001277		0.20166	-0.0002442	-0.0003388	-0.0002861	-0.0002384	-0.0004409
0.20333	5.67e-05	0.0001037	0.0001148	8.74e-05	0.0001734		0.20333	-0.0005605	-0.0002708	-0.0004034	-0.000531	-0.0002501		0.20333	-0.0003663	-0.0002761	-0.0003501	-0.0003477	-0.0001157		0.20333	-0.0002496	-0.0003111	-0.000277	-0.0002229	-0.0004396
0.205	8.86e-05	6.75e-05	0.0001048	0.0001093	0.0001409		0.205	-0.0005696	-0.0002739	-0.0004077	-0.0005435	-0.000245		0.205	-0.0003703	-0.0002989	-0.0003541	-0.0003215	-0.0001299		0.205	-0.0002436	-0.0002955	-0.0002819	-0.0002148	-0.0004198
0.20666	0.0001079	3.5e-05	8.61e-05	0.0001093	0.0001283		0.20666	-0.0006209	-0.000306	-0.0003978	-0.000527	-0.0002279		0.20666	-0.0003669	-0.0003285	-0.0003484	-0.0003209	-0.0001334		0.20666	-0.0002442	-0.0002943	-0.0002849	-0.0001948	-0.0004229
0.20833	0.0001223	1e-07	9.42e-05	0.0001255	0.000129		0.20833	-0.0006404	-0.0003394	-0.000394	-0.0005152	-0.0001948		0.20833	-0.0003601	-0.0003354	-0.0003524	-0.0003147	-0.0001624		0.20833	-0.000249	-0.0002973	-0.0002904	-0.0001855	-0.000439
0.21	0.0001479	-5.6e-06	9.55e-05	0.0001592	0.0001302		0.21	-0.0006864	-0.0003394	-0.0003947	-0.0005106	-0.0001636		0.21	-0.000343	-0.0003593	-0.0003718	-0.0003232	-0.0001926		0.21	-0.0002273	-0.0002991	-0.0002794	-0.0001898	-0.000413
0.21166	0.000156	-2.24e-05	7.92e-05	0.000173	0.0001427		0.21166	-0.0007247	-0.0003237	-0.000394	-0.0004922	-0.0001458		0.21166	-0.000315	-0.0004004	-0.0003798	-0.0003397	-0.0002051		0.21166	-0.0002092	-0.0003147	-0.0003038	-0.0001749	-0.0003981
0.21333	0.0001335	-2.74e-05	7.74e-05	0.0001773	0.000144		0.21333	-0.0007481	-0.0003275	-0.000376	-0.0004784	-0.0001369		0.21333	-0.0002973	-0.0004078	-0.0003997	-0.0003454	-0.0002188		0.21333	-0.0001833	-0.0003195	-0.0003166	-0.0001625	-0.0003919
0.215	0.0001304	-1.68e-05	9.3e-05	0.0001842	0.0001427		0.215	-0.0007344	-0.0003143	-0.0003698	-0.000483	-0.000154		0.215	-0.0002968	-0.0004124	-0.0004191	-0.0003426	-0.0002268		0.215	-0.0001688	-0.000331	-0.0003142	-0.0001724	-0.0003689
0.21666	0.0001223	3.2e-06	8.05e-05	0.0001798	0.0001183		0.21666	-0.0007546	-0.0002992	-0.0003463	-0.0004849	-0.0001941		0.21666	-0.0002996	-0.0004289	-0.0004288	-0.000342	-0.0002404		0.21666	-0.0001417	-0.000343	-0.0003203	-0.0002098	-0.0003521
0.21833	0.0001017	-1.2e-06	8.11e-05	0.0001467	8.76e-05		0.21833	-0.0007169	-0.000296	-0.0003395	-0.000479	-0.0002336		0.21833	-0.0003042	-0.0004146	-0.0004151	-0.000338	-0.0002478		0.21833	-0.0001363	-0.0003821	-0.0003374	-0.0002558	-0.0003819
0.22	8.48e-05	5.44e-05	9.86e-05	0.0001292	7.2e-05		0.22	-0.0006735	-0.0003155	-0.0003233	-0.0005014	-0.000266		0.22	-0.0003122	-0.0003856	-0.0004031	-0.0003386	-0.000274		0.22	-0.0001266	-0.0004128	-0.0003502	-0.0003012	-0.0004136
0.22166	0.0001042	0.000105	0.0001061	0.0001274	7.7e-05		0.22166	-0.00063	-0.0003218	-0.0003084	-0.0005349	-0.000294		0.22166	-0.0003207	-0.0003724	-0.000378	-0.00035	-0.000274		0.22166	-0.0001176	-0.0004326	-0.0003679	-0.0003436	-0.0004433
0.22333	0.0001204	0.0001455	0.000103	0.0001286	8.95e-05		0.22333	-0.0005878	-0.0003256	-0.0002886	-0.0005724	-0.0002953		0.22333	-0.000323	-0.0003388	-0.0003581	-0.0003403	-0.0002848		0.22333	-9.35e-05	-0.0004212	-0.0004045	-0.0003803	-0.0004868
0.225	0.0001473	0.0001905	9.61e-05	0.0001473	0.0001246		0.225	-0.0005482	-0.0003319	-0.0002997	-0.000604	-0.0002756		0.225	-0.0003156	-0.0003314	-0.0003313	-0.0003414	-0.0002644		0.225	-7.72e-05	-0.0004032	-0.0004258	-0.0003809	-0.0004905
0.22666	0.0001691	0.0002398	9.92e-05	0.0001642	0.000159		0.22666	-0.000556	-0.0003552	-0.0002972	-0.0006362	-0.0002635		0.22666	-0.0003036	-0.0003656	-0.0003233	-0.0003215	-0.0002672		0.22666	-8.98e-05	-0.0003574	-0.0004325	-0.0003454	-0.0004583
0.22833	0.0002047	0.0002317	8.99e-05	0.0001773	0.0001759		0.22833	-0.0005625	-0.0003369	-0.0003239	-0.000646	-0.0002425		0.22833	-0.0002996	-0.0003936	-0.0003336	-0.0003055	-0.000249		0.22833	-0.0001109	-0.0003219	-0.0004234	-0.0003081	-0.0004223
0.23	0.0002159	0.0002123	9.05e-05	0.0001723	0.0001803		0.23	-0.0005865	-0.0003243	-0.000358	-0.0006434	-0.0002259		0.23	-0.0002979	-0.0004095	-0.0003655	-0.0002873	-0.0002598		0.23	-0.0001567	-0.0002913	-0.0004075	-0.0002701	-0.0003943
0.23166	0.0002222	0.0001767	9.24e-05	0.0001717	0.0001715		0.23166	-0.000641	-0.0003199	-0.0003977	-0.000623	-0.0002113		0.23166	-0.0002831	-0.0004432	-0.000394	-0.0003089	-0.0002541		0.23166	-0.0001917	-0.0002864	-0.0003807	-0.0002216	-0.000359
0.23333	0.0002215	0.0001305	9.92e-05	0.000153	0.0001603		0.23333	-0.0006787	-0.0003149	-0.0004108	-0.0005915	-0.0002056		0.23333	-0.0002865	-0.0004489	-0.000431	-0.0003158	-0.0002621		0.23333	-0.0002243	-0.000284	-0.0003648	-0.0001868	-0.0003571
0.235	0.0002222	0.0001062	8.99e-05	0.0001561	0.000144		0.235	-0.0007027	-0.0003074	-0.0004027	-0.0005639	-0.000175		0.235	-0.0003053	-0.0004118	-0.0004686	-0.0003397	-0.0002433		0.235	-0.0002122	-0.0002834	-0.0003728	-0.0001755	-0.0003677
0.23666	0.0002084	9.99e-05	8.36e-05	0.0001599	0.0001427		0.23666	-0.0007274	-0.0003363	-0.0003872	-0.0005428	-0.000161		0.23666	-0.0003053	-0.0003999	-0.0004601	-0.0003528	-0.000241		0.23666	-0.0001978	-0.0002768	-0.0003813	-0.0001911	-0.0003726
0.23833	0.0001959	0.0001018	8.49e-05	0.0001642	0.0001371		0.23833	-0.0007312	-0.000364	-0.0003736	-0.0005224	-0.0001445		0.23833	-0.0002922	-0.0003942	-0.0004322	-0.0003642	-0.0002091		0.23833	-0.0001712	-0.0002744	-0.000399	-0.0002085	-0.0003608
0.24	0.0001785	0.0001168	9.92e-05	0.0001505	0.0001283		0.24	-0.0007118	-0.0003766	-0.0003581	-0.0005053	-0.0001369		0.24	-0.0003008	-0.0003913	-0.0004134	-0.000346	-0.0002068		0.24	-0.0001767	-0.0002924	-0.000416	-0.0002303	-0.0003602
0.24166	0.0001566	0.0001268	0.0001223	0.000128	0.0001302		0.24166	-0.0006787	-0.0003861	-0.0003649	-0.000527	-0.0001343		0.24166	-0.0003019	-0.0004016	-0.0003963	-0.0003295	-0.0002034		0.24166	-0.0001809	-0.0003003	-0.000435	-0.0002378	-0.0003633
0.24333	0.0001516	9.93e-05	0.0001473	9.68e-05	0.0001271		0.24333	-0.0006501	-0.0003905	-0.0003984	-0.0005415	-0.0001617		0.24333	-0.0002871	-0.0004466	-0.0003638	-0.0003255	-0.000212		0.24333	-0.0002135	-0.0003147	-0.0004411	-0.0002447	-0.00039
0.245	0.0001554	8.87e-05	0.0001529	5.37e-05	0.0001165		0.245	-0.0006378	-0.0003716	-0.000417	-0.0005579	-0.000163		0.245	-0.0002882	-0.0004654	-0.0003672	-0.0003335	-0.0002353		0.245	-0.0002496	-0.0003309	-0.0004575	-0.0002403	-0.000421
0.24666	0.0001741	7.56e-05	0.000146	2.81e-05	0.0001234		0.24666	-0.0006384	-0.0003432	-0.0004232	-0.0005724	-0.000175		0.24666	-0.0003139	-0.0004973	-0.0003741	-0.0003443	-0.0002815		0.24666	-0.00029	-0.0003472	-0.0004533	-0.0002502	-0.0004707
0.24833	0.0001972	6.93e-05	0.0001142	1.56e-05	0.0001497		0.24833	-0.0006326	-0.00033	-0.0004306	-0.0006013	-0.0001814		0.24833	-0.0003276	-0.0005184	-0.0003786	-0.0003682	-0.0003037		0.24833	-0.0003069	-0.0003339	-0.0004551	-0.0002453	-0.0005135
0.25	0.0002372	8.12e-05	7.61e-05	3e-05	0.0001478		0.25	-0.0006799	-0.000325	-0.0004195	-0.0006099	-0.000175		0.25	-0.0003424	-0.000531	-0.0003826	-0.0003978	-0.0003321		0.25	-0.0003334	-0.0003352	-0.000452	-0.000267	-0.000552
0.25166	0.0002472	0.0001143	5.3e-05	3.62e-05	0.0001678		0.25166	-0.0007091	-0.0003105	-0.000412	-0.0006296	-0.0001629		0.25166	-0.0003675	-0.0005167	-0.0004054	-0.0003887	-0.0003555		0.25166	-0.0003418	-0.0003634	-0.0004368	-0.0002957	-0.0005539
0.25333	0.0002465	0.0001155	6.93e-05	4.5e-05	0.0001897		0.25333	-0.0007033	-0.0003162	-0.0004139	-0.0006473	-0.000189		0.25333	-0.0003903	-0.0005213	-0.0004168	-0.0003767	-0.0003407		0.25333	-0.000334	-0.0003845	-0.0003984	-0.0002975	-0.0005663
0.255	0.0002384	0.0001305	7.86e-05	5.06e-05	0.0001985		0.255	-0.0007123	-0.0003307	-0.0004356	-0.0006789	-0.0001864		0.255	-0.0004126	-0.0005099	-0.0004362	-0.0003562	-0.0003145		0.255	-0.0003063	-0.0004163	-0.0003813	-0.0002695	-0.0005731
0.25666	0.0002166	0.000128	0.0001305	5.93e-05	0.0001891		0.25666	-0.000735	-0.0003514	-0.0004604	-0.000692	-0.000203		0.25666	-0.000424	-0.0005008	-0.0004476	-0.0003311	-0.0002951		0.25666	-0.0002864	-0.0004524	-0.0003539	-0.0002695	-0.0005812
0.25833	0.0001691	9.37e-05	0.0001761	6.06e-05	0.0002104		0.25833	-0.0007	-0.0003716	-0.000492	-0.0006881	-0.0002348		0.25833	-0.0004325	-0.0004985	-0.0004613	-0.0003043	-0.0002706		0.25833	-0.0002677	-0.0005024	-0.0003356	-0.0002421	-0.0005799
0.26	0.000146	5.25e-05	0.0001885	7.99e-05	0.0002216		0.26	-0.0006825	-0.0004119	-0.0004939	-0.0006763	-0.0002501		0.26	-0.0004308	-0.0005008	-0.0004664	-0.0003232	-0.0002547		0.26	-0.0002297	-0.0004964	-0.0003234	-0.0001998	-0.0005843
0.26166	0.0001473	2.63e-05	0.0001754	0.0001199	0.0002354		0.26166	-0.0007143	-0.000432	-0.0004871	-0.0006546	-0.0002418		0.26166	-0.0004228	-0.0005042	-0.000475	-0.00033	-0.0002456		0.26166	-0.0002153	-0.0004831	-0.0003429	-0.0001737	-0.0005737
0.26333	0.0001448	-2.3e-05	0.0001835	0.0001573	0.0002423		0.26333	-0.0007254	-0.0004509	-0.0004666	-0.0006211	-0.0002571		0.26333	-0.0003777	-0.0005053	-0.0004573	-0.0003483	-0.0002387		0.26333	-0.0002267	-0.0004681	-0.0003514	-0.0001812	-0.0005638
0.265	0.0001654	-5.3e-05	0.0001498	0.0001998	0.0002711		0.265	-0.0007267	-0.0004609	-0.0004437	-0.0005889	-0.0002495		0.265	-0.0003418	-0.0005213	-0.000443	-0.0003785	-0.0002467		0.265	-0.0002273	-0.0004579	-0.0003697	-0.00017	-0.0005433
0.26666	0.0002285	-4.92e-05	0.0001186	0.0002166	0.0002605		0.26666	-0.0007514	-0.0004773	-0.0004294	-0.0005553	-0.0002208		0.26666	-0.000311	-0.0005378	-0.0004299	-0.0004132	-0.0002615		0.26666	-0.000208	-0.0004176	-0.0003923	-0.0001662	-0.0005148
0.26833	0.0002766	-2.18e-05	0.0001005	0.0002279	0.0002511		0.26833	-0.0007585	-0.0004716	-0.0004307	-0.0005382	-0.0002056		0.26833	-0.000307	-0.0005743	-0.0004003	-0.000432	-0.0002564		0.26833	-0.0002429	-0.0004236	-0.000427	-0.0001669	-0.000508
0.27	0.0002766	1.13e-05	9.11e-05	0.0002235	0.0002273		0.27	-0.0007234	-0.0004836	-0.0004462	-0.0005448	-0.0001947		0.27	-0.0002945	-0.0005954	-0.0003621	-0.0004554	-0.0002854		0.27	-0.0002484	-0.0004501	-0.0004435	-0.0001712	-0.0005067
0.27166	0.0002828	5.81e-05	6.61e-05	0.0002054	0.000211		0.27166	-0.0006832	-0.0004918	-0.0004697	-0.00055	-0.0001719		0.27166	-0.0003281	-0.0006119	-0.0003706	-0.0004742	-0.0003139		0.27166	-0.0002327	-0.0004567	-0.0004636	-0.0001631	-0.0004906
0.27333	0.0002841	0.0001024	6.18e-05	0.000153	0.0001753		0.27333	-0.0006533	-0.000493	-0.000484	-0.0005855	-0.0001502		0.27333	-0.0003732	-0.0006051	-0.0003735	-0.0004588	-0.0003213		0.27333	-0.0002315	-0.000441	-0.0004922	-0.0001675	-0.00048
0.275	0.0002479	0.000128	6.68e-05	0.0001449	0.0001728		0.275	-0.0006241	-0.0004836	-0.0004772	-0.000644	-0.0001445		0.275	-0.0004097	-0.0005788	-0.0003683	-0.0004502	-0.0003258		0.275	-0.000249	-0.0004411	-0.0004801	-0.0001843	-0.0004825
0.27666	0.0002135	0.0001386	9.8e-05	0.0001343	0.0001521		0.27666	-0.0006235	-0.0004893	-0.0004803	-0.0006716	-0.0001471		0.27666	-0.0004251	-0.0005275	-0.0003945	-0.0004377	-0.0003583		0.27666	-0.0002279	-0.000426	-0.0004679	-0.0001967	-0.0004695
0.27833	0.0002141	0.0001505	0.0001223	0.0001262	0.0001477		0.27833	-0.0006644	-0.0004981	-0.0004647	-0.0006795	-0.000156		0.27833	-0.0004616	-0.0004785	-0.000451	-0.00044	-0.0003606		0.27833	-0.0002412	-0.000402	-0.0004611	-0.0002129	-0.000467
0.28	0.0002079	0.0001567	0.0001548	0.0001305	0.0001515		0.28	-0.0007085	-0.0005239	-0.0004344	-0.0006828	-0.0001528		0.28	-0.0004621	-0.000466	-0.0004738	-0.00044	-0.0003691		0.28	-0.0002599	-0.0003996	-0.0004508	-0.0002197	-0.0004924
0.28166	0.000206	0.0001648	0.000176	0.0001824	0.0001659		0.28166	-0.0007384	-0.0005459	-0.0004213	-0.0006519	-0.000156		0.28166	-0.000441	-0.0004666	-0.0005068	-0.0004724	-0.00038		0.28166	-0.0002635	-0.0004188	-0.000413	-0.0002104	-0.0005353
0.28333	0.0002035	0.0001742	0.0001904	0.0002017	0.0001653		0.28333	-0.0007721	-0.0005503	-0.0004269	-0.000621	-0.0001521		0.28333	-0.0004308	-0.0004768	-0.0005422	-0.0004662	-0.0003874		0.28333	-0.0002707	-0.0004489	-0.0004105	-0.0001973	-0.0005675
0.285	0.0002191	0.0001742	0.0001772	0.000221	0.0001728		0.285	-0.0007747	-0.000539	-0.0004189	-0.0006329	-0.0001279		0.285	-0.0004125	-0.0004911	-0.0005547	-0.0004594	-0.000372		0.285	-0.000299	-0.0004735	-0.0003959	-0.0001905	-0.0005899
0.28666	0.0002328	0.0001592	0.000161	0.0002335	0.0001672		0.28666	-0.000741	-0.0005069	-0.0004331	-0.0006388	-0.0001082		0.28666	-0.00038	-0.0005116	-0.0005376	-0.0004383	-0.0003583		0.28666	-0.0002996	-0.000503	-0.0003892	-0.0001731	-0.000611
0.28833	0.0002434	0.0001399	0.0001498	0.0002585	0.0001365		0.28833	-0.0007312	-0.0004578	-0.000474	-0.0006658	-0.0001241		0.28833	-0.0003749	-0.0004956	-0.0005222	-0.0004115	-0.0003413		0.28833	-0.0003195	-0.0005168	-0.0003868	-0.0001693	-0.0006091
0.29	0.0002216	9.24e-05	0.000146	0.0002391	0.0001046		0.29	-0.0007338	-0.0004244	-0.0004908	-0.0006986	-0.0001388		0.29	-0.0003943	-0.0004791	-0.0005006	-0.0003831	-0.0003111		0.29	-0.0003563	-0.0005379	-0.0004124	-0.0001818	-0.0005756
0.29166	0.0002085	6.87e-05	0.0001367	0.0002185	8.08e-05		0.29166	-0.0007383	-0.0004131	-0.0005175	-0.0007275	-0.0001591		0.29166	-0.000408	-0.0004797	-0.0004926	-0.0003876	-0.0002843		0.29166	-0.0003749	-0.0005283	-0.0004307	-0.0001811	-0.0005446
0.29333	0.0001766	6e-05	0.0001392	0.0001898	6.82e-05		0.29333	-0.0007688	-0.0004219	-0.0005602	-0.0007137	-0.0001935		0.29333	-0.0004348	-0.0004899	-0.0005023	-0.0003967	-0.0002638		0.29333	-0.0003774	-0.0005168	-0.0004587	-0.0002004	-0.0005334
0.295	0.0001591	5.94e-05	0.000141	0.0001755	6.32e-05		0.295	-0.0008149	-0.0004345	-0.0005981	-0.000717	-0.0002164		0.295	-0.0004667	-0.0004974	-0.0005183	-0.0004121	-0.000257		0.295	-0.000384	-0.0005066	-0.0004538	-0.0002247	-0.0005042
0.29666	0.0001623	6.94e-05	0.0001385	0.0001212	7.13e-05		0.29666	-0.0008162	-0.0004471	-0.0005974	-0.0007052	-0.0002171		0.29666	-0.0004907	-0.0005185	-0.0005348	-0.0004223	-0.0002621		0.29666	-0.0003683	-0.0004958	-0.0004575	-0.0002216	-0.0004862
0.29833	0.0001935	0.0001031	0.0001217	0.0001099	6.76e-05		0.29833	-0.0008188	-0.0004402	-0.0006123	-0.0007052	-0.0002056		0.29833	-0.0005061	-0.0005378	-0.0005542	-0.0004275	-0.0002923		0.29833	-0.0003394	-0.0004705	-0.0004551	-0.0002166	-0.0004937
0.3	0.0002135	9.44e-05	0.0001092	0.0001118	6.82e-05		0.3	-0.0008	-0.0004257	-0.0005981	-0.0006894	-0.0002037		0.3	-0.0005158	-0.000531	-0.0005507	-0.0004132	-0.0003162		0.3	-0.0003358	-0.0004699	-0.0004691	-0.0002427	-0.0005117
0.30166	0.0002485	7.37e-05	8.8e-05	0.0001174	5.44e-05		0.30166	-0.0007682	-0.0004049	-0.000572	-0.0006973	-0.0001903		0.30166	-0.0005312	-0.000515	-0.0005445	-0.0003955	-0.000347		0.30166	-0.0003394	-0.0004831	-0.000466	-0.0002421	-0.0005241
0.30333	0.0002416	7.44e-05	8.17e-05	0.0001124	3.88e-05		0.30333	-0.0007364	-0.0003999	-0.0005329	-0.000698	-0.0001769		0.30333	-0.0005403	-0.0005093	-0.000532	-0.0003682	-0.0003561		0.30333	-0.0003539	-0.0004807	-0.0005038	-0.0002564	-0.0005384
0.305	0.0002085	7.56e-05	6.55e-05	0.0001442	2.94e-05		0.305	-0.0007397	-0.0003961	-0.0005137	-0.0006907	-0.000182		0.305	-0.0005386	-0.0004951	-0.0005188	-0.000371	-0.0003378		0.305	-0.0003779	-0.000494	-0.0005197	-0.000308	-0.0005353
0.30666	0.0001917	7.5e-05	7.05e-05	0.0001523	4.01e-05		0.30666	-0.0007384	-0.0004213	-0.0005075	-0.000694	-0.0002145		0.30666	-0.0005249	-0.000482	-0.0004955	-0.0003625	-0.0003099		0.30666	-0.0004117	-0.0005252	-0.0005124	-0.0003485	-0.0005216
0.30833	0.0002085	9.99e-05	8.17e-05	0.0001611	4.76e-05		0.30833	-0.0007527	-0.0004565	-0.0005243	-0.0007157	-0.0002412		0.30833	-0.0005038	-0.0004894	-0.0004784	-0.0003756	-0.000294		0.30833	-0.0004183	-0.0005529	-0.0004874	-0.0003547	-0.0005167
0.31	0.0002116	0.0001212	9.67e-05	0.0001867	8.33e-05		0.31	-0.000763	-0.000471	-0.000528	-0.0007321	-0.0002889		0.31	-0.0004656	-0.0004996	-0.0004471	-0.0003927	-0.0002763		0.31	-0.0004075	-0.0005734	-0.0004776	-0.0003653	-0.000503
0.31166	0.0002522	0.0001149	9.73e-05	0.0002166	0.0001171		0.31166	-0.0007786	-0.0004697	-0.0005391	-0.0007597	-0.0003436		0.31166	-0.0004502	-0.0004991	-0.0004419	-0.0004155	-0.0002855		0.31166	-0.0003906	-0.0005866	-0.000441	-0.0003666	-0.000521
0.31333	0.0002971	9.8e-05	9.98e-05	0.000236	0.0001509		0.31333	-0.0007721	-0.0004716	-0.0005559	-0.0007972	-0.0003754		0.31333	-0.0004411	-0.0004939	-0.0004419	-0.0004229	-0.0003265		0.31333	-0.0003659	-0.0006022	-0.0004234	-0.0003517	-0.0005706
0.315	0.000314	7.81e-05	9.61e-05	0.0002597	0.0001496		0.315	-0.0007572	-0.0004389	-0.0005577	-0.0007965	-0.0003983		0.315	-0.0004513	-0.0004939	-0.0004539	-0.0004309	-0.0003658		0.315	-0.0003466	-0.0005926	-0.0004295	-0.0003398	-0.0006066
0.31666	0.0003121	6.49e-05	9.11e-05	0.0002741	0.0001415		0.31666	-0.0007546	-0.0004068	-0.000554	-0.0007886	-0.0004047		0.31666	-0.0004821	-0.0004951	-0.0004915	-0.0004343	-0.0003937		0.31666	-0.0003352	-0.0005685	-0.0004289	-0.0003355	-0.000632
0.31833	0.0003052	4.75e-05	8.67e-05	0.0002679	0.0001071		0.31833	-0.0007617	-0.0003936	-0.0005863	-0.000786	-0.0003926		0.31833	-0.0005186	-0.0005087	-0.0005314	-0.000436	-0.0004108		0.31833	-0.0003599	-0.0005469	-0.0004264	-0.0003268	-0.0006748
0.32	0.0002934	3.75e-05	8.61e-05	0.0002597	8.02e-05		0.32	-0.0007539	-0.0004194	-0.0006179	-0.0007643	-0.0003665		0.32	-0.000526	-0.0005093	-0.0005422	-0.0004383	-0.0004187		0.32	-0.0003918	-0.0005739	-0.0004313	-0.0003137	-0.0006748
0.32166	0.0002965	2.88e-05	9.3e-05	0.0002435	5.26e-05		0.32166	-0.0007747	-0.0004376	-0.0006526	-0.0007486	-0.0003443		0.32166	-0.0005249	-0.0005201	-0.0005661	-0.0004354	-0.0004033		0.32166	-0.0004159	-0.0005673	-0.0004295	-0.0002913	-0.0006525
0.32333	0.0003065	2.38e-05	8.8e-05	0.0002298	6.51e-05		0.32333	-0.000811	-0.0004734	-0.0006786	-0.0007696	-0.0003023		0.32333	-0.0005083	-0.0005293	-0.0005997	-0.0004531	-0.0003834		0.32333	-0.0004069	-0.0005751	-0.0004343	-0.0002764	-0.0006475
0.325	0.0002984	5e-06	8.73e-05	0.0002104	7.26e-05		0.325	-0.0008032	-0.0005124	-0.0006892	-0.0007847	-0.0002787		0.325	-0.0004849	-0.0005235	-0.0006031	-0.0004719	-0.0003635		0.325	-0.0003954	-0.0005962	-0.0004484	-0.000272	-0.0006314
0.32666	0.0003134	4.4e-06	0.0001004	0.0001942	9.33e-05		0.32666	-0.0007993	-0.0005546	-0.0006582	-0.0007841	-0.0002654		0.32666	-0.0004599	-0.0005076	-0.0006037	-0.0004821	-0.0003657		0.32666	-0.0003502	-0.0006202	-0.0004685	-0.0002689	-0.0006122
0.32833	0.0002965	9.4e-06	0.0001142	0.0001605	0.0001189		0.32833	-0.0008032	-0.000542	-0.0006259	-0.0008018	-0.0002717		0.32833	-0.0004604	-0.0005104	-0.0006003	-0.0004878	-0.0003526		0.32833	-0.0003068	-0.000589	-0.0005105	-0.0002602	-0.0006134
0.33	0.0002672	3.37e-05	0.0001198	0.0001261	0.0001465		0.33	-0.0007948	-0.0005471	-0.000585	-0.0007946	-0.0002832		0.33	-0.0004821	-0.0005247	-0.000582	-0.0005038	-0.0003486		0.33	-0.0002731	-0.0005884	-0.0005544	-0.0002583	-0.0006314
0.33166	0.0002478	5.18e-05	0.0001304	7.74e-05	0.0001577		0.33166	-0.0007928	-0.0005641	-0.0005478	-0.0007597	-0.0003201		0.33166	-0.0005169	-0.000535	-0.0005382	-0.0005009	-0.0003566		0.33166	-0.0002635	-0.0005733	-0.0005672	-0.0002509	-0.0006426
0.33333	0.0002678	7.81e-05	0.0001242	4.5e-05	0.0001828		0.33333	-0.0008441	-0.0005679	-0.0005329	-0.0007413	-0.0003398		0.33333	-0.0005328	-0.0005583	-0.0004874	-0.0004901	-0.0003692		0.33333	-0.000258	-0.0005691	-0.0005709	-0.0002303	-0.0006537
0.335	0.0002616	0.0001055	0.0001086	2.44e-05	0.0002085		0.335	-0.0008733	-0.0005742	-0.000554	-0.0007275	-0.0003551		0.335	-0.0005568	-0.0005766	-0.0004629	-0.0004935	-0.0003612		0.335	-0.0002647	-0.0005499	-0.0005727	-0.0002235	-0.0006469
0.33666	0.0002909	0.0001099	9.61e-05	2.44e-05	0.0002122		0.33666	-0.000894	-0.0005962	-0.0005794	-0.000715	-0.0003513		0.33666	-0.0005619	-0.0006023	-0.0004703	-0.000514	-0.0003749		0.33666	-0.0002611	-0.0005565	-0.0005495	-0.0002297	-0.0006357
0.33833	0.0003303	8.31e-05	9.42e-05	4.31e-05	0.0002085		0.33833	-0.0009051	-0.0006082	-0.0006049	-0.0007249	-0.0003525		0.33833	-0.0005494	-0.0006057	-0.0004606	-0.0005237	-0.0003732		0.33833	-0.000258	-0.0005571	-0.000513	-0.0002477	-0.0006078
0.34	0.000349	7.5e-05	9.49e-05	8.8e-05	0.0002185		0.34	-0.0008778	-0.0006019	-0.0006402	-0.0007433	-0.0003449		0.34	-0.0005083	-0.0006165	-0.0004721	-0.0005436	-0.0003714		0.34	-0.0002605	-0.0005872	-0.0005136	-0.0002677	-0.0005985
0.34166	0.0003197	5.5e-05	0.0001179	0.000133	0.0002179		0.34166	-0.0008246	-0.0006	-0.0006501	-0.0007433	-0.0003436		0.34166	-0.0005117	-0.0005988	-0.0005091	-0.0005715	-0.0003686		0.34166	-0.0002839	-0.000589	-0.0005221	-0.0002932	-0.0006041
0.34333	0.0003072	3.94e-05	0.0001223	0.0001555	0.0001966		0.34333	-0.0007942	-0.0005868	-0.000634	-0.0007472	-0.0003328		0.34333	-0.0005129	-0.0005794	-0.0005177	-0.0005846	-0.0003749		0.34333	-0.0003008	-0.0005944	-0.0005221	-0.0003274	-0.0006128
0.345	0.0002866	5.56e-05	0.0001186	0.0001736	0.0002079		0.345	-0.0007728	-0.0005698	-0.0006179	-0.0007426	-0.0003061		0.345	-0.0005226	-0.0005475	-0.000492	-0.0005795	-0.0003618		0.345	-0.000302	-0.000598	-0.0005221	-0.0003442	-0.0006407
0.34666	0.0002672	9.5e-05	0.0001254	0.0001761	0.0002323		0.34666	-0.0007682	-0.0005402	-0.000608	-0.0007459	-0.0002647		0.34666	-0.0005346	-0.0005304	-0.0004841	-0.0005579	-0.0003652		0.34666	-0.0003219	-0.0006058	-0.0005392	-0.0003566	-0.0006687
0.34833	0.0002728	0.0001193	0.0001379	0.0001561	0.0002298		0.34833	-0.0007981	-0.0005194	-0.0005813	-0.0007676	-0.0002316		0.34833	-0.0005779	-0.0004853	-0.0004795	-0.0005408	-0.0003669		0.34833	-0.0003303	-0.0005782	-0.0005209	-0.0003653	-0.0006836
0.35	0.0003115	0.0001474	0.0001279	0.0001324	0.0002323		0.35	-0.0008428	-0.000481	-0.0005652	-0.000786	-0.0002132		0.35	-0.0005591	-0.0004876	-0.0004778	-0.0005083	-0.0003777		0.35	-0.0003122	-0.0005661	-0.0005038	-0.0003846	-0.0006823
0.35166	0.0003546	0.0001574	0.0001348	0.0001343	0.0002624		0.35166	-0.0008733	-0.0004489	-0.0005739	-0.0008096	-0.0002151		0.35166	-0.000538	-0.0004944	-0.000488	-0.0004821	-0.0003806		0.35166	-0.0003134	-0.0005679	-0.0004886	-0.0003871	-0.0006736
0.35333	0.0003933	0.0001574	0.0001554	0.0001517	0.000253		0.35333	-0.0009077	-0.0004357	-0.0005813	-0.0008241	-0.0002526		0.35333	-0.00051	-0.0004933	-0.000537	-0.0004656	-0.0003771		0.35333	-0.0003418	-0.0005667	-0.0004874	-0.0004095	-0.0006215
0.355	0.0004227	0.0001486	0.0001511	0.0001798	0.0002292		0.355	-0.00092	-0.0004527	-0.0005801	-0.0008189	-0.0003073		0.355	-0.0004821	-0.0004905	-0.0005917	-0.0004668	-0.0003731		0.355	-0.000352	-0.0005463	-0.0004837	-0.0004138	-0.0005774
0.35666	0.0004371	0.0001424	0.0001448	0.0002223	0.0002185		0.35666	-0.0009155	-0.0004452	-0.0005974	-0.0007821	-0.0003518		0.35666	-0.0004342	-0.0005173	-0.0006128	-0.0004514	-0.0003595		0.35666	-0.0003767	-0.0005505	-0.0005002	-0.00043	-0.000516
0.35833	0.0004421	0.0001511	0.0001554	0.0002441	0.0002079		0.35833	-0.0008883	-0.0004464	-0.0006173	-0.0007729	-0.0003798		0.35833	-0.0004348	-0.0005121	-0.0006088	-0.0004377	-0.0003247		0.35833	-0.0003888	-0.0005511	-0.0005319	-0.0004282	-0.0004719
0.36	0.0004458	0.0001505	0.0001666	0.0002529	0.0001822		0.36	-0.000863	-0.0004539	-0.0006179	-0.0007453	-0.0003887		0.36	-0.0004319	-0.0005201	-0.0006037	-0.0004172	-0.0002974		0.36	-0.0003894	-0.0005445	-0.0005551	-0.0004207	-0.0004434
0.36166	0.0004514	0.0001336	0.0001741	0.0002473	0.0001672		0.36166	-0.0008266	-0.0004533	-0.0006018	-0.0007255	-0.0003983		0.36166	-0.0004314	-0.0005241	-0.0005661	-0.0003796	-0.0002997		0.36166	-0.0003888	-0.0005427	-0.0005691	-0.0003977	-0.0004676
0.36333	0.0004539	0.0001193	0.0001766	0.0002298	0.0001684		0.36333	-0.0008117	-0.0004319	-0.0005795	-0.0007176	-0.0004091		0.36333	-0.0004405	-0.0005259	-0.0005365	-0.0003545	-0.0002974		0.36333	-0.0003701	-0.0005565	-0.0005666	-0.0003946	-0.0004912
0.365	0.0004527	0.0001018	0.0001747	0.0002086	0.0001578		0.365	-0.0008072	-0.0004489	-0.0005602	-0.0007282	-0.0004021		0.365	-0.0004684	-0.0005145	-0.0005285	-0.000338	-0.0002997		0.365	-0.0003442	-0.000577	-0.0005618	-0.0003859	-0.0005458
0.36666	0.0004546	7.68e-05	0.0001754	0.0002098	0.000134		0.36666	-0.0008208	-0.000498	-0.0005565	-0.0007051	-0.0004187		0.36666	-0.0004781	-0.0005116	-0.0005445	-0.0003278	-0.0003128		0.36666	-0.0003551	-0.0006088	-0.0005343	-0.0004008	-0.0006072
0.36833	0.0004389	6.62e-05	0.0001785	0.0002029	0.0001009		0.36833	-0.0008357	-0.0005288	-0.0005497	-0.000715	-0.0004454		0.36833	-0.0004924	-0.0004991	-0.0005547	-0.0003278	-0.0003265		0.36833	-0.0003557	-0.0006239	-0.0005264	-0.0004188	-0.0006909
0.37	0.0004158	9.18e-05	0.000181	0.0001967	8.58e-05		0.37	-0.0008454	-0.0005603	-0.0005813	-0.0007065	-0.0004492		0.37	-0.0005186	-0.0005236	-0.0005855	-0.0003597	-0.0003236		0.37	-0.0003563	-0.0006371	-0.0005057	-0.0004518	-0.0007269
0.37166	0.0003983	0.0001237	0.0002147	0.0002079	4.32e-05		0.37166	-0.0008545	-0.0005931	-0.0006346	-0.000692	-0.0004333		0.37166	-0.0005311	-0.0005526	-0.0005843	-0.0003745	-0.0003327		0.37166	-0.0003924	-0.0006413	-0.0005008	-0.0004742	-0.0007493
0.37333	0.0003921	0.0001518	0.0002447	0.0001973	1.82e-05		0.37333	-0.00085	-0.0006163	-0.0006594	-0.0006769	-0.0004498		0.37333	-0.0005243	-0.0005942	-0.0005923	-0.000395	-0.0003447		0.37333	-0.0004256	-0.0006214	-0.0004862	-0.0004891	-0.0007505
0.375	0.0003764	0.0001736	0.0002628	0.0001861	2.07e-05		0.375	-0.0008376	-0.0006063	-0.0006793	-0.0006953	-0.000432		0.375	-0.0005397	-0.0006216	-0.0005803	-0.0004195	-0.0003652		0.375	-0.00044	-0.0005896	-0.0004892	-0.0004798	-0.0007245
0.37666	0.0003777	0.0001905	0.0002591	0.0001948	3.82e-05		0.37666	-0.000835	-0.0006138	-0.0007158	-0.0006986	-0.0004034		0.37666	-0.0005494	-0.0006552	-0.0005781	-0.0004531	-0.0003822		0.37666	-0.0004659	-0.000586	-0.0004685	-0.0004798	-0.0006723
0.37833	0.0003846	0.0001792	0.0002641	0.0001998	5.95e-05		0.37833	-0.0008609	-0.0006346	-0.0007152	-0.0007315	-0.000383		0.37833	-0.0005402	-0.00067	-0.0005553	-0.0004622	-0.0004153		0.37833	-0.0004714	-0.000586	-0.0004667	-0.0004717	-0.0006537
0.38	0.0004014	0.000163	0.0002516	0.0001904	9.77e-05		0.38	-0.0008746	-0.0006409	-0.0006954	-0.0007624	-0.0003868		0.38	-0.0005414	-0.000674	-0.0005462	-0.0004787	-0.0004289		0.38	-0.0004539	-0.0005902	-0.0004648	-0.000463	-0.0006376
0.38166	0.0003964	0.0001717	0.0002416	0.0002017	0.0001452		0.38166	-0.0009089	-0.0006296	-0.0006954	-0.000813	-0.0003741		0.38166	-0.0005539	-0.00067	-0.0005228	-0.0004969	-0.0004585		0.38166	-0.0004418	-0.0006094	-0.0004837	-0.0004574	-0.0006407
0.38333	0.0003889	0.0001861	0.0002129	0.0002185	0.0001715		0.38333	-0.0009407	-0.000622	-0.0006662	-0.000834	-0.0003728		0.38333	-0.0005545	-0.000682	-0.0005097	-0.0005186	-0.0004899		0.38333	-0.0004322	-0.0006395	-0.0004801	-0.0004531	-0.0006606
0.385	0.000364	0.0002317	0.0002135	0.0002098	0.0002028		0.385	-0.0009661	-0.0005849	-0.0006297	-0.0008452	-0.0003779		0.385	-0.0005568	-0.00069	-0.0004847	-0.0005197	-0.0005229		0.385	-0.0004262	-0.0006539	-0.0004929	-0.0004344	-0.000673
0.38666	0.0003359	0.0002729	0.0001861	0.0002067	0.0002053		0.38666	-0.0009661	-0.0005295	-0.0005937	-0.0008445	-0.0003945		0.38666	-0.0005762	-0.0006763	-0.0004744	-0.0005408	-0.0005297		0.38666	-0.0004448	-0.0006425	-0.0005014	-0.0004033	-0.0006631
0.38833	0.0002884	0.0003122	0.0001511	0.000206	0.0002022		0.38833	-0.0009641	-0.0004886	-0.0005664	-0.000857	-0.0003881		0.38833	-0.0005864	-0.0006866	-0.0004846	-0.0005493	-0.0005542		0.38833	-0.0004689	-0.0006274	-0.0005032	-0.0003828	-0.0006767
0.39	0.0002721	0.0003154	0.000118	0.0001979	0.0001678		0.39	-0.0009453	-0.0004609	-0.0005416	-0.0008307	-0.0003729		0.39	-0.0005984	-0.0006871	-0.0005	-0.0005356	-0.0005571		0.39	-0.0004756	-0.0005974	-0.0004837	-0.0003691	-0.0006798
0.39166	0.0002746	0.0003097	0.0001186	0.0001786	0.000159		0.39166	-0.0009272	-0.0004433	-0.000546	-0.0008235	-0.000364		0.39166	-0.0005915	-0.0006928	-0.0005108	-0.000518	-0.0005411		0.39166	-0.0004707	-0.0005475	-0.0004892	-0.0003647	-0.0006854
0.39333	0.0002921	0.0002616	0.0001161	0.0001754	0.000119		0.39333	-0.0009038	-0.000454	-0.0005472	-0.0008255	-0.0003602		0.39333	-0.0006052	-0.0006883	-0.0005257	-0.000514	-0.0005309		0.39333	-0.0004635	-0.0005096	-0.0005014	-0.0003765	-0.000699
0.395	0.0003277	0.0002185	0.0001323	0.0001798	9.52e-05		0.395	-0.0008785	-0.0004635	-0.0005677	-0.0008393	-0.000364		0.395	-0.0005978	-0.0006951	-0.0005262	-0.0004815	-0.0005462		0.395	-0.0004448	-0.0005138	-0.0005136	-0.000402	-0.000735
0.39666	0.0003821	0.0001661	0.0001473	0.0001761	9.02e-05		0.39666	-0.0008571	-0.0004842	-0.0005844	-0.0008307	-0.0003608		0.39666	-0.0006024	-0.0006791	-0.0005103	-0.0004759	-0.0005411		0.39666	-0.0004358	-0.0005294	-0.0005166	-0.0004164	-0.0007704
0.39833	0.0004158	0.0001467	0.0001722	0.0001761	0.0001222		0.39833	-0.0008415	-0.0005037	-0.0005788	-0.0008511	-0.00039		0.39833	-0.000599	-0.0006774	-0.000504	-0.0004844	-0.0005263		0.39833	-0.0004382	-0.0005481	-0.0005428	-0.0004294	-0.0007902
0.4	0.0004395	0.0001218	0.0001891	0.0001786	0.0001209		0.4	-0.0008383	-0.000527	-0.0005732	-0.0008629	-0.0004218		0.4	-0.0006001	-0.0006541	-0.0005097	-0.0004822	-0.0005257		0.4	-0.0004611	-0.0005998	-0.0005416	-0.0004537	-0.0007995
0.40166	0.0004527	0.0001149	0.000186	0.0001955	0.0001534		0.40166	-0.0008454	-0.0005528	-0.0005497	-0.0008701	-0.0004498		0.40166	-0.000575	-0.0006467	-0.0005376	-0.0004702	-0.0005138		0.40166	-0.0004786	-0.000625	-0.0005398	-0.0004655	-0.0008095
0.40333	0.0004371	0.0001156	0.0001772	0.0001805	0.0001973		0.40333	-0.0008837	-0.0005704	-0.0005273	-0.0008649	-0.0004555		0.40333	-0.0005591	-0.0006518	-0.0005866	-0.0004787	-0.0004773		0.40333	-0.000487	-0.0006226	-0.0005355	-0.0004748	-0.0008051
0.405	0.0004102	0.0001349	0.0001866	0.0001842	0.0002129		0.405	-0.0009044	-0.0005748	-0.000505	-0.0008662	-0.0004854		0.405	-0.0005306	-0.0006575	-0.0006277	-0.0004708	-0.00045		0.405	-0.0004719	-0.000628	-0.0005568	-0.0004923	-0.0007704
0.40666	0.000384	0.0001355	0.0001766	0.0001967	0.000206		0.40666	-0.0009375	-0.0005792	-0.0005161	-0.0008458	-0.000472		0.40666	-0.0005061	-0.0006672	-0.0006607	-0.0004611	-0.0004449		0.40666	-0.0004834	-0.0006491	-0.0005586	-0.0004941	-0.0007332
0.40833	0.0003584	0.0001611	0.0001641	0.0002011	0.0002129		0.40833	-0.0009504	-0.0005666	-0.0005143	-0.0008366	-0.0004479		0.40833	-0.0004992	-0.0006991	-0.0006823	-0.0004713	-0.000429		0.40833	-0.0004695	-0.0006388	-0.0005897	-0.0004879	-0.0006966
0.41	0.0003409	0.0001961	0.0001641	0.0001811	0.0002122		0.41	-0.0009491	-0.0005496	-0.0005391	-0.00083	-0.000411		0.41	-0.0004992	-0.0007093	-0.0006846	-0.0004867	-0.000425		0.41	-0.0004593	-0.0006497	-0.0006038	-0.0004811	-0.0006625
0.41166	0.0003477	0.0002285	0.0001872	0.0001861	0.0001847		0.41166	-0.0009024	-0.0005566	-0.0005522	-0.0008136	-0.0003748		0.41166	-0.0005158	-0.0007025	-0.0006704	-0.0004953	-0.0004381		0.41166	-0.0004635	-0.0006695	-0.0006184	-0.000486	-0.000629
0.41333	0.0003565	0.0002573	0.000176	0.0001861	0.0001778		0.41333	-0.0008882	-0.0005572	-0.0005807	-0.0008189	-0.000343		0.41333	-0.0005374	-0.0007071	-0.0006715	-0.0005123	-0.0004534		0.41333	-0.00049	-0.0006593	-0.000627	-0.0004699	-0.000619
0.415	0.0003758	0.000266	0.0001754	0.0001798	0.0001596		0.415	-0.0008674	-0.0005597	-0.000608	-0.0008241	-0.0003392		0.415	-0.0005676	-0.0006911	-0.000663	-0.0005334	-0.0004717		0.415	-0.0004707	-0.0006461	-0.000641	-0.0004699	-0.0006364
0.41666	0.0003939	0.0002492	0.0001698	0.0001861	0.0001484		0.41666	-0.0008493	-0.0005761	-0.0006371	-0.0008254	-0.0003474		0.41666	-0.0005899	-0.0006689	-0.0006561	-0.0005437	-0.0004944		0.41666	-0.0004936	-0.0006365	-0.0006178	-0.0004655	-0.0006624
0.41833	0.0004289	0.0002167	0.0001661	0.0002104	0.0001421		0.41833	-0.0008454	-0.0005761	-0.0006433	-0.0008248	-0.0003862		0.41833	-0.000607	-0.0006695	-0.0006288	-0.0005494	-0.000491		0.41833	-0.0005135	-0.0006245	-0.0005922	-0.0004674	-0.0006904
0.42	0.0004521	0.0001967	0.0001262	0.0002435	0.0001559		0.42	-0.0008629	-0.0005591	-0.0006569	-0.0008458	-0.0004295		0.42	-0.0005921	-0.0006837	-0.0006128	-0.0005408	-0.0004853		0.42	-0.0005213	-0.0006125	-0.0005587	-0.0004481	-0.0007195
0.42166	0.0004689	0.0001661	0.000138	0.0002579	0.000164		0.42166	-0.0008707	-0.0005729	-0.0006538	-0.0008563	-0.000467		0.42166	-0.0005921	-0.0006763	-0.0005969	-0.0005209	-0.0004899		0.42166	-0.0005111	-0.0006323	-0.0005282	-0.0004568	-0.0007332
0.42333	0.0004764	0.0001649	0.0001467	0.0002829	0.0001903		0.42333	-0.0008538	-0.0005798	-0.0006309	-0.0009108	-0.0005026		0.42333	-0.0005716	-0.0006877	-0.0005843	-0.0005032	-0.0004734		0.42333	-0.0005291	-0.0006365	-0.0004825	-0.0004518	-0.0007369
0.425	0.0004883	0.0001848	0.0001554	0.0003047	0.0001972		0.425	-0.0008681	-0.0005767	-0.0005937	-0.0009456	-0.0005242		0.425	-0.0005408	-0.0006957	-0.0005752	-0.0004964	-0.0004529		0.425	-0.0005008	-0.0006491	-0.0004782	-0.0004468	-0.0007357
0.42666	0.0004614	0.0002092	0.0001716	0.0003178	0.0001872		0.42666	-0.0008785	-0.000588	-0.0005956	-0.000985	-0.0005191		0.42666	-0.0005214	-0.0006832	-0.000598	-0.0005009	-0.0004523		0.42666	-0.0004671	-0.0006473	-0.0004983	-0.0004313	-0.000722
0.42833	0.0004258	0.0002067	0.0001972	0.0003191	0.0001828		0.42833	-0.0008902	-0.0006245	-0.0006123	-0.00102	-0.0005058		0.42833	-0.0005288	-0.0006763	-0.0006208	-0.0005419	-0.0004346		0.42833	-0.0004424	-0.0006461	-0.0005245	-0.0004518	-0.0007152
0.43	0.0003902	0.0002086	0.0001885	0.0003334	0.0001815		0.43	-0.0008934	-0.0006409	-0.0006216	-0.00104	-0.0004848		0.43	-0.0005129	-0.000686	-0.0006464	-0.0005881	-0.000413		0.43	-0.0004388	-0.0006233	-0.000541	-0.000463	-0.0007059
0.43166	0.0003565	0.0002086	0.0001929	0.0003209	0.0001684		0.43166	-0.0009265	-0.0006616	-0.0006346	-0.0009982	-0.0004473		0.43166	-0.0005237	-0.0006798	-0.0006948	-0.0006143	-0.0003993		0.43166	-0.0004153	-0.0006094	-0.0005843	-0.0004997	-0.0007022
0.43333	0.0003215	0.0001886	0.0001979	0.0003091	0.0001715		0.43333	-0.0009298	-0.0006887	-0.0006786	-0.0009785	-0.0004186		0.43333	-0.0005442	-0.0006678	-0.0007284	-0.0006314	-0.0003982		0.43333	-0.0004183	-0.0005956	-0.0006062	-0.0005432	-0.0006953
0.435	0.000304	0.000178	0.0001835	0.0002941	0.0001841		0.435	-0.0009356	-0.0007126	-0.0007009	-0.0009555	-0.0004167		0.435	-0.0005579	-0.0006655	-0.0007501	-0.0006353	-0.0004073		0.435	-0.000431	-0.0006112	-0.0006001	-0.000596	-0.000704
0.43666	0.0003015	0.0001798	0.000186	0.0002766	0.0001734		0.43666	-0.0009525	-0.0006981	-0.0006817	-0.0009338	-0.0004403		0.43666	-0.0005739	-0.0006575	-0.0007609	-0.0006126	-0.0004369		0.43666	-0.0004382	-0.0006196	-0.0006239	-0.0006016	-0.0007146
0.43833	0.0003184	0.0002055	0.0001954	0.0002572	0.0001596		0.43833	-0.0009745	-0.0006679	-0.0006706	-0.0009174	-0.0004536		0.43833	-0.0006018	-0.0006564	-0.0007592	-0.0005784	-0.0004546		0.43833	-0.0004436	-0.0006299	-0.0006343	-0.0006054	-0.0007338
0.44	0.0003484	0.0002092	0.0001835	0.000256	0.0001603		0.44	-0.0009843	-0.000634	-0.00066	-0.0009201	-0.0004886		0.44	-0.000599	-0.0006644	-0.0007273	-0.0005641	-0.0004682		0.44	-0.0004749	-0.0006431	-0.0006324	-0.0005905	-0.0007648
0.44166	0.0003733	0.0002411	0.0001866	0.0002529	0.0001553		0.44166	-0.0009849	-0.0005887	-0.0006309	-0.000924	-0.0005216		0.44166	-0.0006121	-0.0006792	-0.0007205	-0.0005311	-0.0004717		0.44166	-0.000493	-0.0006533	-0.0006306	-0.0005544	-0.0007908
0.44333	0.0004115	0.0002636	0.0001823	0.0002497	0.0001634		0.44333	-0.0009745	-0.0005427	-0.0005993	-0.0009293	-0.0005299		0.44333	-0.0006274	-0.0007014	-0.0007102	-0.0005009	-0.0004597		0.44333	-0.0005087	-0.000663	-0.0006586	-0.0005196	-0.0008175
0.445	0.0004483	0.0003035	0.0001692	0.0002491	0.0001928		0.445	-0.0009453	-0.0005383	-0.0006067	-0.0009148	-0.0005045		0.445	-0.0006292	-0.0007025	-0.0006954	-0.0004719	-0.0004409		0.445	-0.0005207	-0.000684	-0.000633	-0.000509	-0.0008559
0.44666	0.0004627	0.0002948	0.0001642	0.0002622	0.0002185		0.44666	-0.0009109	-0.0005484	-0.000634	-0.0008925	-0.0004956		0.44666	-0.0006263	-0.0006843	-0.0006681	-0.0004531	-0.0004244		0.44666	-0.0005159	-0.000708	-0.0006251	-0.000514	-0.0008999
0.44833	0.0004533	0.0003217	0.0001754	0.0002635	0.0002323		0.44833	-0.0008811	-0.0005528	-0.0006638	-0.0008879	-0.0004689		0.44833	-0.0006366	-0.0006717	-0.0006544	-0.000444	-0.0004244		0.44833	-0.0005027	-0.0007435	-0.0006154	-0.0005153	-0.0008949
0.45	0.0004483	0.0003185	0.0001704	0.0002566	0.0002417		0.45	-0.0008876	-0.0005692	-0.0006855	-0.0008846	-0.0004574		0.45	-0.0006218	-0.0006535	-0.0006231	-0.0004594	-0.0004472		0.45	-0.0004948	-0.0007903	-0.0006087	-0.0005501	-0.0008968
0.45166	0.0004189	0.0003067	0.0001935	0.0002616	0.0002285		0.45166	-0.0008993	-0.0005949	-0.0007059	-0.0008662	-0.0004511		0.45166	-0.0006183	-0.000621	-0.0005986	-0.0004958	-0.0004739		0.45166	-0.0004804	-0.0007993	-0.0005856	-0.0005842	-0.0008899
0.45333	0.0003846	0.0002473	0.0002141	0.0002691	0.0002041		0.45333	-0.0009291	-0.0005918	-0.0006997	-0.0008576	-0.00046		0.45333	-0.0006166	-0.0006085	-0.0005872	-0.0005516	-0.0005058		0.45333	-0.0004816	-0.0007963	-0.0005819	-0.0006278	-0.0008298
0.455	0.0003708	0.0002255	0.0002366	0.0002541	0.0001734		0.455	-0.0009758	-0.0005905	-0.0006563	-0.0008839	-0.0004498		0.455	-0.0006189	-0.0006136	-0.0005895	-0.000604	-0.0005434		0.455	-0.000493	-0.0007891	-0.0005673	-0.0006408	-0.0007809
0.45666	0.0003771	0.0001786	0.0002553	0.0002585	0.0001446		0.45666	-0.00101	-0.0006075	-0.0006129	-0.0008839	-0.0004397		0.45666	-0.0006218	-0.0006062	-0.0005889	-0.0006342	-0.0005667		0.45666	-0.0004792	-0.0007615	-0.0005526	-0.0006644	-0.0007666
0.45833	0.0003759	0.0001424	0.000279	0.0002673	0.0001258		0.45833	-0.00103	-0.0006251	-0.0005968	-0.0008655	-0.000418		0.45833	-0.0006269	-0.0005977	-0.0005872	-0.0006581	-0.0005616		0.45833	-0.0004701	-0.0007303	-0.0005337	-0.0006476	-0.0007691
0.46	0.0004121	0.000118	0.0002853	0.0002466	0.0001133		0.46	-0.00103	-0.0006176	-0.0005857	-0.0008786	-0.0003875		0.46	-0.0006167	-0.0006057	-0.0005798	-0.000657	-0.000565		0.46	-0.0004599	-0.0007212	-0.0005282	-0.0006271	-0.0007747
0.46166	0.0004339	0.0001524	0.0002915	0.0002167	0.000102		0.46166	-0.00103	-0.000617	-0.0005925	-0.000903	-0.0003684		0.46166	-0.0006144	-0.0006057	-0.0005639	-0.0006222	-0.0005536		0.46166	-0.0004454	-0.0007278	-0.0005416	-0.0005737	-0.0008311
0.46333	0.0004439	0.000178	0.000274	0.0002073	0.0001027		0.46333	-0.0009939	-0.0006296	-0.0006309	-0.0009062	-0.0003678		0.46333	-0.0006172	-0.0005857	-0.0005655	-0.0005915	-0.0005405		0.46333	-0.0004243	-0.0007501	-0.0005709	-0.0005463	-0.0008659
0.465	0.0004408	0.0001979	0.0002522	0.0001867	0.0001177		0.465	-0.0009693	-0.0006258	-0.0006644	-0.0009286	-0.0003932		0.465	-0.0006286	-0.0005845	-0.0005598	-0.0005767	-0.0005331		0.465	-0.000449	-0.0007681	-0.0006026	-0.0004959	-0.0008975
0.46666	0.0004565	0.0002367	0.0002153	0.0001729	0.000149		0.46666	-0.0009245	-0.0006226	-0.00067	-0.0009581	-0.0004053		0.46666	-0.0006508	-0.0005937	-0.0005689	-0.0005699	-0.0005337		0.46666	-0.0004629	-0.0007801	-0.0006574	-0.0004673	-0.0009025
0.46833	0.0004308	0.0002679	0.0001835	0.000196	0.000169		0.46833	-0.0009057	-0.0006383	-0.000678	-0.0009588	-0.0004339		0.46833	-0.0006811	-0.0005828	-0.0005946	-0.0005528	-0.0005189		0.46833	-0.0004912	-0.0007843	-0.0006782	-0.0004605	-0.0009025
0.47	0.0004352	0.0002616	0.0001472	0.0002235	0.0001828		0.47	-0.0008713	-0.0006471	-0.0006737	-0.0009496	-0.0004575		0.47	-0.0007078	-0.000584	-0.0006344	-0.0005624	-0.0005081		0.47	-0.0005111	-0.0007615	-0.0006836	-0.0004785	-0.0008746
0.47166	0.000439	0.0002554	0.0001329	0.0002379	0.0002004		0.47166	-0.0008849	-0.0006415	-0.0006446	-0.0009247	-0.000481		0.47166	-0.0007164	-0.0006039	-0.0006527	-0.0005778	-0.0004944		0.47166	-0.0005328	-0.0007446	-0.0006922	-0.0004953	-0.0008448
0.47333	0.0004477	0.0002797	0.0001254	0.0002429	0.0002035		0.47333	-0.0008863	-0.0006516	-0.0006204	-0.0009004	-0.0004886		0.47333	-0.0007153	-0.0006074	-0.0006903	-0.000596	-0.0004921		0.47333	-0.0005171	-0.0007422	-0.0007098	-0.0005513	-0.0008262
0.475	0.0004165	0.000276	0.0001285	0.0002516	0.0001691		0.475	-0.0009148	-0.0006503	-0.0006173	-0.0008951	-0.0005128		0.475	-0.0007153	-0.0006188	-0.0007176	-0.0006006	-0.0004785		0.475	-0.000496	-0.0007254	-0.0006824	-0.0006085	-0.0008138
0.47666	0.0004177	0.0002798	0.0001317	0.0002348	0.0001665		0.47666	-0.0009258	-0.0006629	-0.000598	-0.0009069	-0.0005337		0.47666	-0.0007135	-0.0006564	-0.0007296	-0.0006353	-0.0004739		0.47666	-0.0004683	-0.000741	-0.0006964	-0.000624	-0.0008038
0.47833	0.000414	0.0003047	0.0001491	0.0002292	0.0001753		0.47833	-0.0009407	-0.0006975	-0.0005732	-0.000928	-0.0005446		0.47833	-0.0006925	-0.0006951	-0.0007336	-0.0006507	-0.0004899		0.47833	-0.0004479	-0.0007656	-0.0007104	-0.0006309	-0.0008088
0.48	0.000409	0.0003098	0.0001417	0.0002292	0.0001816		0.48	-0.0009122	-0.0007126	-0.0005732	-0.0009667	-0.0005522		0.48	-0.0006788	-0.0007282	-0.0007399	-0.0006575	-0.0005018		0.48	-0.0004316	-0.0007645	-0.0007074	-0.0006122	-0.0008361
0.48166	0.0004109	0.0002998	0.0001435	0.000246	0.0001872		0.48166	-0.0008986	-0.0007107	-0.0005838	-0.0009943	-0.0005573		0.48166	-0.0006793	-0.0007601	-0.0007484	-0.0006342	-0.0005098		0.48166	-0.0004274	-0.0007591	-0.0006861	-0.0005755	-0.0008336
0.48333	0.0004608	0.0003042	0.0001698	0.0002498	0.0002072		0.48333	-0.0008668	-0.0007277	-0.0005887	-0.00101	-0.0005586		0.48333	-0.0006679	-0.0007806	-0.0007581	-0.000608	-0.0005399		0.48333	-0.0004412	-0.0007807	-0.0006897	-0.0005413	-0.0008373
0.485	0.0004765	0.0003073	0.000211	0.0002585	0.0002035		0.485	-0.0008506	-0.0007126	-0.0006123	-0.00101	-0.0005624		0.485	-0.0006434	-0.0007715	-0.0007735	-0.0005738	-0.0005747		0.485	-0.0004665	-0.0007687	-0.000666	-0.0005401	-0.0008392
0.48666	0.0004771	0.0002848	0.0002372	0.000256	0.0002078		0.48666	-0.0008493	-0.0006717	-0.0006656	-0.0009903	-0.0005725		0.48666	-0.0006457	-0.0007544	-0.0007854	-0.0005602	-0.0005894		0.48666	-0.0004786	-0.0007747	-0.0006434	-0.0005463	-0.0008442
0.48833	0.0004821	0.0002854	0.0002922	0.000236	0.0002147		0.48833	-0.000872	-0.000656	-0.0006972	-0.0009687	-0.0005719		0.48833	-0.0006514	-0.0007418	-0.0007826	-0.0005471	-0.0006168		0.48833	-0.00049	-0.0007849	-0.0006117	-0.0005631	-0.0008212
0.49	0.0004714	0.0002766	0.0003265	0.0002073	0.0002247		0.49	-0.0008792	-0.0006484	-0.0007103	-0.0009634	-0.0005636		0.49	-0.0006349	-0.0007475	-0.0007598	-0.0005562	-0.0006236		0.49	-0.000496	-0.000809	-0.0005813	-0.0005588	-0.0008163
0.49166	0.0004433	0.0002591	0.0003321	0.0001823	0.0002454		0.49166	-0.0009077	-0.000634	-0.0007171	-0.0009463	-0.0005497		0.49166	-0.0006155	-0.0007487	-0.0007296	-0.0005824	-0.000639		0.49166	-0.0005051	-0.0007934	-0.0005593	-0.0005569	-0.0008088
0.49333	0.0004439	0.0002423	0.000319	0.0001673	0.0002604		0.49333	-0.0009317	-0.0006365	-0.0007165	-0.0009417	-0.0005293		0.49333	-0.0006109	-0.000776	-0.000684	-0.0006149	-0.0006236		0.49333	-0.0004955	-0.0007928	-0.0005544	-0.0005538	-0.0008032
0.495	0.0004364	0.0002398	0.0003109	0.0001642	0.0002517		0.495	-0.0009421	-0.0006428	-0.0006985	-0.0009575	-0.0005001		0.495	-0.0005916	-0.000792	-0.0006396	-0.0006308	-0.0006156		0.495	-0.0004961	-0.0007867	-0.0005447	-0.0005414	-0.000771
0.49666	0.0004421	0.0002416	0.0002903	0.0001854	0.0002316		0.49666	-0.0009667	-0.0006277	-0.0006935	-0.0009608	-0.0004912		0.49666	-0.0005802	-0.0007982	-0.0006362	-0.000645	-0.0006031		0.49666	-0.0004943	-0.0007807	-0.0005624	-0.0005445	-0.0007666
0.49833	0.0004552	0.0002429	0.0002747	0.0002148	0.0002198		0.49833	-0.0009849	-0.0006264	-0.0006979	-0.0009332	-0.0004918		0.49833	-0.0005802	-0.0007874	-0.0006345	-0.000657	-0.000598		0.49833	-0.0005069	-0.0007453	-0.0005971	-0.0005818	-0.0007573
0.5	0.0004608	0.0002585	0.0002497	0.0002541	0.0001991		0.5	-0.0009914	-0.00061	-0.0007115	-0.0009266	-0.0004912		0.5	-0.0005842	-0.0007743	-0.0006396	-0.0006632	-0.0005519		0.5	-0.0005123	-0.0007459	-0.0006282	-0.0005967	-0.0007716
0.50166	0.0004558	0.0002741	0.0002222	0.0002841	0.0001916		0.50166	-0.0009959	-0.0006	-0.0007072	-0.0009292	-0.0004918		0.50166	-0.0005813	-0.0007515	-0.0006527	-0.0006382	-0.0005496		0.50166	-0.000525	-0.0007296	-0.0006416	-0.0005961	-0.0007828
0.50333	0.0004808	0.0002835	0.0001916	0.0003066	0.000201		0.50333	-0.001	-0.0005956	-0.0007028	-0.0009246	-0.0005172		0.50333	-0.0005785	-0.0007532	-0.0006686	-0.0006234	-0.0005507		0.50333	-0.000534	-0.0007116	-0.0006794	-0.0005961	-0.0008361
0.505	0.0004764	0.0002847	0.0001729	0.0003166	0.0002141		0.505	-0.0009732	-0.0006321	-0.0007022	-0.000922	-0.0005058		0.505	-0.000558	-0.0007458	-0.0006624	-0.0006302	-0.0005479		0.505	-0.0005479	-0.0006924	-0.0007117	-0.0005762	-0.000859
0.50666	0.0004802	0.0002922	0.0001554	0.0003366	0.0002047		0.50666	-0.0009557	-0.0006534	-0.0006898	-0.0009463	-0.0004911		0.50666	-0.0005448	-0.0007435	-0.0006658	-0.0006348	-0.0005502		0.50666	-0.0005491	-0.0007068	-0.0007294	-0.0005314	-0.0008919
0.50833	0.0004945	0.0002916	0.0001698	0.0003409	0.000201		0.50833	-0.0009375	-0.0006931	-0.0006731	-0.0009463	-0.0004994		0.50833	-0.0005568	-0.0007578	-0.0006692	-0.0006268	-0.0005895		0.50833	-0.0005394	-0.0007074	-0.0007428	-0.0005053	-0.000895
0.51	0.0005245	0.0002922	0.0001679	0.0003422	0.0001941		0.51	-0.0008993	-0.0007239	-0.0006749	-0.0009404	-0.0005006		0.51	-0.0005836	-0.000764	-0.0006937	-0.0006439	-0.0006048		0.51	-0.0005286	-0.0007158	-0.0007635	-0.0004941	-0.0008987
0.51166	0.0005327	0.0002847	0.0001867	0.0003291	0.0001897		0.51166	-0.000883	-0.0007547	-0.0006879	-0.0009345	-0.0004803		0.51166	-0.0006172	-0.0007486	-0.000717	-0.0006536	-0.0006065		0.51166	-0.0005292	-0.0007122	-0.0007732	-0.000496	-0.0008702
0.51333	0.000547	0.0002716	0.000186	0.0003253	0.0001866		0.51333	-0.0008941	-0.0007491	-0.0006972	-0.000947	-0.0005197		0.51333	-0.0006799	-0.0007566	-0.0007301	-0.0006308	-0.0006122		0.51333	-0.0005207	-0.000732	-0.0007531	-0.000509	-0.000877
0.515	0.0005452	0.0002535	0.0001686	0.000301	0.0002041		0.515	-0.0009245	-0.0007277	-0.0007214	-0.0009509	-0.0005623		0.515	-0.0007363	-0.0007646	-0.000737	-0.0006262	-0.0006145		0.515	-0.0005129	-0.0007278	-0.0007458	-0.000537	-0.0008714
0.51666	0.000532	0.0002317	0.0001361	0.0002797	0.000216		0.51666	-0.000942	-0.000688	-0.000735	-0.00097	-0.0005807		0.51666	-0.0007608	-0.0007652	-0.0007598	-0.0006234	-0.0005918		0.51666	-0.0005232	-0.0007278	-0.0007385	-0.0005743	-0.0008646
0.51833	0.0004983	0.0001986	0.0001467	0.000271	0.000231		0.51833	-0.00099	-0.0006409	-0.0007567	-0.0009805	-0.0006151		0.51833	-0.0007683	-0.0007885	-0.0007563	-0.0006319	-0.0005741		0.51833	-0.0005334	-0.0007381	-0.0007348	-0.0005812	-0.0008634
0.52	0.0004764	0.000193	0.0001299	0.0002929	0.0002354		0.52	-0.00102	-0.0006057	-0.000748	-0.0009996	-0.0006564		0.52	-0.0007762	-0.0008216	-0.0007376	-0.0006535	-0.0005605		0.52	-0.0005141	-0.0007645	-0.0007086	-0.0005799	-0.0008559
0.52166	0.000462	0.0001954	0.0001267	0.0003091	0.0002304		0.52166	-0.00103	-0.0005686	-0.0007332	-0.00101	-0.0006577		0.52166	-0.0007483	-0.0008541	-0.0007341	-0.0006973	-0.0005497		0.52166	-0.0005129	-0.0007603	-0.0007178	-0.0005942	-0.0008231
0.52333	0.000477	0.0002054	0.0001448	0.0003154	0.0002135		0.52333	-0.00102	-0.0005465	-0.000714	-0.00102	-0.0006545		0.52333	-0.0007101	-0.0008888	-0.0007353	-0.000707	-0.0005349		0.52333	-0.0005177	-0.0007603	-0.0007275	-0.0006048	-0.000802
0.525	0.0004989	0.0002217	0.0001704	0.0003104	0.0001922		0.525	-0.00104	-0.0005446	-0.0007127	-0.00104	-0.0006513		0.525	-0.0006828	-0.000911	-0.0007057	-0.0007389	-0.0005315		0.525	-0.0005008	-0.0007759	-0.000733	-0.0005899	-0.0007865
0.52666	0.0005402	0.0002522	0.0001835	0.0002923	0.0001778		0.52666	-0.00105	-0.0005679	-0.0007035	-0.00105	-0.0006342		0.52666	-0.0006571	-0.0008962	-0.0006823	-0.0007332	-0.0005224		0.52666	-0.0004954	-0.0007729	-0.0007415	-0.0006197	-0.000797
0.52833	0.0005683	0.000266	0.000206	0.0002355	0.0001684		0.52833	-0.00104	-0.0005855	-0.0007134	-0.00105	-0.000617		0.52833	-0.0006161	-0.0008797	-0.0006743	-0.0007144	-0.0005269		0.52833	-0.0005213	-0.0007687	-0.0007738	-0.0006352	-0.0008386
0.53	0.0005933	0.0002779	0.0002254	0.0001593	0.0001765		0.53	-0.00103	-0.0006208	-0.0007413	-0.00104	-0.0006043		0.53	-0.0005967	-0.0008569	-0.0006646	-0.0006849	-0.0005212		0.53	-0.000528	-0.000788	-0.0007872	-0.0006234	-0.0008962
0.53166	0.0005858	0.0002916	0.000241	0.00011	0.0002085		0.53166	-0.00103	-0.0006673	-0.0007648	-0.00103	-0.0006037		0.53166	-0.0005728	-0.000821	-0.0006419	-0.000674	-0.000524		0.53166	-0.0005262	-0.0008084	-0.0007775	-0.000596	-0.0009371
0.53333	0.0005827	0.000301	0.0002416	0.0001087	0.000258		0.53333	-0.00102	-0.0007019	-0.0007654	-0.00102	-0.0006151		0.53333	-0.0005659	-0.0007874	-0.000655	-0.000637	-0.0005286		0.53333	-0.0005364	-0.0008144	-0.0007635	-0.000588	-0.0009929
0.535	0.0005608	0.0003085	0.0002197	0.0001399	0.0002912		0.535	-0.00102	-0.0007151	-0.0007753	-0.00101	-0.0006285		0.535	-0.0005676	-0.0007732	-0.0006612	-0.0006308	-0.0005417		0.535	-0.0005226	-0.0008415	-0.0007495	-0.0005419	-0.0009948
0.53666	0.0005421	0.000331	0.0002029	0.0002074	0.0003137		0.53666	-0.00102	-0.0007177	-0.0007896	-0.00102	-0.0006291		0.53666	-0.0005887	-0.0007555	-0.0006663	-0.0006257	-0.0005371		0.53666	-0.000493	-0.0008384	-0.0007166	-0.0005345	-0.0009942
0.53833	0.0005364	0.000346	0.0001966	0.0003079	0.0003181		0.53833	-0.00105	-0.0007095	-0.0007815	-0.00104	-0.0006272		0.53833	-0.0006041	-0.000735	-0.0006641	-0.0006166	-0.0005371		0.53833	-0.0004798	-0.000827	-0.0006867	-0.0005364	-0.000983
0.54	0.0005446	0.0003566	0.0001954	0.0003841	0.0003006		0.54	-0.00108	-0.0006862	-0.0007896	-0.00105	-0.0006043		0.54	-0.0006531	-0.0007247	-0.0006783	-0.0006103	-0.0005337		0.54	-0.0004762	-0.0008324	-0.0006806	-0.0005619	-0.0009818
0.54166	0.0005346	0.0003697	0.0002129	0.0004203	0.0002617		0.54166	-0.00109	-0.0006736	-0.0008237	-0.00104	-0.0005757		0.54166	-0.0006702	-0.0007293	-0.0006647	-0.0006314	-0.0005383		0.54166	-0.000469	-0.000827	-0.0006836	-0.0005805	-0.0009737
0.54333	0.0005246	0.0003909	0.000266	0.0004103	0.0002317		0.54333	-0.00107	-0.0006698	-0.0008336	-0.00103	-0.0005655		0.54333	-0.0006662	-0.0007453	-0.0006658	-0.0006302	-0.0005428		0.54333	-0.0004714	-0.0008042	-0.0006739	-0.0006222	-0.0009948
0.545	0.0004977	0.0004015	0.0003178	0.0003753	0.0002223		0.545	-0.00105	-0.0006742	-0.000838	-0.00102	-0.0005751		0.545	-0.0006645	-0.0007601	-0.0006721	-0.0006461	-0.000565		0.545	-0.0004834	-0.0008192	-0.000683	-0.0006241	-0.0009911
0.54666	0.0004727	0.0004197	0.0003397	0.0003266	0.000231		0.54666	-0.00103	-0.0006893	-0.000838	-0.00102	-0.0005897		0.54666	-0.0006554	-0.000772	-0.0006835	-0.0006615	-0.000594		0.54666	-0.0004744	-0.0008222	-0.0007038	-0.0006235	-0.0009737
0.54833	0.0004459	0.0004209	0.0003684	0.0002929	0.0002385		0.54833	-0.0009771	-0.000722	-0.000815	-0.00105	-0.0006145		0.54833	-0.0006292	-0.0007914	-0.0006875	-0.000674	-0.0006259		0.54833	-0.0004683	-0.0008	-0.0006989	-0.0006067	-0.0009731
0.55	0.0004172	0.0004134	0.0003815	0.0002741	0.0002517		0.55	-0.0009564	-0.0007258	-0.0007611	-0.00108	-0.0006316		0.55	-0.0006297	-0.0008187	-0.0006994	-0.0006569	-0.0006304		0.55	-0.0004816	-0.0007855	-0.0007038	-0.0006048	-0.0009477
0.55166	0.0003966	0.0003772	0.0003615	0.0002835	0.0002755		0.55166	-0.0009628	-0.0007226	-0.0007227	-0.00112	-0.000624		0.55166	-0.0006588	-0.0008222	-0.0007194	-0.0006706	-0.0006458		0.55166	-0.0005249	-0.0007669	-0.0007099	-0.0005948	-0.000913
0.55333	0.0004228	0.0003447	0.0003477	0.0002928	0.0002736		0.55333	-0.000957	-0.0007176	-0.0006731	-0.00117	-0.0006049		0.55333	-0.0006639	-0.000837	-0.0007279	-0.0006615	-0.0006395		0.55333	-0.0005779	-0.0007393	-0.0007086	-0.0006073	-0.0008907
0.555	0.0004315	0.0002991	0.0003433	0.0003035	0.0002705		0.555	-0.0009505	-0.0007	-0.0006439	-0.00119	-0.0006011		0.555	-0.000689	-0.0008489	-0.000729	-0.0006678	-0.0006247		0.555	-0.0006442	-0.0007302	-0.0006904	-0.0006309	-0.0008907
0.55666	0.000449	0.0002785	0.0003221	0.0003109	0.0002768		0.55666	-0.0009777	-0.0006629	-0.000621	-0.00119	-0.0006056		0.55666	-0.0006976	-0.0008449	-0.0007285	-0.0006854	-0.0006128		0.55666	-0.0006996	-0.0007224	-0.0006904	-0.0006751	-0.0008646
0.55833	0.0004877	0.000266	0.0002984	0.0003234	0.0002837		0.55833	-0.0009836	-0.0006534	-0.0006204	-0.00119	-0.0006265		0.55833	-0.0006913	-0.0008102	-0.0007096	-0.0007196	-0.0006355		0.55833	-0.0007357	-0.000717	-0.0006654	-0.0006956	-0.0008764
0.56	0.0005189	0.0002723	0.0002853	0.0003122	0.0002649		0.56	-0.0009887	-0.0006541	-0.0006216	-0.00116	-0.0006596		0.56	-0.0006702	-0.0008011	-0.0006698	-0.0007258	-0.0006162		0.56	-0.0007291	-0.0007369	-0.0006574	-0.0007204	-0.0009006
0.56166	0.0005345	0.0002716	0.0002478	0.0003166	0.000268		0.56166	-0.00101	-0.0006509	-0.0006464	-0.00112	-0.0007085		0.56166	-0.0006776	-0.0007846	-0.0006487	-0.0007441	-0.0006134		0.56166	-0.000699	-0.0007218	-0.0006434	-0.0007484	-0.0009229
0.56333	0.0005533	0.000281	0.0002247	0.000321	0.0002636		0.56333	-0.00103	-0.0006686	-0.0006638	-0.0011	-0.0007066		0.56333	-0.0006725	-0.0007857	-0.0006362	-0.000752	-0.0006071		0.56333	-0.0006815	-0.0006996	-0.0006453	-0.0007708	-0.0009291
0.565	0.0005583	0.000281	0.0001966	0.0003273	0.0002411		0.565	-0.00101	-0.0006811	-0.0006855	-0.00107	-0.0006843		0.565	-0.0006896	-0.0007891	-0.000643	-0.0007384	-0.0006025		0.565	-0.0006779	-0.000699	-0.0006465	-0.000764	-0.0009403
0.56666	0.0005608	0.0002941	0.0001685	0.0002935	0.0002323		0.56666	-0.00102	-0.0006994	-0.0007221	-0.00108	-0.000657		0.56666	-0.0007113	-0.0008039	-0.0006789	-0.0007241	-0.0005781		0.56666	-0.0006761	-0.0007116	-0.0006891	-0.0007677	-0.0009254
0.56833	0.000577	0.0003004	0.0001448	0.0002817	0.0002335		0.56833	-0.00103	-0.0007082	-0.0007537	-0.00111	-0.0006265		0.56833	-0.0007398	-0.0008079	-0.000725	-0.0007321	-0.0005906		0.56833	-0.0006857	-0.0007236	-0.0007159	-0.0007609	-0.0009056
0.57	0.0005633	0.0003016	0.0001379	0.0002729	0.0002292		0.57	-0.00103	-0.0007214	-0.0007679	-0.00113	-0.0005585		0.57	-0.0007574	-0.0008142	-0.0007649	-0.0007287	-0.0005969		0.57	-0.0007014	-0.0007951	-0.0007494	-0.0007441	-0.0008919
0.57166	0.0005633	0.0003103	0.0001317	0.0002567	0.0002235		0.57166	-0.00102	-0.0007182	-0.0007766	-0.00116	-0.0005445		0.57166	-0.0007825	-0.0008034	-0.0008042	-0.0007338	-0.000614		0.57166	-0.0006887	-0.0008594	-0.0007854	-0.0007099	-0.0009
0.57333	0.0005664	0.000316	0.0001435	0.0002504	0.0002442		0.57333	-0.00103	-0.0007365	-0.0007971	-0.00117	-0.0005649		0.57333	-0.0007968	-0.0008039	-0.000807	-0.0007321	-0.0006242		0.57333	-0.0006544	-0.0008817	-0.0008134	-0.0007043	-0.0009211
0.575	0.0005739	0.000281	0.0001691	0.0002804	0.0002542		0.575	-0.00101	-0.0007484	-0.0008014	-0.00116	-0.0005731		0.575	-0.0007956	-0.000817	-0.0007951	-0.0007128	-0.0006441		0.575	-0.0006141	-0.0008829	-0.000803	-0.0007006	-0.0009558
0.57666	0.0005589	0.0002485	0.0001935	0.000311	0.0002836		0.57666	-0.00101	-0.0007617	-0.0007995	-0.00113	-0.0005808		0.57666	-0.000799	-0.0007994	-0.0007786	-0.0006757	-0.0006629		0.57666	-0.0005948	-0.000857	-0.0007945	-0.000708	-0.001
0.57833	0.0005771	0.0002285	0.000221	0.0003403	0.0003099		0.57833	-0.0009849	-0.0007755	-0.0008101	-0.00111	-0.0006138		0.57833	-0.0007831	-0.0007828	-0.0007473	-0.0006496	-0.0006754		0.57833	-0.0005738	-0.0007903	-0.0007823	-0.0007136	-0.00104
0.58	0.0005714	0.0002061	0.0002428	0.0003865	0.000345		0.58	-0.0009816	-0.0007793	-0.0008268	-0.0011	-0.0006196		0.58	-0.00075	-0.0007771	-0.0007205	-0.0006177	-0.0007056		0.58	-0.0005605	-0.000738	-0.0007506	-0.000736	-0.00106
0.58166	0.0005739	0.0001923	0.0002584	0.0004121	0.0003444		0.58166	-0.0009849	-0.000778	-0.0008317	-0.00111	-0.0006011		0.58166	-0.0007084	-0.0007652	-0.0007239	-0.0006256	-0.0007374		0.58166	-0.0005635	-0.0007332	-0.0007434	-0.0007372	-0.00108
0.58333	0.0005464	0.000216	0.0002847	0.0004359	0.0003563		0.58333	-0.0009797	-0.0007541	-0.0008317	-0.00114	-0.0005923		0.58333	-0.0006913	-0.000748	-0.0007268	-0.0006501	-0.0007608		0.58333	-0.0005755	-0.000726	-0.0007312	-0.0007397	-0.00107
0.585	0.0005352	0.0002598	0.0003103	0.0004496	0.0003457		0.585	-0.0009778	-0.000739	-0.000854	-0.00117	-0.000584		0.585	-0.0006446	-0.0007754	-0.0007393	-0.0006837	-0.0007738		0.585	-0.0005617	-0.0007417	-0.0007458	-0.0007285	-0.00103
0.58666	0.0005152	0.0003004	0.0003453	0.000449	0.0003382		0.58666	-0.0009797	-0.0007176	-0.0008714	-0.00119	-0.0005757		0.58666	-0.0006075	-0.0007959	-0.0007643	-0.0007076	-0.000796		0.58666	-0.000558	-0.0007681	-0.0007592	-0.0007242	-0.001
0.58833	0.0005027	0.0003378	0.0003759	0.0004328	0.0003157		0.58833	-0.0009719	-0.0007088	-0.0008888	-0.00122	-0.0005713		0.58833	-0.0005887	-0.0008084	-0.0007757	-0.0007321	-0.0007938		0.58833	-0.0005719	-0.0007862	-0.0007768	-0.0007211	-0.0009632
0.59	0.0004696	0.0003703	0.0004102	0.0004178	0.0003269		0.59	-0.0009693	-0.0006987	-0.0009036	-0.00122	-0.0005636		0.59	-0.0005853	-0.0008301	-0.0007746	-0.0007173	-0.0007738		0.59	-0.0005623	-0.0007964	-0.0007805	-0.0007211	-0.0009074
0.59166	0.0004739	0.0004003	0.0004202	0.0003859	0.0003119		0.59166	-0.0009998	-0.0007125	-0.0009117	-0.00123	-0.0005725		0.59166	-0.0005676	-0.0008352	-0.0007808	-0.0007065	-0.0007454		0.59166	-0.0005557	-0.0008234	-0.0008085	-0.0007161	-0.0008801
0.59333	0.0004633	0.0003978	0.0004258	0.0003559	0.0002906		0.59333	-0.0009985	-0.0007088	-0.0008906	-0.00123	-0.0005909		0.59333	-0.0005825	-0.0008256	-0.0007677	-0.0006849	-0.0007192		0.59333	-0.0005647	-0.0008378	-0.0007914	-0.0007217	-0.0008783
0.595	0.0004296	0.0003853	0.000404	0.0003322	0.0002668		0.595	-0.0009998	-0.0007195	-0.000877	-0.00125	-0.0006056		0.595	-0.0006092	-0.0008267	-0.000745	-0.0006763	-0.0006828		0.595	-0.0005629	-0.0008607	-0.0007799	-0.0007049	-0.0008665
0.59666	0.0004202	0.0003634	0.0003802	0.0003128	0.0002636		0.59666	-0.001	-0.0007471	-0.0008559	-0.00124	-0.0006183		0.59666	-0.0006121	-0.0008307	-0.0007222	-0.0006695	-0.0006373		0.59666	-0.0005581	-0.0008757	-0.0007854	-0.0006968	-0.0008845
0.59833	0.0004271	0.0003547	0.0003446	0.0003072	0.0002511		0.59833	-0.0009927	-0.0007748	-0.0008385	-0.00125	-0.0006303		0.59833	-0.0006206	-0.0008279	-0.0007063	-0.0006974	-0.0006185		0.59833	-0.0005834	-0.0008721	-0.0007903	-0.0006962	-0.0009291
0.6	0.0004084	0.0003347	0.0003097	0.0003253	0.0002367		0.6	-0.0009641	-0.0007912	-0.0008336	-0.00123	-0.0006106		0.6	-0.0006332	-0.0008495	-0.0006994	-0.0007128	-0.0006145		0.6	-0.0006069	-0.0008637	-0.0007903	-0.0007012	-0.0009527
0.60166	0.0004171	0.0003185	0.0002747	0.0003422	0.000243		0.60166	-0.0009538	-0.0008019	-0.000854	-0.00122	-0.0005757		0.60166	-0.0006366	-0.0008666	-0.0007188	-0.0007514	-0.0006179		0.60166	-0.0006195	-0.0008451	-0.0008238	-0.0007061	-0.000962
0.60333	0.0004408	0.0003154	0.0002578	0.0003584	0.0002473		0.60333	-0.0009356	-0.0008006	-0.0008441	-0.00119	-0.0005375		0.60333	-0.0006417	-0.0008882	-0.000762	-0.0007861	-0.0006333		0.60333	-0.0006556	-0.0008096	-0.0008652	-0.0007266	-0.0009793
0.605	0.0004315	0.0003272	0.0002497	0.0003741	0.0002223		0.605	-0.0009226	-0.0007748	-0.0008379	-0.00121	-0.0005236		0.605	-0.0006742	-0.0009116	-0.000815	-0.0007998	-0.0006395		0.605	-0.0006869	-0.0007898	-0.0008762	-0.0007347	-0.0009657
0.60666	0.0004283	0.0003091	0.0002484	0.0003828	0.0002004		0.60666	-0.0009168	-0.000739	-0.0008101	-0.00122	-0.0005198		0.60666	-0.0006941	-0.0009252	-0.0008668	-0.0007844	-0.0006321		0.60666	-0.0007044	-0.0007723	-0.0008841	-0.0007397	-0.0009378
0.60833	0.0004364	0.0002979	0.0002634	0.0003666	0.0002135		0.60833	-0.0009271	-0.0006987	-0.0007859	-0.00122	-0.0005509		0.60833	-0.0007215	-0.000915	-0.0008913	-0.0007895	-0.0006128		0.60833	-0.0007038	-0.0007579	-0.0008768	-0.0007223	-0.000913
0.61	0.0004277	0.0002985	0.0002746	0.0003672	0.0002198		0.61	-0.0009615	-0.0006931	-0.0007425	-0.00123	-0.0005897		0.61	-0.0007323	-0.0009286	-0.000897	-0.0007725	-0.0005627		0.61	-0.0007068	-0.0007813	-0.0008451	-0.0007012	-0.0009018
0.61166	0.0004346	0.0002866	0.000304	0.0003666	0.0002198		0.61166	-0.00101	-0.0007038	-0.0007338	-0.00125	-0.000645		0.61166	-0.0007306	-0.0009155	-0.0008725	-0.0007469	-0.0005149		0.61166	-0.0006929	-0.000821	-0.0008	-0.0006925	-0.0008894
0.61333	0.0004658	0.000276	0.0003315	0.0003665	0.0002367		0.61333	-0.00104	-0.0007207	-0.0007406	-0.00124	-0.0006748		0.61333	-0.0007181	-0.0009019	-0.0008469	-0.0007566	-0.0005206		0.61333	-0.0006713	-0.0008426	-0.0007951	-0.0006738	-0.0008919
0.615	0.0004908	0.0002885	0.0003584	0.0003684	0.0002511		0.615	-0.00109	-0.0007295	-0.0007877	-0.00122	-0.0007028		0.615	-0.0006976	-0.0008979	-0.0008212	-0.0007725	-0.0005342		0.615	-0.000655	-0.0008721	-0.0007908	-0.000657	-0.000895
0.61666	0.0005108	0.0002966	0.000364	0.0003834	0.0002423		0.61666	-0.00112	-0.0007635	-0.0008224	-0.0012	-0.000685		0.61666	-0.0006713	-0.0009116	-0.0008304	-0.0007645	-0.0005576		0.61666	-0.0006833	-0.0008943	-0.0008024	-0.0006577	-0.0009018
0.61833	0.0005339	0.0003054	0.0003871	0.0003953	0.0002304		0.61833	-0.00112	-0.0007754	-0.0008714	-0.00118	-0.0006691		0.61833	-0.0006856	-0.0008951	-0.0008332	-0.0007526	-0.0006242		0.61833	-0.0007128	-0.0008841	-0.0008353	-0.0006775	-0.0009105
0.62	0.000552	0.0003428	0.0003696	0.0004084	0.000231		0.62	-0.00111	-0.000754	-0.0008937	-0.00114	-0.0006374		0.62	-0.0007055	-0.0009019	-0.000848	-0.0007589	-0.0006845		0.62	-0.0007327	-0.0008607	-0.000878	-0.0006881	-0.0009161
0.62166	0.0005533	0.0003572	0.0003471	0.0004146	0.000241		0.62166	-0.00111	-0.0007333	-0.0009049	-0.00112	-0.000638		0.62166	-0.0007306	-0.0009139	-0.0008634	-0.0007435	-0.0006919		0.62166	-0.0007574	-0.0008517	-0.0008901	-0.0007155	-0.0009235
0.62333	0.0005583	0.0003647	0.0003115	0.0004196	0.0002379		0.62333	-0.00107	-0.0007346	-0.0008832	-0.00111	-0.0006501		0.62333	-0.0007711	-0.0009156	-0.0008634	-0.0007384	-0.0007079		0.62333	-0.0007688	-0.0008355	-0.0008987	-0.0007478	-0.000931
0.625	0.000567	0.0003785	0.0002853	0.0004159	0.0002448		0.625	-0.00104	-0.000727	-0.0008565	-0.00113	-0.0006914		0.625	-0.0008098	-0.0009099	-0.0008537	-0.0007469	-0.0007238		0.625	-0.0007357	-0.000818	-0.0009127	-0.0007851	-0.0009477
0.62666	0.000577	0.0003997	0.0002541	0.0003965	0.0002448		0.62666	-0.00103	-0.0007182	-0.0008286	-0.00115	-0.0007276		0.62666	-0.0008132	-0.0009252	-0.0008543	-0.0007634	-0.0006959		0.62666	-0.0007044	-0.0008108	-0.0009103	-0.0008019	-0.0009645
0.62833	0.0005558	0.0003866	0.0002303	0.0003766	0.0002361		0.62833	-0.00103	-0.0007415	-0.0008063	-0.00117	-0.0007752		0.62833	-0.0008161	-0.0009201	-0.0008611	-0.0007674	-0.0006612		0.62833	-0.0006954	-0.000818	-0.0008926	-0.0008261	-0.0009837
0.63	0.000542	0.0004091	0.0002204	0.0003697	0.000221		0.63	-0.00103	-0.0007736	-0.0007729	-0.00119	-0.0007771		0.63	-0.000799	-0.0008962	-0.000868	-0.0007657	-0.0006583		0.63	-0.0006749	-0.0008186	-0.0008835	-0.0008404	-0.0009961
0.63166	0.0005227	0.0004391	0.0002229	0.0003553	0.0002267		0.63166	-0.00105	-0.0007931	-0.0007648	-0.00119	-0.0007587		0.63166	-0.0007814	-0.0008934	-0.0008856	-0.0007577	-0.0006259		0.63166	-0.0006731	-0.000833	-0.0008634	-0.0008391	-0.00101
0.63333	0.0005083	0.0004622	0.0002154	0.0003528	0.0002154		0.63333	-0.00107	-0.0007962	-0.0007778	-0.00118	-0.0007403		0.63333	-0.0007591	-0.000882	-0.0008782	-0.0007554	-0.000602		0.63333	-0.0006875	-0.0008589	-0.0008195	-0.0008329	-0.00102
0.635	0.0005033	0.0004672	0.0001848	0.0003434	0.0002116		0.635	-0.00106	-0.0008013	-0.0007896	-0.0012	-0.0007244		0.635	-0.00075	-0.0008353	-0.0008691	-0.0007617	-0.0006116		0.635	-0.0006917	-0.0008745	-0.0007903	-0.0008112	-0.00103
0.63666	0.0005514	0.0004753	0.0001854	0.0003266	0.0002154		0.63666	-0.00104	-0.0007811	-0.00082	-0.00122	-0.0007047		0.63666	-0.0007477	-0.000813	-0.0008475	-0.0007811	-0.0006395		0.63666	-0.000667	-0.0008835	-0.0007671	-0.0007776	-0.00105
0.63833	0.0006096	0.0004409	0.0001704	0.000306	0.0002041		0.63833	-0.00103	-0.0007535	-0.0008671	-0.00125	-0.0007181		0.63833	-0.0007751	-0.0008016	-0.0008213	-0.0008135	-0.0006469		0.63833	-0.0006484	-0.0009045	-0.0007433	-0.0007378	-0.00109
0.64	0.0006689	0.0004009	0.0001636	0.0003066	0.0001809		0.64	-0.00102	-0.0007472	-0.0008857	-0.00126	-0.0007276		0.64	-0.0008013	-0.0007783	-0.0008105	-0.000838	-0.0006691		0.64	-0.0006141	-0.0009226	-0.0007482	-0.0007043	-0.00113
0.64166	0.0007039	0.0003478	0.0001854	0.0002947	0.0001602		0.64166	-0.0009881	-0.0007434	-0.0008968	-0.00126	-0.0007244		0.64166	-0.0008252	-0.0007692	-0.0008128	-0.0008607	-0.0006782		0.64166	-0.0005864	-0.0009286	-0.0007787	-0.000672	-0.00115
0.64333	0.0007139	0.0003116	0.0002404	0.0003035	0.0001684		0.64333	-0.0009927	-0.0007409	-0.0009011	-0.00123	-0.0007333		0.64333	-0.0008224	-0.0007925	-0.000827	-0.0008738	-0.0006799		0.64333	-0.0005954	-0.0009424	-0.0007909	-0.0006639	-0.00116
0.645	0.0006883	0.000301	0.0002684	0.0003253	0.0001728		0.645	-0.00102	-0.0007516	-0.0008993	-0.0012	-0.0007352		0.645	-0.0008053	-0.0007959	-0.0008577	-0.0008556	-0.0006953		0.645	-0.0006333	-0.0009586	-0.0008183	-0.0006483	-0.00114
0.64666	0.0006395	0.0003066	0.0002959	0.0003509	0.000196		0.64666	-0.00103	-0.000773	-0.0008931	-0.00116	-0.0007161		0.64666	-0.0007671	-0.0008028	-0.0008947	-0.0008493	-0.0007288		0.64666	-0.0006857	-0.0009532	-0.0008244	-0.0006515	-0.00111
0.64833	0.000587	0.0003041	0.0003221	0.0003578	0.0002254		0.64833	-0.00105	-0.0007774	-0.0009222	-0.00115	-0.0007085		0.64833	-0.0007135	-0.0008079	-0.0009129	-0.0008596	-0.0007732		0.64833	-0.0007459	-0.0009364	-0.0008231	-0.0006527	-0.00108
0.65	0.0005583	0.0003341	0.0003284	0.0003684	0.0002743		0.65	-0.00106	-0.0007874	-0.0009365	-0.00117	-0.0007136		0.65	-0.0006719	-0.0008045	-0.0009255	-0.0008437	-0.0008096		0.65	-0.0008019	-0.0009256	-0.0008237	-0.0006533	-0.00106
0.65166	0.0005464	0.0003647	0.0003146	0.0003615	0.0002705		0.65166	-0.00105	-0.0008	-0.0009389	-0.00118	-0.0006824		0.65166	-0.0006776	-0.0008148	-0.0009181	-0.0008266	-0.0008523		0.65166	-0.0008163	-0.0009262	-0.0008383	-0.0006527	-0.00108
0.65333	0.0005252	0.0003791	0.0003077	0.0003615	0.0002693		0.65333	-0.00104	-0.0008094	-0.0009302	-0.00119	-0.0006481		0.65333	-0.0006964	-0.0008438	-0.0008981	-0.0008323	-0.0008352		0.65333	-0.0008013	-0.0009105	-0.0008377	-0.0006801	-0.0011
0.655	0.0005208	0.0004203	0.0003115	0.0003409	0.0002511		0.655	-0.00104	-0.0008012	-0.0009048	-0.0012	-0.0006138		0.655	-0.0007284	-0.0008654	-0.0008714	-0.0008198	-0.0008023		0.655	-0.00077	-0.000913	-0.0008858	-0.000695	-0.00114
0.65666	0.0005264	0.0004753	0.0003127	0.0003216	0.0002304		0.65666	-0.00106	-0.0007912	-0.0008429	-0.00119	-0.000596		0.65666	-0.0007813	-0.0008899	-0.0008549	-0.0007748	-0.0007687		0.65666	-0.0007526	-0.0009322	-0.0009163	-0.0007074	-0.00115
0.65833	0.0005314	0.0005096	0.000304	0.0003172	0.0002003		0.65833	-0.00108	-0.0008	-0.0008193	-0.00118	-0.0005662		0.65833	-0.0008406	-0.0009332	-0.0008554	-0.0007526	-0.0007408		0.65833	-0.0007435	-0.0009406	-0.0009309	-0.0007124	-0.00116
0.66	0.000532	0.0005284	0.0002965	0.0003253	0.0001947		0.66	-0.00112	-0.000805	-0.0008026	-0.00119	-0.0005922		0.66	-0.0008605	-0.0009514	-0.0008782	-0.0007418	-0.0006976		0.66	-0.0007514	-0.0009202	-0.0009407	-0.0007099	-0.00116
0.66166	0.0005627	0.0005371	0.0002978	0.0003066	0.0001928		0.66166	-0.00114	-0.000832	-0.0008026	-0.00121	-0.0006329		0.66166	-0.0008742	-0.0009543	-0.0008936	-0.000719	-0.0007147		0.66166	-0.0007845	-0.0009093	-0.0009517	-0.000685	-0.00113
0.66333	0.0005939	0.0005115	0.0002772	0.0003072	0.0001966		0.66333	-0.00115	-0.0008572	-0.0008131	-0.00126	-0.0006869		0.66333	-0.0008702	-0.0009697	-0.0009209	-0.0007002	-0.0007283		0.66333	-0.0008278	-0.0008841	-0.0009231	-0.0006738	-0.00111
0.665	0.0006252	0.0004821	0.0002572	0.000326	0.0002053		0.665	-0.00113	-0.000893	-0.0008472	-0.00134	-0.0007256		0.665	-0.0008628	-0.0009816	-0.0009317	-0.0007127	-0.0007312		0.665	-0.0008447	-0.000848	-0.0008981	-0.0006862	-0.00113
0.66666	0.000642	0.0004446	0.0002641	0.000336	0.0002016		0.66666	-0.00109	-0.0008836	-0.0008379	-0.00139	-0.0007886		0.66666	-0.0008412	-0.0009799	-0.0009289	-0.0007253	-0.0007482		0.66666	-0.0008236	-0.00083	-0.000867	-0.0007117	-0.00113
0.66833	0.0006577	0.0004178	0.0002797	0.0003397	0.0002122		0.66833	-0.00103	-0.0008861	-0.0008546	-0.00145	-0.0007956		0.66833	-0.0008332	-0.0009748	-0.0009266	-0.0007218	-0.0007733		0.66833	-0.0007863	-0.0008438	-0.000839	-0.0007416	-0.00113
0.67	0.000652	0.0004009	0.0002747	0.0003535	0.000206		0.67	-0.0009823	-0.0008559	-0.0008453	-0.00147	-0.0007968		0.67	-0.0008229	-0.0009606	-0.0009323	-0.0007327	-0.0007607		0.67	-0.0007315	-0.0008678	-0.0008128	-0.0007727	-0.00114
0.67166	0.0006389	0.0004028	0.0003028	0.000356	0.000216		0.67166	-0.0009531	-0.0008553	-0.000841	-0.00146	-0.0007873		0.67166	-0.0008303	-0.0009338	-0.0009255	-0.0007344	-0.0007596		0.67166	-0.0006653	-0.0009021	-0.000808	-0.0007895	-0.00115
0.67333	0.000602	0.0004041	0.0003259	0.0003353	0.0002292		0.67333	-0.0009395	-0.0008396	-0.0008392	-0.00141	-0.0007581		0.67333	-0.0008264	-0.0009093	-0.0009334	-0.0007424	-0.0007562		0.67333	-0.0006123	-0.0009171	-0.0008232	-0.0007671	-0.00112
0.675	0.0005739	0.0004309	0.0003284	0.0003029	0.0002686		0.675	-0.0009544	-0.0008654	-0.0008541	-0.00137	-0.0006984		0.675	-0.0008207	-0.0008734	-0.0009465	-0.0007594	-0.0007369		0.675	-0.0006015	-0.0009111	-0.0008445	-0.0007478	-0.0011
0.67666	0.0005545	0.000449	0.0003109	0.0002772	0.000288		0.67666	-0.0009952	-0.0008855	-0.0008466	-0.0013	-0.0006748		0.67666	-0.0008326	-0.0008415	-0.0009374	-0.0007833	-0.0007192		0.67666	-0.0006117	-0.0009039	-0.0008731	-0.0007267	-0.00105
0.67833	0.0005452	0.0004734	0.0003065	0.0002772	0.0003312		0.67833	-0.00104	-0.0009113	-0.0008392	-0.00128	-0.0006564		0.67833	-0.0008583	-0.000833	-0.0009385	-0.0008027	-0.000705		0.67833	-0.0006442	-0.0008757	-0.0008914	-0.0007055	-0.00103
0.68	0.0005414	0.0005009	0.0002859	0.000286	0.0003638		0.68	-0.00106	-0.0008924	-0.0008361	-0.00126	-0.000645		0.68	-0.0008776	-0.0008364	-0.0009374	-0.000826	-0.0007067		0.68	-0.0006984	-0.0008601	-0.0009011	-0.0006862	-0.001
0.68166	0.0005733	0.0005184	0.0002665	0.0003028	0.0003726		0.68166	-0.00109	-0.0008868	-0.0008193	-0.00127	-0.0006678		0.68166	-0.0008987	-0.0008222	-0.0009312	-0.0008209	-0.0007198		0.68166	-0.0007562	-0.0008649	-0.0008871	-0.0006974	-0.000988
0.68333	0.000612	0.000514	0.0002484	0.0003316	0.0003619		0.68333	-0.00111	-0.0008679	-0.0007989	-0.00128	-0.0006977		0.68333	-0.0009306	-0.0008404	-0.0009226	-0.0007902	-0.0007386		0.68333	-0.0008025	-0.0008901	-0.0008774	-0.0006937	-0.0009806
0.685	0.0006471	0.0005184	0.0002678	0.0003578	0.0003444		0.685	-0.00113	-0.0008434	-0.0007989	-0.00132	-0.0007123		0.685	-0.0009414	-0.0008563	-0.0009192	-0.000768	-0.0007459		0.685	-0.000835	-0.0008949	-0.0008488	-0.0006906	-0.00101
0.68666	0.0006864	0.0005109	0.0002828	0.000354	0.0003099		0.68666	-0.00113	-0.000817	-0.0008274	-0.00133	-0.0007091		0.68666	-0.0009403	-0.0008694	-0.0009124	-0.0007464	-0.0007761		0.68666	-0.0008381	-0.0009148	-0.0008366	-0.0006881	-0.00104
0.68833	0.0007146	0.0004821	0.0002947	0.000344	0.0002793		0.68833	-0.00115	-0.0008189	-0.0008354	-0.00134	-0.0007123		0.68833	-0.0009437	-0.0008745	-0.000909	-0.000739	-0.0007886		0.68833	-0.0008224	-0.0009088	-0.0008421	-0.0006819	-0.00105
0.69	0.0007183	0.0004647	0.0002941	0.0003428	0.0002768		0.69	-0.00117	-0.0008214	-0.0008571	-0.00135	-0.000699		0.69	-0.0009562	-0.0009155	-0.0009095	-0.0007492	-0.0007977		0.69	-0.0007971	-0.000901	-0.0008579	-0.0006956	-0.00109
0.69166	0.0007246	0.0004621	0.000314	0.0003359	0.0002761		0.69166	-0.00119	-0.0008195	-0.00088	-0.00135	-0.0007104		0.69166	-0.0009597	-0.0009155	-0.0009146	-0.0007629	-0.0008051		0.69166	-0.0007682	-0.0008865	-0.0008847	-0.0007099	-0.00112
0.69333	0.0007046	0.000454	0.0003028	0.0003247	0.0003037		0.69333	-0.00119	-0.000817	-0.0008751	-0.00134	-0.0007263		0.69333	-0.000942	-0.0009309	-0.0009238	-0.0007646	-0.0008267		0.69333	-0.0007496	-0.0008733	-0.0009382	-0.0007235	-0.00113
0.695	0.0006739	0.0004415	0.0003053	0.0003328	0.0003419		0.695	-0.0012	-0.0008459	-0.0008571	-0.00135	-0.0007594		0.695	-0.0009095	-0.0009326	-0.0009243	-0.0007583	-0.0008404		0.695	-0.0007472	-0.0008535	-0.0009723	-0.0007571	-0.00114
0.69666	0.0006596	0.0004509	0.0003059	0.0003591	0.0003738		0.69666	-0.00119	-0.0008673	-0.0008677	-0.00134	-0.0007886		0.69666	-0.0008639	-0.0009383	-0.0009283	-0.0007384	-0.0008472		0.69666	-0.0007441	-0.0008553	-0.0009699	-0.0008061	-0.00113
0.69833	0.0006471	0.0004496	0.0003259	0.0003634	0.0003826		0.69833	-0.00118	-0.0008799	-0.0008559	-0.00134	-0.0008121		0.69833	-0.0008212	-0.0009127	-0.0009272	-0.0007304	-0.0008381		0.69833	-0.0007423	-0.0008727	-0.0009766	-0.0008031	-0.0011
0.7	0.0006152	0.0004197	0.0003296	0.0003659	0.0003932		0.7	-0.00117	-0.0008893	-0.0008745	-0.00134	-0.0008178		0.7	-0.0007653	-0.0009087	-0.0009147	-0.0007458	-0.0008296		0.7	-0.0007369	-0.0008805	-0.0009608	-0.0008018	-0.00106
0.70166	0.0006264	0.0003866	0.0003421	0.0003709	0.0003857		0.70166	-0.00117	-0.0009107	-0.0009036	-0.00135	-0.0008121		0.70166	-0.0007619	-0.0008797	-0.0009016	-0.0007708	-0.0008074		0.70166	-0.0007249	-0.0008991	-0.0009188	-0.0008136	-0.00103
0.70333	0.0006496	0.000376	0.0003334	0.0003559	0.0003644		0.70333	-0.00116	-0.0008981	-0.0009439	-0.00132	-0.0008039		0.70333	-0.0007881	-0.0008541	-0.0008896	-0.0008078	-0.0007665		0.70333	-0.0007032	-0.0009376	-0.0009054	-0.0007832	-0.00101
0.705	0.0006539	0.0003447	0.0003296	0.0003222	0.0003425		0.705	-0.00116	-0.0008924	-0.0009767	-0.00134	-0.0007714		0.705	-0.000824	-0.0008233	-0.0008743	-0.0008408	-0.0007323		0.705	-0.000699	-0.0009616	-0.0009103	-0.0007465	-0.00103
0.70666	0.000662	0.0003185	0.0003221	0.0003028	0.0003344		0.70666	-0.00115	-0.0008924	-0.00102	-0.00134	-0.0007555		0.70666	-0.0008337	-0.0008079	-0.0008577	-0.000838	-0.0007011		0.70666	-0.0006984	-0.0009646	-0.0008981	-0.0007409	-0.00105
0.70833	0.000682	0.0003378	0.0003253	0.0002928	0.000325		0.70833	-0.00113	-0.000888	-0.00101	-0.00133	-0.0007409		0.70833	-0.0008634	-0.0008039	-0.0008629	-0.0008067	-0.00068		0.70833	-0.0006942	-0.000973	-0.0008975	-0.0007441	-0.00109
0.71	0.000677	0.0003647	0.0003284	0.0002916	0.0003218		0.71	-0.0011	-0.000856	-0.001	-0.00133	-0.0007422		0.71	-0.000856	-0.0008256	-0.0008566	-0.0007771	-0.0006942		0.71	-0.0006833	-0.0009694	-0.0009085	-0.0007279	-0.00111
0.71166	0.0006652	0.0003722	0.0003496	0.0003103	0.0003243		0.71166	-0.0011	-0.0008308	-0.0009798	-0.00135	-0.000725		0.71166	-0.0008343	-0.0008552	-0.0008503	-0.0007367	-0.0007169		0.71166	-0.0006966	-0.0009448	-0.0008993	-0.0007528	-0.00113
0.71333	0.0006789	0.0003972	0.0003809	0.0003453	0.0003369		0.71333	-0.00108	-0.0008119	-0.0009396	-0.00133	-0.0007422		0.71333	-0.0007996	-0.0008802	-0.0008731	-0.0007128	-0.0007385		0.71333	-0.0006857	-0.0009172	-0.0008884	-0.0007795	-0.00113
0.715	0.000692	0.0004153	0.0004077	0.0003784	0.0003381		0.715	-0.00108	-0.0007905	-0.0008981	-0.00132	-0.0007492		0.715	-0.0007802	-0.0009036	-0.000897	-0.0007139	-0.0007823		0.715	-0.0006689	-0.0008925	-0.0008841	-0.0007944	-0.00113
0.71666	0.0007102	0.0003959	0.0004227	0.0004178	0.0003363		0.71666	-0.00111	-0.0007911	-0.0008881	-0.00134	-0.0007473		0.71666	-0.0007552	-0.0009025	-0.0008907	-0.0007395	-0.0008119		0.71666	-0.0006556	-0.0008655	-0.0008768	-0.000805	-0.00113
0.71833	0.0007221	0.000379	0.0004377	0.000439	0.0003369		0.71833	-0.00113	-0.0008301	-0.0008739	-0.00134	-0.0007339		0.71833	-0.0007415	-0.0008899	-0.0008992	-0.0007577	-0.0008005		0.71833	-0.0006587	-0.0008469	-0.0008683	-0.0008323	-0.00114
0.72	0.0007264	0.0003716	0.0004389	0.000439	0.000335		0.72	-0.00114	-0.0008785	-0.0008689	-0.00133	-0.0007435		0.72	-0.0007227	-0.0008677	-0.0009231	-0.0007862	-0.0008028		0.72	-0.000658	-0.0008378	-0.0008652	-0.0008361	-0.00115
0.72166	0.0007027	0.0003647	0.0004314	0.0004134	0.000315		0.72166	-0.00117	-0.0008987	-0.0008695	-0.00133	-0.0007333		0.72166	-0.0007113	-0.0008586	-0.0009055	-0.0008067	-0.0008063		0.72166	-0.0006767	-0.0008456	-0.0008695	-0.0008329	-0.00117
0.72333	0.0006802	0.0003897	0.0004152	0.000394	0.0003212		0.72333	-0.00118	-0.0009138	-0.0008788	-0.00134	-0.0007219		0.72333	-0.0007101	-0.0008672	-0.0008838	-0.0008232	-0.0007864		0.72333	-0.0007074	-0.0008553	-0.0008768	-0.0008479	-0.00117
0.725	0.0006464	0.0004216	0.000394	0.0003722	0.0003425		0.725	-0.00118	-0.0009037	-0.0008652	-0.00133	-0.0007181		0.725	-0.0007346	-0.0008894	-0.0008816	-0.0008351	-0.0007705		0.725	-0.0007513	-0.0008811	-0.0008804	-0.0008634	-0.00116
0.72666	0.0006421	0.000439	0.0003721	0.0003597	0.0003557		0.72666	-0.0012	-0.0008754	-0.0008547	-0.00133	-0.0007181		0.72666	-0.000746	-0.0009144	-0.0008981	-0.000846	-0.0007659		0.72666	-0.0007863	-0.0009142	-0.000881	-0.000859	-0.00115
0.72833	0.0006314	0.000459	0.0003746	0.0003616	0.0003839		0.72833	-0.00118	-0.0008402	-0.0008305	-0.00135	-0.0007136		0.72833	-0.0007654	-0.0009429	-0.0008861	-0.0008579	-0.0007517		0.72833	-0.0007827	-0.0009406	-0.000881	-0.0008746	-0.00112
0.73	0.0006408	0.0004659	0.0003659	0.0003722	0.000414		0.73	-0.00115	-0.0008264	-0.0008076	-0.00137	-0.0007263		0.73	-0.0007904	-0.0009634	-0.0008907	-0.000875	-0.0007375		0.73	-0.0007778	-0.0009532	-0.0008804	-0.0008932	-0.0011
0.73166	0.0006458	0.0004503	0.000379	0.0003734	0.0004052		0.73166	-0.00113	-0.0008044	-0.0007785	-0.00138	-0.0007403		0.73166	-0.0008132	-0.00094	-0.000918	-0.0008943	-0.000742		0.73166	-0.00077	-0.0009641	-0.0008908	-0.000887	-0.00109
0.73333	0.0006483	0.0004447	0.000404	0.0003709	0.0003807		0.73333	-0.00112	-0.0008113	-0.0007679	-0.00137	-0.0007619		0.73333	-0.0008081	-0.0009144	-0.0009562	-0.0008995	-0.0007585		0.73333	-0.0007447	-0.0009581	-0.0009042	-0.0008765	-0.00109
0.735	0.000617	0.0004578	0.0004302	0.0003584	0.0003695		0.735	-0.00109	-0.0008094	-0.0007673	-0.00137	-0.0007848		0.735	-0.0008298	-0.0008894	-0.0009459	-0.0009029	-0.0007716		0.735	-0.0007201	-0.0009424	-0.0009139	-0.0008827	-0.00107
0.73666	0.0005989	0.0004534	0.0004252	0.0003603	0.0003438		0.73666	-0.00112	-0.0008233	-0.0007822	-0.00136	-0.0007969		0.73666	-0.0008588	-0.0008683	-0.0009573	-0.0008926	-0.0007944		0.73666	-0.0007291	-0.0009304	-0.0009292	-0.0008671	-0.00104
0.73833	0.0005745	0.0004528	0.0004427	0.0003809	0.000335		0.73833	-0.00114	-0.0008396	-0.0007971	-0.00135	-0.0008058		0.73833	-0.0008964	-0.0008524	-0.0009562	-0.0008579	-0.0008109		0.73833	-0.0007267	-0.000925	-0.0009499	-0.000846	-0.00101
0.74	0.0005595	0.0004347	0.0004321	0.0004084	0.0003381		0.74	-0.00118	-0.0008704	-0.0008342	-0.00135	-0.0008128		0.74	-0.0009232	-0.0008768	-0.000934	-0.0008272	-0.0008296		0.74	-0.0007116	-0.000922	-0.0009535	-0.0008448	-0.0009719
0.74166	0.0005564	0.0004241	0.0004252	0.0004228	0.0003525		0.74166	-0.0012	-0.0008868	-0.0008596	-0.00137	-0.0008083		0.74166	-0.000954	-0.0008991	-0.0008976	-0.0008175	-0.0008222		0.74166	-0.0007153	-0.0009364	-0.0009675	-0.0008566	-0.0009508
0.74333	0.0005901	0.000386	0.0004084	0.0004509	0.0003513		0.74333	-0.00122	-0.0008949	-0.0008801	-0.00139	-0.000793		0.74333	-0.0009614	-0.0009201	-0.0009015	-0.0008113	-0.0008182		0.74333	-0.0007207	-0.0009586	-0.00101	-0.0008491	-0.0009583
0.745	0.0006189	0.0003778	0.0004121	0.0004622	0.0003594		0.745	-0.00121	-0.0008861	-0.0008993	-0.00141	-0.0007848		0.745	-0.0009597	-0.0009503	-0.0008987	-0.0008056	-0.0008068		0.745	-0.0007159	-0.00097	-0.00104	-0.0008516	-0.0009899
0.74666	0.0006333	0.0003766	0.0004077	0.000454	0.0003638		0.74666	-0.0012	-0.0008622	-0.0009135	-0.00141	-0.00076		0.74666	-0.0009346	-0.00096	-0.0009112	-0.0008295	-0.0008103		0.74666	-0.0007303	-0.0009772	-0.00105	-0.0008615	-0.00105
0.74833	0.0006371	0.000381	0.0004309	0.0004528	0.0003788		0.74833	-0.00116	-0.0008578	-0.0008962	-0.00139	-0.0007536		0.74833	-0.0009175	-0.0009532	-0.00093	-0.0008346	-0.0007983		0.74833	-0.0007778	-0.0009899	-0.00107	-0.0008609	-0.00109
0.75	0.0006364	0.0003666	0.0004327	0.0004509	0.000387		0.75	-0.00114	-0.000854	-0.0008937	-0.00139	-0.0007441		0.75	-0.0008959	-0.0009458	-0.0009329	-0.0008278	-0.000804		0.75	-0.0007977	-0.0009802	-0.00107	-0.0008379	-0.00113
0.75166	0.0006021	0.000391	0.0004433	0.0004509	0.0004133		0.75166	-0.00111	-0.0008805	-0.0008764	-0.00139	-0.0007612		0.75166	-0.0008867	-0.0009389	-0.0009306	-0.0008369	-0.0008125		0.75166	-0.0008043	-0.0009628	-0.00105	-0.0008348	-0.00116
0.75333	0.0005852	0.0003829	0.0004383	0.0004359	0.0004359		0.75333	-0.00109	-0.0009012	-0.0008578	-0.0014	-0.0007727		0.75333	-0.0008645	-0.0009156	-0.0009408	-0.0008533	-0.0008131		0.75333	-0.0008157	-0.0009652	-0.00103	-0.0008528	-0.00117
0.755	0.0005989	0.0003804	0.0004208	0.0004297	0.0004578		0.755	-0.00108	-0.0009295	-0.0008596	-0.00142	-0.0007898		0.755	-0.0008697	-0.0009361	-0.0009493	-0.0008533	-0.0008046		0.755	-0.000797	-0.000982	-0.00103	-0.0008584	-0.00115
0.75666	0.0006258	0.0003928	0.0004027	0.0004072	0.000486		0.75666	-0.00108	-0.0009371	-0.0008875	-0.00145	-0.0007765		0.75666	-0.0008628	-0.0009537	-0.0009567	-0.0008659	-0.0008023		0.75666	-0.000735	-0.0009844	-0.00102	-0.0008528	-0.00116
0.75833	0.0006577	0.0004197	0.0004058	0.0003953	0.000506		0.75833	-0.00107	-0.0009333	-0.000885	-0.00146	-0.000779		0.75833	-0.0008719	-0.0009833	-0.0009994	-0.0008687	-0.0008		0.75833	-0.0007031	-0.001	-0.00101	-0.0008715	-0.00116
0.76	0.0007027	0.0004284	0.000414	0.0003809	0.0004929		0.76	-0.00109	-0.0009182	-0.0009042	-0.00145	-0.000753		0.76	-0.000889	-0.001	-0.00103	-0.0008539	-0.0008046		0.76	-0.0007002	-0.00102	-0.00103	-0.0008882	-0.00116
0.76166	0.0007252	0.0004697	0.000434	0.0003809	0.0004772		0.76166	-0.00111	-0.0009075	-0.0009222	-0.00143	-0.0007409		0.76166	-0.0009386	-0.00102	-0.00103	-0.0008442	-0.0008142		0.76166	-0.0006996	-0.00102	-0.00104	-0.0008677	-0.00116
0.76333	0.0007277	0.0004897	0.0004558	0.0003665	0.0004402		0.76333	-0.00112	-0.0009094	-0.0009389	-0.00141	-0.000734		0.76333	-0.0009682	-0.00101	-0.00104	-0.0008414	-0.0008222		0.76333	-0.0007225	-0.00102	-0.00102	-0.0008628	-0.0012
0.765	0.0007027	0.0005028	0.0004452	0.0003547	0.000382		0.765	-0.00114	-0.0009113	-0.0009246	-0.00138	-0.0007568		0.765	-0.00102	-0.00101	-0.00105	-0.0008448	-0.0008239		0.765	-0.0007778	-0.00103	-0.00102	-0.0008883	-0.00122
0.76666	0.0006721	0.0005084	0.000414	0.0003497	0.0003318		0.76666	-0.00116	-0.0009194	-0.00095	-0.00137	-0.0007657		0.76666	-0.00103	-0.0009896	-0.00104	-0.0008539	-0.0008319		0.76666	-0.0008073	-0.00103	-0.0009894	-0.0008764	-0.00125
0.76833	0.0006414	0.0005034	0.0003728	0.0003484	0.0002955		0.76833	-0.00119	-0.0009176	-0.0009544	-0.00137	-0.0008019		0.76833	-0.00101	-0.0009828	-0.00102	-0.0008613	-0.0008313		0.76833	-0.0008164	-0.00105	-0.0009297	-0.0008559	-0.00127
0.77	0.0006339	0.0004672	0.0003215	0.0003653	0.0002686		0.77	-0.0012	-0.0009364	-0.0009426	-0.00138	-0.0008394		0.77	-0.0009562	-0.0009833	-0.00102	-0.0008744	-0.0008302		0.77	-0.0008254	-0.00106	-0.000881	-0.0008603	-0.0013
0.77166	0.0006308	0.0004472	0.0002947	0.0004003	0.0002661		0.77166	-0.00121	-0.0009282	-0.0009073	-0.00139	-0.0008712		0.77166	-0.000905	-0.0009691	-0.001	-0.000875	-0.0008273		0.77166	-0.0008206	-0.00106	-0.000867	-0.0008609	-0.0013
0.77333	0.0006646	0.0004472	0.0003065	0.0004334	0.0002905		0.77333	-0.00121	-0.0009094	-0.0009042	-0.00142	-0.000868		0.77333	-0.0008554	-0.0009759	-0.0009955	-0.0008807	-0.0008489		0.77333	-0.0008031	-0.00105	-0.0008591	-0.0008304	-0.00128
0.775	0.0006952	0.0004272	0.0003346	0.0004528	0.00032		0.775	-0.00122	-0.0009031	-0.0008863	-0.00142	-0.0008839		0.775	-0.000848	-0.0009674	-0.001	-0.0008886	-0.000858		0.775	-0.0007953	-0.00103	-0.0008573	-0.0008453	-0.00125
0.77666	0.0007365	0.000429	0.000369	0.0004615	0.0003513		0.77666	-0.00122	-0.0009056	-0.0008918	-0.00142	-0.0008737		0.77666	-0.0008583	-0.0009645	-0.00102	-0.0009	-0.0008592		0.77666	-0.0007947	-0.001	-0.0008962	-0.0008708	-0.0012
0.77833	0.0007608	0.0004465	0.0004102	0.000424	0.0003582		0.77833	-0.00122	-0.0008962	-0.0009265	-0.00142	-0.0008559		0.77833	-0.0008862	-0.0009588	-0.00104	-0.0008732	-0.0008603		0.77833	-0.0007881	-0.000988	-0.0009547	-0.0008901	-0.00114
0.78	0.0007783	0.0004509	0.0004277	0.0003865	0.0003763		0.78	-0.00122	-0.0009037	-0.0009823	-0.00142	-0.0008267		0.78	-0.0009312	-0.0009736	-0.00107	-0.0008664	-0.0008745		0.78	-0.0007881	-0.0009712	-0.0009663	-0.0009063	-0.00108
0.78166	0.0007727	0.0004359	0.0004327	0.0003703	0.0003663		0.78166	-0.00123	-0.000905	-0.00102	-0.00141	-0.0008197		0.78166	-0.00095	-0.0009617	-0.00108	-0.000834	-0.0008575		0.78166	-0.0007688	-0.0009568	-0.0009693	-0.0009342	-0.00104
0.78333	0.0007677	0.0004522	0.0004396	0.0003628	0.0003576		0.78333	-0.00123	-0.0008993	-0.00106	-0.00142	-0.0007962		0.78333	-0.0009505	-0.0009617	-0.00108	-0.0008095	-0.0008302		0.78333	-0.0007544	-0.0009496	-0.00099	-0.0009392	-0.00103
0.785	0.0007346	0.0004566	0.0004334	0.0003453	0.0003551		0.785	-0.00121	-0.0009037	-0.00109	-0.00142	-0.000793		0.785	-0.0009357	-0.0009577	-0.00106	-0.0007782	-0.0008177		0.785	-0.0007309	-0.0009682	-0.0009851	-0.0009212	-0.00102
0.78666	0.0006889	0.0004653	0.0004371	0.0003678	0.0003751		0.78666	-0.0012	-0.0008836	-0.0011	-0.00143	-0.0007873		0.78666	-0.0009124	-0.0009577	-0.00103	-0.0007873	-0.0008063		0.78666	-0.0007213	-0.0009694	-0.000948	-0.0008827	-0.00105
0.78833	0.0006571	0.0004922	0.000439	0.0003928	0.0003582		0.78833	-0.00118	-0.0008666	-0.00108	-0.00144	-0.0008153		0.78833	-0.000868	-0.00096	-0.0009881	-0.0007942	-0.0007801		0.78833	-0.0007369	-0.0009893	-0.000948	-0.0008398	-0.00106
0.79	0.0006314	0.0005297	0.000414	0.0003728	0.0003689		0.79	-0.00116	-0.0008817	-0.00106	-0.00146	-0.0008375		0.79	-0.0008514	-0.0009714	-0.0009448	-0.0008221	-0.0007659		0.79	-0.0007808	-0.0009946	-0.0009425	-0.000805	-0.00108
0.79166	0.0006058	0.0005565	0.0003715	0.0003491	0.0003701		0.79166	-0.00115	-0.0008924	-0.00105	-0.00147	-0.0008585		0.79166	-0.0008326	-0.0009736	-0.0009169	-0.0008517	-0.0007886		0.79166	-0.0008326	-0.00102	-0.0009279	-0.0007633	-0.00112
0.79333	0.0006008	0.0005609	0.0003553	0.0003516	0.0003851		0.79333	-0.00116	-0.0008736	-0.00104	-0.00149	-0.0008648		0.79333	-0.000844	-0.0009805	-0.0008999	-0.0008887	-0.0008182		0.79333	-0.0008855	-0.001	-0.0009285	-0.0007428	-0.00115
0.795	0.0006133	0.0005515	0.0003178	0.0003323	0.0003713		0.795	-0.00117	-0.0008912	-0.00104	-0.0015	-0.0008706		0.795	-0.0008548	-0.0009861	-0.0008885	-0.0009143	-0.0008535		0.795	-0.0009211	-0.001	-0.0009431	-0.0007621	-0.00115
0.79666	0.0006127	0.0005165	0.0002859	0.0002961	0.0003889		0.79666	-0.00118	-0.0009101	-0.00105	-0.0015	-0.0008426		0.79666	-0.0008867	-0.0009759	-0.000889	-0.0009251	-0.0009086		0.79666	-0.0009072	-0.0009844	-0.0009297	-0.0007832	-0.00115
0.79833	0.0006145	0.0004672	0.0002903	0.0003173	0.0003632		0.79833	-0.0012	-0.000905	-0.00108	-0.00149	-0.0008267		0.79833	-0.0009004	-0.0009776	-0.0009044	-0.0009347	-0.0009541		0.79833	-0.0008693	-0.000985	-0.0009297	-0.0007988	-0.00115
0.8	0.0006102	0.0004159	0.000314	0.000321	0.0003351		0.8	-0.00121	-0.0009063	-0.00108	-0.00149	-0.0008178		0.8	-0.0009391	-0.00101	-0.0009004	-0.0009274	-0.0009661		0.8	-0.0008169	-0.0009682	-0.0009382	-0.0008348	-0.00114
0.80166	0.0006145	0.000394	0.0003215	0.0003035	0.0003		0.80166	-0.00123	-0.0009226	-0.00108	-0.00148	-0.0008222		0.80166	-0.0009642	-0.00102	-0.0008953	-0.0009291	-0.0009445		0.80166	-0.0007754	-0.0009652	-0.0009206	-0.0008739	-0.00114
0.80333	0.0006189	0.0003834	0.0003515	0.0003097	0.0002938		0.80333	-0.00122	-0.0009125	-0.00106	-0.00149	-0.0008241		0.80333	-0.0009927	-0.00103	-0.0009004	-0.00092	-0.0009234		0.80333	-0.0007309	-0.000958	-0.0009035	-0.0008926	-0.00114
0.805	0.0006177	0.0003915	0.0003821	0.0003172	0.0002668		0.805	-0.00121	-0.0008918	-0.00104	-0.00151	-0.0008515		0.805	-0.00101	-0.00106	-0.0009152	-0.0009097	-0.0008848		0.805	-0.000714	-0.0009574	-0.0009273	-0.0009224	-0.00116
0.80666	0.0006152	0.0004072	0.0003877	0.000291	0.0002894		0.80666	-0.00119	-0.0008855	-0.00102	-0.00152	-0.0008661		0.80666	-0.00104	-0.00108	-0.000922	-0.0008829	-0.0008575		0.80666	-0.0007177	-0.0009454	-0.0009511	-0.0009485	-0.00116
0.80833	0.0006296	0.0004297	0.0003884	0.0003054	0.0003275		0.80833	-0.00117	-0.0008805	-0.00103	-0.00153	-0.000861		0.80833	-0.00104	-0.00107	-0.0009357	-0.0008579	-0.0008433		0.80833	-0.0007249	-0.000943	-0.0009657	-0.0009653	-0.00116
0.81	0.0006083	0.0004378	0.0003984	0.000331	0.0003444		0.81	-0.00114	-0.0008786	-0.00103	-0.00154	-0.0008572		0.81	-0.00103	-0.00108	-0.0009624	-0.0008101	-0.0008558		0.81	-0.0007237	-0.000946	-0.001	-0.0009653	-0.00112
0.81166	0.0005902	0.0004528	0.0003646	0.0003478	0.0003638		0.81166	-0.00112	-0.000888	-0.00105	-0.00153	-0.0008547		0.81166	-0.00102	-0.00107	-0.0009846	-0.0007765	-0.0008398		0.81166	-0.0007309	-0.0009526	-0.00105	-0.0009436	-0.00111
0.81333	0.0005927	0.0004759	0.0003378	0.0003728	0.0003801		0.81333	-0.00111	-0.0009088	-0.00105	-0.00153	-0.0008452		0.81333	-0.00102	-0.00104	-0.000988	-0.0007685	-0.000829		0.81333	-0.0007321	-0.0009442	-0.00106	-0.000915	-0.0011
0.815	0.0005808	0.0005028	0.0003222	0.0004059	0.0003776		0.815	-0.0011	-0.0009339	-0.00106	-0.00155	-0.0008382		0.815	-0.001	-0.00101	-0.001	-0.0007793	-0.0008182		0.815	-0.0007321	-0.0009538	-0.00107	-0.0008889	-0.00108
0.81666	0.0005689	0.0005253	0.0003084	0.0004059	0.0003575		0.81666	-0.0011	-0.0009352	-0.00105	-0.00154	-0.0008623		0.81666	-0.000999	-0.00101	-0.00103	-0.0008061	-0.0008		0.81666	-0.0007261	-0.0009526	-0.00108	-0.0008646	-0.00106
0.81833	0.0005945	0.0005615	0.0002853	0.0004009	0.0003356		0.81833	-0.00112	-0.0009383	-0.00104	-0.00154	-0.0008661		0.81833	-0.00101	-0.0009958	-0.00103	-0.000863	-0.0007778		0.81833	-0.0007321	-0.000955	-0.00108	-0.0008541	-0.00108
0.82	0.0006083	0.0005709	0.0003097	0.0003959	0.0003149		0.82	-0.00115	-0.0009339	-0.00107	-0.00154	-0.0008655		0.82	-0.00102	-0.00103	-0.00103	-0.0009211	-0.0007892		0.82	-0.0007345	-0.0009526	-0.00108	-0.0008758	-0.00108
0.82166	0.0006151	0.0005596	0.0003315	0.0003759	0.0003093		0.82166	-0.00119	-0.000917	-0.00107	-0.00156	-0.0008611		0.82166	-0.00101	-0.00106	-0.00104	-0.000958	-0.0007977		0.82166	-0.0007309	-0.0009869	-0.00106	-0.0009013	-0.00107
0.82333	0.0006427	0.0005465	0.0003503	0.0003453	0.0002924		0.82333	-0.00121	-0.0008862	-0.00108	-0.00156	-0.0008566		0.82333	-0.00102	-0.00109	-0.00105	-0.0009774	-0.0008057		0.82333	-0.0007219	-0.0009929	-0.00106	-0.0009361	-0.00108
0.825	0.0006539	0.0005215	0.0003671	0.0003316	0.0002855		0.825	-0.00122	-0.0008711	-0.00107	-0.00159	-0.0008229		0.825	-0.00101	-0.0011	-0.00106	-0.0009871	-0.000812		0.825	-0.0007279	-0.001	-0.00107	-0.0009504	-0.00111
0.82666	0.0006427	0.0005003	0.0003883	0.0003297	0.0003181		0.82666	-0.00121	-0.0008648	-0.00108	-0.00161	-0.000814		0.82666	-0.0009932	-0.00112	-0.00107	-0.000978	-0.0008068		0.82666	-0.0007092	-0.00101	-0.00108	-0.0009585	-0.00112
0.82833	0.0006302	0.0004997	0.0004065	0.0003103	0.000335		0.82833	-0.0012	-0.0008648	-0.00104	-0.00163	-0.0008204		0.82833	-0.0009767	-0.0011	-0.00108	-0.0009655	-0.0008034		0.82833	-0.0007014	-0.00103	-0.0011	-0.000956	-0.00112
0.83	0.0006245	0.0005115	0.0004083	0.0003084	0.000345		0.83	-0.00113	-0.0008748	-0.001	-0.00162	-0.0008185		0.83	-0.0009528	-0.00109	-0.00108	-0.0009586	-0.0008034		0.83	-0.0007032	-0.00101	-0.00114	-0.0009392	-0.00113
0.83166	0.0006152	0.0005128	0.0004152	0.0003291	0.0003801		0.83166	-0.00109	-0.0008924	-0.0009612	-0.00159	-0.0008102		0.83166	-0.0009352	-0.00108	-0.00105	-0.00097	-0.0008063		0.83166	-0.0007098	-0.00101	-0.00115	-0.0009063	-0.00114
0.83333	0.0006164	0.0005347	0.0003877	0.0003378	0.0004164		0.83333	-0.00109	-0.0009213	-0.0009494	-0.00154	-0.0008261		0.83333	-0.00095	-0.00107	-0.00102	-0.0009865	-0.000841		0.83333	-0.0006954	-0.00103	-0.00115	-0.0009193	-0.00112
0.835	0.0006296	0.0005422	0.0003565	0.0003353	0.0004052		0.835	-0.0011	-0.0009213	-0.0009209	-0.00152	-0.0008223		0.835	-0.0009397	-0.00103	-0.0009955	-0.00101	-0.0008956		0.835	-0.0007062	-0.00103	-0.00115	-0.0009262	-0.00112
0.83666	0.0006615	0.0005322	0.0003128	0.0003534	0.0003926		0.83666	-0.00111	-0.0009377	-0.0009197	-0.0015	-0.0008146		0.83666	-0.0009466	-0.00102	-0.0009744	-0.00102	-0.0009331		0.83666	-0.0007315	-0.00103	-0.00114	-0.0009268	-0.00112
0.83833	0.0006746	0.0005222	0.0002935	0.0003722	0.0003889		0.83833	-0.00118	-0.000966	-0.0009544	-0.00148	-0.000828		0.83833	-0.0009659	-0.00101	-0.0009602	-0.00103	-0.0009593		0.83833	-0.0007772	-0.00104	-0.0011	-0.000956	-0.00112
0.84	0.0006808	0.0005272	0.000271	0.0003734	0.000367		0.84	-0.00124	-0.0009811	-0.0009829	-0.00149	-0.0008598		0.84	-0.0009773	-0.0009981	-0.0009784	-0.00103	-0.0009769		0.84	-0.0008073	-0.00106	-0.00108	-0.0009839	-0.00113
0.84166	0.0006683	0.0005141	0.0002928	0.0003759	0.0003425		0.84166	-0.00126	-0.0009867	-0.00102	-0.00149	-0.0009017		0.84166	-0.0009648	-0.0009828	-0.0009972	-0.00102	-0.0009633		0.84166	-0.0008717	-0.00107	-0.00106	-0.000969	-0.00116
0.84333	0.0006527	0.0004916	0.0003041	0.000389	0.0003363		0.84333	-0.00129	-0.00102	-0.00105	-0.00147	-0.0009512		0.84333	-0.0009773	-0.0009947	-0.00103	-0.00101	-0.0009309		0.84333	-0.0009264	-0.00108	-0.00104	-0.0009783	-0.00117
0.845	0.000617	0.0004897	0.0003053	0.0003878	0.0003231		0.845	-0.00129	-0.00102	-0.00108	-0.00146	-0.0009963		0.845	-0.000971	-0.001	-0.00108	-0.00101	-0.0009064		0.845	-0.0009481	-0.00109	-0.00105	-0.000992	-0.0012
0.84666	0.0005889	0.0004984	0.0002878	0.000379	0.0002981		0.84666	-0.00127	-0.001	-0.00111	-0.00145	-0.00102		0.84666	-0.0009671	-0.00101	-0.00111	-0.00101	-0.000899		0.84666	-0.0009367	-0.00109	-0.00107	-0.0009727	-0.00121
0.84833	0.0005595	0.0004928	0.0002628	0.0003734	0.0002718		0.84833	-0.00124	-0.0009899	-0.00112	-0.00144	-0.00102		0.84833	-0.0009625	-0.00103	-0.00111	-0.00101	-0.0008893		0.84833	-0.0009463	-0.00107	-0.00106	-0.0009727	-0.00119
0.85	0.0005545	0.0004959	0.0002278	0.0003878	0.0002379		0.85	-0.00122	-0.0009823	-0.00112	-0.00145	-0.0009868		0.85	-0.0009625	-0.00105	-0.00111	-0.0009768	-0.0008814		0.85	-0.0009193	-0.00106	-0.00104	-0.000987	-0.00118
0.85166	0.0005552	0.0005159	0.0002291	0.0003815	0.0002179		0.85166	-0.00119	-0.0009729	-0.00112	-0.00147	-0.0009563		0.85166	-0.0009648	-0.00106	-0.00111	-0.0009427	-0.000891		0.85166	-0.000885	-0.00103	-0.00101	-0.0009678	-0.00116
0.85333	0.0005795	0.0005378	0.0002447	0.0004015	0.0002404		0.85333	-0.00116	-0.0009735	-0.0011	-0.0015	-0.0009277		0.85333	-0.0009391	-0.00107	-0.00107	-0.0009171	-0.0008973		0.85333	-0.0008452	-0.00104	-0.0009626	-0.0009485	-0.00113
0.855	0.0006152	0.0005272	0.0002684	0.0004222	0.0002736		0.855	-0.00114	-0.0009962	-0.00105	-0.00153	-0.0009157		0.855	-0.0009169	-0.00107	-0.00106	-0.000892	-0.0008762		0.855	-0.0008248	-0.00104	-0.0009285	-0.0009461	-0.00113
0.85666	0.0006502	0.0005103	0.0003141	0.0004471	0.000315		0.85666	-0.00113	-0.00102	-0.00103	-0.00156	-0.0009163		0.85666	-0.0009078	-0.00107	-0.00107	-0.0008784	-0.0008847		0.85666	-0.0007941	-0.00105	-0.0009267	-0.0009218	-0.00116
0.85833	0.0006764	0.0004878	0.0003647	0.0004496	0.0003594		0.85833	-0.00113	-0.00104	-0.001	-0.00159	-0.0009493		0.85833	-0.0008947	-0.00108	-0.00108	-0.0009023	-0.0008819		0.85833	-0.0007797	-0.00106	-0.0009681	-0.0008945	-0.00117
0.86	0.0006889	0.0004578	0.0003734	0.0004497	0.0003851		0.86	-0.00112	-0.00104	-0.0009749	-0.00161	-0.0009804		0.86	-0.000889	-0.00108	-0.00108	-0.0009398	-0.0008739		0.86	-0.0007628	-0.00107	-0.00102	-0.0008771	-0.00118
0.86166	0.0006714	0.000414	0.0003734	0.0004072	0.0003576		0.86166	-0.00114	-0.00104	-0.0009569	-0.00163	-0.00102		0.86166	-0.0009402	-0.00109	-0.00111	-0.0009455	-0.0008614		0.86166	-0.0007706	-0.00107	-0.00107	-0.0008746	-0.00119
0.86333	0.0006333	0.0003916	0.000384	0.0003728	0.0003263		0.86333	-0.00119	-0.00101	-0.0009823	-0.00163	-0.00106		0.86333	-0.0009739	-0.00111	-0.00111	-0.0009575	-0.0008762		0.86333	-0.0007514	-0.00107	-0.00109	-0.0008634	-0.00119
0.865	0.0006108	0.0003809	0.0003915	0.000316	0.0002674		0.865	-0.00122	-0.000993	-0.00101	-0.00164	-0.00107		0.865	-0.001	-0.00111	-0.0011	-0.0009694	-0.0008608		0.865	-0.0007327	-0.00109	-0.00109	-0.0008777	-0.00115
0.86666	0.0005958	0.0003997	0.0004002	0.0002704	0.0002373		0.86666	-0.00124	-0.0009886	-0.00103	-0.00164	-0.00106		0.86666	-0.00105	-0.00111	-0.00111	-0.000966	-0.0008864		0.86666	-0.0007159	-0.0011	-0.00107	-0.0008833	-0.00114
0.86833	0.0006058	0.0004159	0.0004346	0.0002579	0.0002235		0.86833	-0.00129	-0.00101	-0.00108	-0.00161	-0.00102		0.86833	-0.00107	-0.00112	-0.00112	-0.0009387	-0.0008853		0.86833	-0.0007267	-0.00112	-0.00106	-0.0009075	-0.00113
0.87	0.0006477	0.0004509	0.0004714	0.0002692	0.0002486		0.87	-0.00133	-0.00102	-0.00114	-0.00159	-0.0009728		0.87	-0.00106	-0.00111	-0.00112	-0.0009359	-0.0008961		0.87	-0.0007357	-0.00112	-0.00105	-0.0009081	-0.00115
0.87166	0.0007096	0.0004847	0.0004927	0.0002623	0.0002749		0.87166	-0.00133	-0.00106	-0.00117	-0.00156	-0.0008979		0.87166	-0.00106	-0.00111	-0.00111	-0.0009217	-0.0009013		0.87166	-0.00077	-0.00113	-0.00106	-0.0009206	-0.00115
0.87333	0.0007558	0.0005247	0.0004989	0.0002966	0.0003526		0.87333	-0.00132	-0.00109	-0.00119	-0.00153	-0.0008426		0.87333	-0.00105	-0.00114	-0.00112	-0.0008983	-0.0009024		0.87333	-0.0008152	-0.0011	-0.00108	-0.0009218	-0.00119
0.875	0.0007996	0.0005247	0.0004902	0.0003253	0.0003971		0.875	-0.00133	-0.0011	-0.0012	-0.00151	-0.0008121		0.875	-0.00101	-0.00114	-0.00109	-0.0008801	-0.0008768		0.875	-0.0008711	-0.0011	-0.00109	-0.0009467	-0.00122
0.87666	0.000834	0.0005265	0.0004758	0.0003378	0.0004384		0.87666	-0.00133	-0.00108	-0.00119	-0.00152	-0.0007975		0.87666	-0.000983	-0.00116	-0.00107	-0.0008978	-0.0008848		0.87666	-0.0008928	-0.00109	-0.00111	-0.000951	-0.00125
0.87833	0.0008484	0.0004965	0.0004721	0.0003503	0.0004534		0.87833	-0.00132	-0.00109	-0.00118	-0.00152	-0.0007943		0.87833	-0.00095	-0.00118	-0.00103	-0.000908	-0.0008865		0.87833	-0.000906	-0.00109	-0.00113	-0.0009591	-0.00125
0.88	0.0008265	0.0004696	0.0004664	0.0003878	0.0004653		0.88	-0.00134	-0.00106	-0.00116	-0.00155	-0.0008077		0.88	-0.0009101	-0.00119	-0.001	-0.0009262	-0.0008967		0.88	-0.0009181	-0.00109	-0.00113	-0.0009622	-0.00127
0.88166	0.0008065	0.0004403	0.0004627	0.0003922	0.0004315		0.88166	-0.00136	-0.00103	-0.00114	-0.00158	-0.0008185		0.88166	-0.0008873	-0.00118	-0.0009926	-0.0009575	-0.0009217		0.88166	-0.0009235	-0.00113	-0.00114	-0.0009516	-0.00128
0.88333	0.0007859	0.0004234	0.0004646	0.0003847	0.0003889		0.88333	-0.00136	-0.0009867	-0.00111	-0.0016	-0.0008401		0.88333	-0.000893	-0.00119	-0.0009972	-0.0009922	-0.0009468		0.88333	-0.0009151	-0.00115	-0.00115	-0.0009417	-0.00128
0.885	0.0007359	0.0004222	0.0004514	0.0003697	0.0003444		0.885	-0.00136	-0.0009572	-0.0011	-0.00164	-0.0008553		0.885	-0.0008998	-0.00118	-0.0009903	-0.00101	-0.000965		0.885	-0.0009373	-0.00116	-0.00115	-0.000946	-0.00127
0.88666	0.0006921	0.0004409	0.0004321	0.0003628	0.0003206		0.88666	-0.00136	-0.0009239	-0.00108	-0.00168	-0.0008623		0.88666	-0.0009101	-0.00116	-0.00101	-0.00103	-0.0009735		0.88666	-0.0009584	-0.00115	-0.00115	-0.0009479	-0.00128
0.88833	0.0007021	0.0004528	0.0004271	0.0003466	0.0002943		0.88833	-0.00131	-0.0009151	-0.00108	-0.0017	-0.0008858		0.88833	-0.0009425	-0.00113	-0.00102	-0.00106	-0.0009542		0.88833	-0.0009686	-0.00115	-0.00115	-0.0009354	-0.00128
0.89	0.0007234	0.0004609	0.0004202	0.0003397	0.0003074		0.89	-0.00128	-0.0009189	-0.00108	-0.00169	-0.0009036		0.89	-0.0009631	-0.00111	-0.00101	-0.00107	-0.0009365		0.89	-0.0009578	-0.00112	-0.00114	-0.0009398	-0.00128
0.89166	0.000739	0.0004697	0.0004121	0.0003615	0.00035		0.89166	-0.00126	-0.0009377	-0.00109	-0.00168	-0.0009106		0.89166	-0.0009579	-0.0011	-0.00101	-0.00107	-0.0009166		0.89166	-0.0009458	-0.00111	-0.00115	-0.0009193	-0.00128
0.89333	0.000789	0.0004665	0.0004265	0.000394	0.000407		0.89333	-0.00122	-0.0009691	-0.00108	-0.00165	-0.0009112		0.89333	-0.0009585	-0.00109	-0.00101	-0.00107	-0.0008882		0.89333	-0.0009078	-0.00109	-0.00116	-0.0008975	-0.00128
0.895	0.0008365	0.000454	0.0004458	0.0004215	0.0004559		0.895	-0.0012	-0.00101	-0.00107	-0.00162	-0.0009303		0.895	-0.0009676	-0.00109	-0.00101	-0.00106	-0.0008774		0.895	-0.000891	-0.00109	-0.00118	-0.0009094	-0.00127
0.89666	0.0008577	0.0004559	0.0004508	0.0004496	0.0005073		0.89666	-0.0012	-0.00105	-0.00108	-0.00162	-0.0009341		0.89666	-0.0009728	-0.00111	-0.00104	-0.00103	-0.0008848		0.89666	-0.0009024	-0.00108	-0.00118	-0.0009429	-0.00127
0.89833	0.0008696	0.0004665	0.0004752	0.0004959	0.0005136		0.89833	-0.00119	-0.00107	-0.00108	-0.00163	-0.0009207		0.89833	-0.0009882	-0.00112	-0.00106	-0.00102	-0.0008808		0.89833	-0.0009361	-0.00105	-0.0012	-0.000974	-0.00128
0.9	0.0008678	0.0004809	0.0005196	0.0005134	0.0005148		0.9	-0.00118	-0.00107	-0.00108	-0.00163	-0.0008953		0.9	-0.00102	-0.00113	-0.00108	-0.00101	-0.0008922		0.9	-0.0009596	-0.00104	-0.00118	-0.00101	-0.00129
0.90166	0.0008534	0.0004991	0.0005496	0.0005221	0.0004797		0.90166	-0.00122	-0.00106	-0.00108	-0.00165	-0.0008959		0.90166	-0.00104	-0.00115	-0.00111	-0.001	-0.000903		0.90166	-0.0009999	-0.00102	-0.00116	-0.00104	-0.0013
0.90333	0.0008165	0.0005453	0.0005596	0.0005203	0.0004365		0.90333	-0.00124	-0.00104	-0.00111	-0.00164	-0.0008813		0.90333	-0.00106	-0.00116	-0.00114	-0.001	-0.0009024		0.90333	-0.00101	-0.0009935	-0.00113	-0.00102	-0.0013
0.905	0.000769	0.0005634	0.0005758	0.0005034	0.000392		0.905	-0.00128	-0.00101	-0.00113	-0.00162	-0.0008597		0.905	-0.00107	-0.00117	-0.00114	-0.00103	-0.0009189		0.905	-0.0009849	-0.0009682	-0.0011	-0.000992	-0.00129
0.90666	0.0007252	0.0005684	0.0005608	0.0004709	0.000377		0.90666	-0.0013	-0.00101	-0.00114	-0.0016	-0.0008813		0.90666	-0.00108	-0.00119	-0.00114	-0.00103	-0.0009507		0.90666	-0.0009632	-0.0009736	-0.00108	-0.0009585	-0.00128
0.90833	0.000719	0.0005747	0.0005146	0.0004572	0.0003488		0.90833	-0.00134	-0.00103	-0.00114	-0.0016	-0.0009201		0.90833	-0.00107	-0.00117	-0.00114	-0.00104	-0.0009575		0.90833	-0.000962	-0.0009574	-0.00107	-0.0009355	-0.00124
0.91	0.000709	0.0005534	0.0004696	0.0004397	0.0003563		0.91	-0.00132	-0.00106	-0.00116	-0.00158	-0.0009315		0.91	-0.00106	-0.00116	-0.00113	-0.00104	-0.0009701		0.91	-0.0009404	-0.0009634	-0.00107	-0.0009032	-0.00119
0.91166	0.0007446	0.0004984	0.000429	0.0004328	0.000377		0.91166	-0.0013	-0.0011	-0.00115	-0.00158	-0.0009563		0.91166	-0.00106	-0.00114	-0.00111	-0.00102	-0.0009752		0.91166	-0.0009259	-0.0009838	-0.00108	-0.0009057	-0.00116
0.91333	0.000799	0.0004603	0.0003827	0.0004546	0.0004001		0.91333	-0.00127	-0.00114	-0.00112	-0.00161	-0.0009798		0.91333	-0.00104	-0.0011	-0.0011	-0.001	-0.0009564		0.91333	-0.0009175	-0.00102	-0.00109	-0.0009231	-0.00114
0.915	0.0008452	0.0004284	0.000349	0.000464	0.0004346		0.915	-0.00126	-0.00115	-0.00111	-0.00163	-0.0009805		0.915	-0.00102	-0.00108	-0.00108	-0.0009933	-0.0009371		0.915	-0.000894	-0.00104	-0.00109	-0.0009442	-0.00115
0.91666	0.000869	0.0004078	0.0003315	0.0004709	0.0004785		0.91666	-0.00125	-0.00115	-0.00108	-0.00164	-0.0009493		0.91666	-0.001	-0.00108	-0.00108	-0.000966	-0.000928		0.91666	-0.0008621	-0.00109	-0.00108	-0.0009672	-0.00118
0.91833	0.000879	0.0004209	0.0003302	0.0004878	0.0004885		0.91833	-0.00128	-0.00112	-0.00106	-0.00167	-0.0009303		0.91833	-0.001	-0.00107	-0.00108	-0.0009592	-0.00092		0.91833	-0.0008507	-0.00113	-0.00109	-0.00101	-0.00122
0.92	0.0008603	0.000449	0.0003402	0.0004965	0.0004991		0.92	-0.00131	-0.0011	-0.00104	-0.00171	-0.0008978		0.92	-0.001	-0.00109	-0.00109	-0.0009814	-0.0009103		0.92	-0.0008465	-0.00114	-0.00107	-0.00103	-0.00125
0.92166	0.0008227	0.0004871	0.0003534	0.0004684	0.0004954		0.92166	-0.00133	-0.00104	-0.00106	-0.00171	-0.0008788		0.92166	-0.00101	-0.00111	-0.00109	-0.000995	-0.0009098		0.92166	-0.0008525	-0.00114	-0.00107	-0.00103	-0.00129
0.92333	0.0007959	0.0005409	0.0003784	0.0004521	0.0004534		0.92333	-0.00134	-0.001	-0.00105	-0.00172	-0.0008527		0.92333	-0.00102	-0.00112	-0.0011	-0.001	-0.000887		0.92333	-0.0008711	-0.00115	-0.00106	-0.00103	-0.00131
0.925	0.0007734	0.0005721	0.0003996	0.0004465	0.0003989		0.925	-0.00133	-0.001	-0.00108	-0.00172	-0.0008667		0.925	-0.00104	-0.00111	-0.0011	-0.00102	-0.0008637		0.925	-0.0008856	-0.00113	-0.00106	-0.00103	-0.00131
0.92666	0.000789	0.0005834	0.0004002	0.0004484	0.0003714		0.92666	-0.00129	-0.00102	-0.00109	-0.0017	-0.000889		0.92666	-0.00104	-0.00111	-0.0011	-0.00103	-0.0008432		0.92666	-0.0008976	-0.00112	-0.00106	-0.001	-0.00131
0.92833	0.0008278	0.0005971	0.0004071	0.0004602	0.0003175		0.92833	-0.00125	-0.00104	-0.0011	-0.00167	-0.0009207		0.92833	-0.00104	-0.00106	-0.0011	-0.00103	-0.0008609		0.92833	-0.0009151	-0.00112	-0.00108	-0.000992	-0.00131
0.93	0.0008847	0.0005921	0.0004358	0.0004952	0.0003018		0.93	-0.00121	-0.00107	-0.00109	-0.00166	-0.000948		0.93	-0.00106	-0.00103	-0.00112	-0.00102	-0.0008728		0.93	-0.0009313	-0.00111	-0.00106	-0.0009734	-0.00129
0.93166	0.000931	0.0005615	0.0004515	0.0005177	0.0003093		0.93166	-0.00118	-0.0011	-0.00111	-0.00165	-0.0009696		0.93166	-0.00106	-0.001	-0.00114	-0.00101	-0.0009064		0.93166	-0.0009403	-0.0011	-0.00109	-0.0009355	-0.00128
0.93333	0.000986	0.0005271	0.0004627	0.0005171	0.0003275		0.93333	-0.00116	-0.0011	-0.00111	-0.00164	-0.0009791		0.93333	-0.00107	-0.001	-0.00115	-0.00103	-0.0009525		0.93333	-0.0009524	-0.00109	-0.00111	-0.0009144	-0.00126
0.935	0.00102	0.0005171	0.0004739	0.0005046	0.0003432		0.935	-0.00117	-0.00109	-0.00111	-0.00167	-0.0009779		0.935	-0.00109	-0.001	-0.00117	-0.00103	-0.001		0.935	-0.0009692	-0.00108	-0.00113	-0.0009088	-0.00126
0.93666	0.00101	0.0004859	0.0004771	0.0004865	0.0003977		0.93666	-0.00116	-0.00109	-0.00112	-0.0017	-0.0009645		0.93666	-0.00111	-0.00105	-0.00117	-0.00102	-0.00101		0.93666	-0.0009807	-0.00105	-0.00117	-0.0009087	-0.00126
0.93833	0.0009923	0.0004634	0.0004564	0.0004634	0.0004083		0.93833	-0.00116	-0.00109	-0.00115	-0.0017	-0.000962		0.93833	-0.00112	-0.00108	-0.00115	-0.00104	-0.00102		0.93833	-0.0009909	-0.00105	-0.00123	-0.0009255	-0.00127
0.94	0.000991	0.0004659	0.0004358	0.0004659	0.0004202		0.94	-0.00117	-0.00109	-0.00117	-0.00171	-0.0009728		0.94	-0.00116	-0.00112	-0.00112	-0.00105	-0.00102		0.94	-0.001	-0.00106	-0.00124	-0.0009746	-0.00128
0.94166	0.0009635	0.0004959	0.0004327	0.0004746	0.0004315		0.94166	-0.00116	-0.00109	-0.00119	-0.00173	-0.0009753		0.94166	-0.00117	-0.00114	-0.00112	-0.00103	-0.00102		0.94166	-0.00101	-0.00107	-0.00124	-0.001	-0.00131
0.94333	0.0009366	0.0005103	0.0004289	0.0004784	0.0004271		0.94333	-0.00117	-0.0011	-0.0012	-0.0017	-0.0009734		0.94333	-0.00118	-0.00116	-0.0011	-0.00104	-0.0009974		0.94333	-0.001	-0.00107	-0.00124	-0.00103	-0.00132
0.945	0.0009641	0.0005472	0.0004165	0.0004746	0.0004001		0.945	-0.00119	-0.00114	-0.0012	-0.00171	-0.0009804		0.945	-0.00116	-0.00114	-0.00108	-0.00107	-0.0009991		0.945	-0.0009849	-0.00109	-0.00121	-0.00104	-0.00131
0.94666	0.000981	0.0005859	0.0004065	0.0004871	0.0004064		0.94666	-0.00123	-0.00115	-0.00119	-0.00172	-0.000969		0.94666	-0.00116	-0.00113	-0.00109	-0.00108	-0.001		0.94666	-0.0009722	-0.0011	-0.00117	-0.00104	-0.00128
0.94833	0.0009791	0.0005809	0.0004165	0.0004859	0.0004076		0.94833	-0.00124	-0.00116	-0.00114	-0.00173	-0.0009677		0.94833	-0.00113	-0.00113	-0.00109	-0.00109	-0.001		0.94833	-0.0009536	-0.00109	-0.00115	-0.00102	-0.00126
0.95	0.0009935	0.0005565	0.0004027	0.0004946	0.0004127		0.95	-0.00127	-0.00118	-0.0011	-0.00173	-0.000983		0.95	-0.00111	-0.00113	-0.00107	-0.00112	-0.00099		0.95	-0.0009644	-0.00109	-0.00114	-0.00101	-0.00124
0.95166	0.00101	0.0005347	0.0004115	0.0005059	0.000434		0.95166	-0.0013	-0.00117	-0.00107	-0.00174	-0.0009906		0.95166	-0.00108	-0.00113	-0.00108	-0.00112	-0.0009837		0.95166	-0.0009758	-0.00109	-0.00111	-0.0009945	-0.00123
0.95333	0.0009998	0.0005109	0.0004327	0.0005284	0.0004515		0.95333	-0.00131	-0.00114	-0.00104	-0.00173	-0.0009811		0.95333	-0.00107	-0.00115	-0.00109	-0.00109	-0.0009604		0.95333	-0.000992	-0.0011	-0.0011	-0.0009945	-0.00124
0.955	0.0009923	0.0004865	0.0004627	0.0005171	0.0004647		0.955	-0.00131	-0.00111	-0.00103	-0.00172	-0.0009703		0.955	-0.00105	-0.00115	-0.00109	-0.0011	-0.0009433		0.955	-0.001	-0.00111	-0.00109	-0.001	-0.00128
0.95666	0.001	0.0005059	0.0004721	0.0005215	0.0004803		0.95666	-0.00132	-0.00107	-0.00104	-0.00172	-0.0009417		0.95666	-0.00104	-0.00115	-0.00112	-0.00109	-0.0009377		0.95666	-0.00103	-0.00114	-0.00109	-0.001	-0.0013
0.95833	0.00102	0.0005203	0.0005121	0.000519	0.0004766		0.95833	-0.00133	-0.00104	-0.00103	-0.00173	-0.0008896		0.95833	-0.00104	-0.00111	-0.00116	-0.00109	-0.0009547		0.95833	-0.00104	-0.00115	-0.0011	-0.00102	-0.00131
0.96	0.00101	0.0005253	0.0005283	0.0005309	0.0004603		0.96	-0.00133	-0.00101	-0.00103	-0.00175	-0.0008502		0.96	-0.00106	-0.0011	-0.00117	-0.00111	-0.0009615		0.96	-0.00107	-0.00119	-0.00112	-0.00102	-0.00132
0.96166	0.000986	0.0005259	0.0005346	0.0005421	0.000459		0.96166	-0.00134	-0.001	-0.00104	-0.00179	-0.0008458		0.96166	-0.00106	-0.0011	-0.0012	-0.00113	-0.0009803		0.96166	-0.00112	-0.0012	-0.00113	-0.00101	-0.00132
0.96333	0.0009622	0.0005315	0.000539	0.0005778	0.0004396		0.96333	-0.00134	-0.00102	-0.00104	-0.00181	-0.0008337		0.96333	-0.00107	-0.00111	-0.00122	-0.00111	-0.0009968		0.96333	-0.00114	-0.00119	-0.00114	-0.00101	-0.00131
0.965	0.000941	0.0005284	0.0005565	0.0005846	0.0004158		0.965	-0.00133	-0.00104	-0.00107	-0.00183	-0.0008356		0.965	-0.00107	-0.00111	-0.00122	-0.00109	-0.00101		0.965	-0.00114	-0.00118	-0.00115	-0.00103	-0.00132
0.96666	0.0008966	0.000544	0.0005371	0.000594	0.0004133		0.96666	-0.00132	-0.00106	-0.00113	-0.00182	-0.0008509		0.96666	-0.00107	-0.00112	-0.0012	-0.00106	-0.00102		0.96666	-0.00112	-0.00117	-0.00114	-0.001	-0.00133
0.96833	0.0008853	0.0005784	0.0005452	0.0005984	0.0004264		0.96833	-0.00131	-0.00107	-0.00118	-0.00181	-0.0008661		0.96833	-0.00106	-0.00112	-0.0012	-0.00102	-0.00103		0.96833	-0.00107	-0.00116	-0.00113	-0.00101	-0.00133
0.97	0.000899	0.0006115	0.0005721	0.0005946	0.0004246		0.97	-0.00129	-0.00106	-0.00122	-0.0018	-0.0008655		0.97	-0.00104	-0.00109	-0.00118	-0.000995	-0.00104		0.97	-0.0009993	-0.00116	-0.0011	-0.00102	-0.00133
0.97166	0.0009122	0.0006415	0.0005833	0.0005846	0.0004214		0.97166	-0.00129	-0.00104	-0.00126	-0.00179	-0.0008972		0.97166	-0.00104	-0.00109	-0.00119	-0.001	-0.00103		0.97166	-0.0009674	-0.00117	-0.00109	-0.00102	-0.00132
0.97333	0.0009172	0.000654	0.0005845	0.0005827	0.0004277		0.97333	-0.00129	-0.00103	-0.00128	-0.00176	-0.0009118		0.97333	-0.00105	-0.0011	-0.00121	-0.00102	-0.00102		0.97333	-0.0009482	-0.00118	-0.00108	-0.00102	-0.00131
0.975	0.0009459	0.0006578	0.0005952	0.0005828	0.0004283		0.975	-0.00129	-0.00102	-0.00128	-0.00175	-0.0009328		0.975	-0.00103	-0.00112	-0.00123	-0.00105	-0.0009826		0.975	-0.0009608	-0.00117	-0.00109	-0.00103	-0.00129
0.97666	0.0009685	0.0006365	0.0005852	0.0005721	0.0004246		0.97666	-0.00129	-0.00104	-0.00127	-0.00173	-0.0009525		0.97666	-0.00103	-0.00114	-0.00124	-0.00108	-0.0009576		0.97666	-0.000959	-0.00115	-0.00108	-0.00104	-0.00128
0.97833	0.0009828	0.0006209	0.000552	0.0005803	0.0004302		0.97833	-0.00129	-0.00108	-0.00128	-0.00172	-0.0009728		0.97833	-0.00103	-0.00117	-0.00126	-0.00108	-0.0009297		0.97833	-0.000959	-0.00111	-0.0011	-0.00106	-0.00127
0.98	0.00101	0.0005821	0.000537	0.0006009	0.0004528		0.98	-0.00127	-0.00111	-0.00128	-0.00172	-0.0009868		0.98	-0.00103	-0.00118	-0.00125	-0.0011	-0.0009331		0.98	-0.0009481	-0.0011	-0.00109	-0.00106	-0.00126
0.98166	0.00103	0.0005615	0.0005302	0.0006321	0.0004697		0.98166	-0.00126	-0.00116	-0.00129	-0.00172	-0.00101		0.98166	-0.00102	-0.00117	-0.00124	-0.00109	-0.0009388		0.98166	-0.0009499	-0.00108	-0.00107	-0.00107	-0.00125
0.98333	0.00106	0.0005378	0.0005321	0.0006459	0.0004998		0.98333	-0.00126	-0.00118	-0.00129	-0.00173	-0.00102		0.98333	-0.00104	-0.00115	-0.00124	-0.00108	-0.0009621		0.98333	-0.0009054	-0.00107	-0.00105	-0.00107	-0.00124
0.985	0.00106	0.000544	0.0005296	0.000664	0.0005167		0.985	-0.00124	-0.0012	-0.0013	-0.00174	-0.00104		0.985	-0.00105	-0.00115	-0.00122	-0.00108	-0.0009707		0.985	-0.0009	-0.00108	-0.00103	-0.00106	-0.00125
0.98666	0.00107	0.0005421	0.0005389	0.0006703	0.0005261		0.98666	-0.00123	-0.00119	-0.00129	-0.00175	-0.00105		0.98666	-0.00108	-0.00113	-0.0012	-0.00111	-0.0009764		0.98666	-0.000918	-0.0011	-0.00103	-0.00106	-0.00127
0.98833	0.00104	0.0005659	0.0005408	0.0006421	0.0005311		0.98833	-0.00123	-0.0012	-0.00128	-0.00173	-0.00103		0.98833	-0.00109	-0.00113	-0.00117	-0.0011	-0.0009638		0.98833	-0.0009241	-0.00112	-0.00105	-0.00107	-0.00131
0.99	0.00102	0.0005821	0.0005296	0.0005946	0.0005386		0.99	-0.00121	-0.00118	-0.00126	-0.00174	-0.00102		0.99	-0.00109	-0.00115	-0.00114	-0.00112	-0.0009553		0.99	-0.0009277	-0.00116	-0.00109	-0.00107	-0.00135
0.99166	0.0009966	0.0006078	0.0005321	0.0005684	0.0005261		0.99166	-0.0012	-0.00116	-0.00123	-0.00175	-0.00101		0.99166	-0.00108	-0.00116	-0.00112	-0.00115	-0.0009428		0.99166	-0.000962	-0.00121	-0.00113	-0.00109	-0.0014
0.99333	0.0009866	0.0006109	0.0005364	0.000544	0.0005135		0.99333	-0.0012	-0.00113	-0.00121	-0.00175	-0.0009938		0.99333	-0.00108	-0.00116	-0.00112	-0.00118	-0.0009394		0.99333	-0.0009861	-0.00125	-0.00118	-0.0011	-0.00141
0.995	0.0009804	0.000619	0.0005352	0.0005184	0.0005135		0.995	-0.00121	-0.00111	-0.00119	-0.00175	-0.0009766		0.995	-0.00105	-0.00116	-0.00111	-0.00118	-0.0009508		0.995	-0.0009861	-0.00127	-0.00119	-0.0011	-0.00141
0.99666	0.00101	0.0006309	0.0005208	0.0005271	0.0005167		0.99666	-0.00122	-0.00105	-0.00118	-0.00175	-0.00099		0.99666	-0.00104	-0.00115	-0.00112	-0.0012	-0.0009667		0.99666	-0.0009915	-0.00129	-0.0012	-0.0011	-0.00139
0.99833	0.00104	0.0006428	0.0005183	0.0005621	0.0005104		0.99833	-0.00126	-0.00103	-0.00118	-0.00174	-0.0009919		0.99833	-0.00105	-0.00114	-0.00113	-0.0012	-0.00099		0.99833	-0.0009861	-0.00128	-0.00118	-0.00109	-0.00137
1	0.00106	0.0006403	0.0005014	0.000579	0.0004998		1	-0.00129	-0.00106	-0.00117	-0.00174	-0.0009937		1	-0.00105	-0.00113	-0.00112	-0.00118	-0.00102		1	-0.0009705	-0.00126	-0.00119	-0.00106	-0.00135
1.00166	0.00108	0.0006553	0.0004933	0.0006015	0.0005123		1.00166	-0.00129	-0.00106	-0.00116	-0.00177	-0.00101		1.00166	-0.00105	-0.00114	-0.0011	-0.00116	-0.00103		1.00166	-0.000947	-0.00124	-0.00117	-0.00106	-0.00134
1.00333	0.00109	0.0006778	0.000492	0.0006171	0.0005142		1.00333	-0.00129	-0.00107	-0.00115	-0.00179	-0.00104		1.00333	-0.00106	-0.00113	-0.00112	-0.00115	-0.00104		1.00333	-0.0009277	-0.00123	-0.00117	-0.00104	-0.00132
1.005	0.00108	0.0006809	0.0005145	0.0006258	0.0005085		1.005	-0.00128	-0.00113	-0.00113	-0.00181	-0.00106		1.005	-0.00107	-0.00114	-0.00113	-0.00114	-0.00102		1.005	-0.0009121	-0.00119	-0.00116	-0.00104	-0.00131
1.00666	0.00105	0.0006778	0.000537	0.0006202	0.0005167		1.00666	-0.00126	-0.00117	-0.00111	-0.00183	-0.00109		1.00666	-0.00106	-0.00113	-0.00114	-0.00113	-0.0009911		1.00666	-0.0009	-0.00118	-0.00119	-0.00104	-0.00131
1.00833	0.00103	0.000689	0.0005495	0.0006177	0.0005417		1.00833	-0.00124	-0.00116	-0.0011	-0.00183	-0.00111		1.00833	-0.00107	-0.00111	-0.00115	-0.00112	-0.0009604		1.00833	-0.0009103	-0.00116	-0.00119	-0.00106	-0.00129
1.01	0.00101	0.0006809	0.0005577	0.0006009	0.0005405		1.01	-0.00125	-0.0012	-0.0011	-0.00181	-0.00112		1.01	-0.00107	-0.00109	-0.00116	-0.00112	-0.000953		1.01	-0.0009379	-0.00116	-0.0012	-0.00105	-0.00127
1.01166	0.0009947	0.000664	0.0005564	0.0006021	0.0005386		1.01166	-0.00124	-0.00122	-0.00114	-0.00181	-0.0011		1.01166	-0.00107	-0.00108	-0.00114	-0.00113	-0.000957		1.01166	-0.0009626	-0.00117	-0.00122	-0.00105	-0.00127
1.01333	0.0009891	0.0006571	0.0005377	0.0005953	0.0005305		1.01333	-0.00127	-0.00122	-0.00118	-0.0018	-0.00107		1.01333	-0.00105	-0.00107	-0.00112	-0.00111	-0.000978		1.01333	-0.0009897	-0.0012	-0.00125	-0.00104	-0.00127
1.015	0.00101	0.0006571	0.0005071	0.0005896	0.000501		1.015	-0.0013	-0.00122	-0.00122	-0.00181	-0.00104		1.015	-0.00103	-0.00109	-0.00111	-0.00109	-0.00101		1.015	-0.00102	-0.00121	-0.00125	-0.00104	-0.00127
1.01666	0.00102	0.0006559	0.0005064	0.0006134	0.0004697		1.01666	-0.00133	-0.00122	-0.00124	-0.00181	-0.00101		1.01666	-0.00102	-0.00111	-0.0011	-0.00109	-0.00103		1.01666	-0.00102	-0.00124	-0.00126	-0.00103	-0.00129
1.01833	0.00102	0.0006565	0.0005121	0.0006234	0.000449		1.01833	-0.00137	-0.00121	-0.00126	-0.00181	-0.0009868		1.01833	-0.00102	-0.00112	-0.00109	-0.00108	-0.00104		1.01833	-0.001	-0.00127	-0.00125	-0.00106	-0.00133
1.02	0.001	0.0006684	0.0005277	0.0006059	0.0004315		1.02	-0.0014	-0.00121	-0.00124	-0.00179	-0.0009874		1.02	-0.00104	-0.00114	-0.0011	-0.00106	-0.00103		1.02	-0.0009963	-0.00124	-0.00122	-0.00108	-0.00136
1.02166	0.0009966	0.0006809	0.0005552	0.0005909	0.0004415		1.02166	-0.0014	-0.00119	-0.00122	-0.0018	-0.0009906		1.02166	-0.00108	-0.00115	-0.00112	-0.00107	-0.00102		1.02166	-0.0009831	-0.00123	-0.00118	-0.0011	-0.00139
1.02333	0.0009722	0.000689	0.0005965	0.0005797	0.0004816		1.02333	-0.00138	-0.00118	-0.00122	-0.00179	-0.001		1.02333	-0.00112	-0.00114	-0.00112	-0.00107	-0.0009911		1.02333	-0.0009722	-0.00124	-0.00115	-0.00111	-0.00142
1.025	0.0009641	0.0006897	0.0006121	0.0005478	0.0005136		1.025	-0.00136	-0.0012	-0.00123	-0.00182	-0.00102		1.025	-0.00114	-0.00116	-0.00114	-0.00107	-0.0009826		1.025	-0.0009795	-0.00123	-0.00111	-0.00113	-0.00143
1.02666	0.0009835	0.0007034	0.0006108	0.0005453	0.0005512		1.02666	-0.00133	-0.00119	-0.00124	-0.00182	-0.00103		1.02666	-0.00118	-0.00119	-0.00114	-0.00109	-0.0009786		1.02666	-0.0009981	-0.00122	-0.00112	-0.00112	-0.00144
1.02833	0.00102	0.0006897	0.0006133	0.0005766	0.0005869		1.02833	-0.0013	-0.00121	-0.00125	-0.00185	-0.00103		1.02833	-0.00119	-0.00122	-0.00114	-0.00112	-0.0009775		1.02833	-0.001	-0.00126	-0.00113	-0.0011	-0.00142
1.03	0.00102	0.0006759	0.0006139	0.0005959	0.0005838		1.03	-0.00127	-0.00121	-0.00125	-0.00185	-0.00102		1.03	-0.00117	-0.00128	-0.00112	-0.00113	-0.0009951		1.03	-0.00101	-0.00126	-0.00115	-0.0011	-0.00141
1.03166	0.00105	0.0006672	0.0005814	0.0006159	0.0005656		1.03166	-0.00126	-0.0012	-0.00124	-0.00187	-0.00101		1.03166	-0.00115	-0.00132	-0.00112	-0.00119	-0.00101		1.03166	-0.00101	-0.00125	-0.00118	-0.00107	-0.0014
1.03333	0.00108	0.0006572	0.0005596	0.0006272	0.0005436		1.03333	-0.00127	-0.00117	-0.00121	-0.00184	-0.0009951		1.03333	-0.00114	-0.00132	-0.00113	-0.00125	-0.00102		1.03333	-0.00101	-0.00123	-0.0012	-0.00106	-0.00139
1.035	0.00108	0.0006428	0.0005646	0.0006434	0.0005085		1.035	-0.00126	-0.00115	-0.0012	-0.00185	-0.0009932		1.035	-0.0011	-0.00132	-0.00115	-0.00127	-0.00102		1.035	-0.0009969	-0.00119	-0.00119	-0.00106	-0.00138
1.03666	0.00108	0.0006415	0.0005653	0.0006309	0.000481		1.03666	-0.00127	-0.00111	-0.00119	-0.00184	-0.00101		1.03666	-0.00107	-0.00133	-0.00118	-0.00129	-0.00102		1.03666	-0.00101	-0.00115	-0.00119	-0.00106	-0.00139
1.03833	0.00111	0.0006465	0.0005584	0.0006271	0.0004703		1.03833	-0.00128	-0.0011	-0.00121	-0.00186	-0.00101		1.03833	-0.00107	-0.00131	-0.00125	-0.0013	-0.001		1.03833	-0.00101	-0.00113	-0.00119	-0.00108	-0.0014
1.04	0.00111	0.0006559	0.0005909	0.0006109	0.0004496		1.04	-0.00127	-0.00109	-0.00125	-0.00187	-0.0009982		1.04	-0.00109	-0.00127	-0.0013	-0.00127	-0.001		1.04	-0.00104	-0.00112	-0.00119	-0.00111	-0.0014
1.04166	0.00111	0.0006678	0.000604	0.0006015	0.0004358		1.04166	-0.00126	-0.0011	-0.00126	-0.00191	-0.0009836		1.04166	-0.00111	-0.00125	-0.00131	-0.00122	-0.00101		1.04166	-0.00107	-0.00114	-0.00121	-0.00112	-0.00139
1.04333	0.00111	0.0006778	0.0006027	0.0005934	0.000422		1.04333	-0.00128	-0.00108	-0.00125	-0.00192	-0.0009804		1.04333	-0.00115	-0.00121	-0.00132	-0.00119	-0.00103		1.04333	-0.0011	-0.00117	-0.00125	-0.00114	-0.00137
1.045	0.00111	0.0006978	0.0005858	0.0005959	0.0004057		1.045	-0.00129	-0.00109	-0.00123	-0.00194	-0.0009531		1.045	-0.00119	-0.00117	-0.00131	-0.00115	-0.00106		1.045	-0.00111	-0.0012	-0.00128	-0.00115	-0.00135
1.04666	0.0011	0.0007059	0.0005739	0.0006028	0.0004083		1.04666	-0.00132	-0.0011	-0.00121	-0.00194	-0.0009651		1.04666	-0.00121	-0.00116	-0.00126	-0.00113	-0.00109		1.04666	-0.00113	-0.00124	-0.00131	-0.00115	-0.00132
1.04833	0.00108	0.0007059	0.0005639	0.0006296	0.0004227		1.04833	-0.00135	-0.00109	-0.00118	-0.00192	-0.00102		1.04833	-0.0012	-0.00117	-0.00123	-0.00112	-0.00112		1.04833	-0.00113	-0.00127	-0.00132	-0.00115	-0.00132
1.05	0.00106	0.0007027	0.0005689	0.0006515	0.0004477		1.05	-0.00139	-0.0011	-0.00117	-0.00187	-0.00107		1.05	-0.00121	-0.00117	-0.00122	-0.00112	-0.00113		1.05	-0.0011	-0.00128	-0.00132	-0.00116	-0.00134
1.05166	0.00106	0.0007034	0.0005639	0.0006446	0.0004929		1.05166	-0.00142	-0.00113	-0.00119	-0.00183	-0.00108		1.05166	-0.00121	-0.0012	-0.0012	-0.00111	-0.00114		1.05166	-0.00109	-0.00129	-0.00132	-0.00116	-0.00136
1.05333	0.00106	0.0007059	0.0005783	0.0006415	0.0005436		1.05333	-0.00145	-0.00116	-0.00124	-0.00178	-0.00112		1.05333	-0.0012	-0.00122	-0.00119	-0.00114	-0.00113		1.05333	-0.00109	-0.00132	-0.00131	-0.00116	-0.0014
1.055	0.00106	0.0006965	0.0005977	0.000639	0.0005643		1.055	-0.00146	-0.00118	-0.00127	-0.00174	-0.00111		1.055	-0.0012	-0.00122	-0.00121	-0.00116	-0.00113		1.055	-0.00108	-0.0013	-0.00129	-0.00117	-0.00144
1.05666	0.00107	0.0007091	0.0006021	0.0006158	0.0005806		1.05666	-0.00148	-0.00121	-0.00129	-0.00173	-0.00107		1.05666	-0.00122	-0.00123	-0.0012	-0.00119	-0.0011		1.05666	-0.00109	-0.00128	-0.00128	-0.00116	-0.00146
1.05833	0.00108	0.0007222	0.0006083	0.0005908	0.0005831		1.05833	-0.00145	-0.00124	-0.00128	-0.00175	-0.00104		1.05833	-0.0012	-0.00125	-0.00118	-0.00122	-0.00107		1.05833	-0.00112	-0.00127	-0.00125	-0.00115	-0.00146
1.06	0.00107	0.000711	0.0006246	0.0005827	0.0005637		1.06	-0.0014	-0.00124	-0.00127	-0.00177	-0.00102		1.06	-0.00119	-0.00124	-0.00118	-0.00123	-0.00105		1.06	-0.00113	-0.00126	-0.00123	-0.00117	-0.00146
1.06166	0.00107	0.0006816	0.0006127	0.0005665	0.0005355		1.06166	-0.00135	-0.00122	-0.00124	-0.0018	-0.0009938		1.06166	-0.00118	-0.00124	-0.00115	-0.00121	-0.00103		1.06166	-0.00113	-0.00124	-0.00118	-0.00118	-0.00144
1.06333	0.00105	0.0006729	0.0005883	0.000559	0.0005305		1.06333	-0.00129	-0.00121	-0.00123	-0.00183	-0.0009906		1.06333	-0.00118	-0.00125	-0.00112	-0.00121	-0.0009951		1.06333	-0.00112	-0.00124	-0.00117	-0.00118	-0.0014
1.065	0.00103	0.000626	0.0005602	0.0005584	0.0005267		1.065	-0.00124	-0.00121	-0.00121	-0.00184	-0.0009868		1.065	-0.00116	-0.00126	-0.0011	-0.0012	-0.00101		1.065	-0.00111	-0.00124	-0.00116	-0.00117	-0.00138
1.06666	0.00101	0.0005903	0.0005221	0.0005665	0.0005179		1.06666	-0.00124	-0.00121	-0.00121	-0.00184	-0.0009823		1.06666	-0.00116	-0.00126	-0.00108	-0.00117	-0.00105		1.06666	-0.00109	-0.00125	-0.00116	-0.00116	-0.00139
1.06833	0.0009897	0.000594	0.0004927	0.000579	0.0005192		1.06833	-0.00126	-0.00124	-0.0012	-0.00185	-0.0009811		1.06833	-0.00115	-0.00128	-0.00107	-0.00117	-0.00106		1.06833	-0.00108	-0.00122	-0.00117	-0.00114	-0.0014
1.07	0.0009816	0.0005965	0.0005002	0.000589	0.0005042		1.07	-0.0013	-0.00126	-0.00118	-0.00186	-0.0009665		1.07	-0.00113	-0.00129	-0.00108	-0.00119	-0.00108		1.07	-0.00109	-0.00119	-0.00121	-0.00112	-0.00142
1.07166	0.0009591	0.0006209	0.0005027	0.0005821	0.0004684		1.07166	-0.00132	-0.00128	-0.00117	-0.00185	-0.0009665		1.07166	-0.00112	-0.00128	-0.00111	-0.0012	-0.0011		1.07166	-0.00111	-0.00117	-0.00121	-0.0011	-0.00146
1.07333	0.0009472	0.0006659	0.0005146	0.0005759	0.0004377		1.07333	-0.00133	-0.00129	-0.00117	-0.00185	-0.0009677		1.07333	-0.0011	-0.00126	-0.00114	-0.0012	-0.00109		1.07333	-0.00114	-0.00114	-0.00123	-0.00111	-0.00147
1.075	0.0009409	0.0007066	0.0005396	0.0005734	0.000412		1.075	-0.00132	-0.00129	-0.00118	-0.00184	-0.0009963		1.075	-0.00109	-0.00122	-0.00116	-0.00122	-0.00108		1.075	-0.00117	-0.00114	-0.00125	-0.00113	-0.00147
1.07666	0.000936	0.0007284	0.0005421	0.0005534	0.0003982		1.07666	-0.00132	-0.00126	-0.0012	-0.00181	-0.00102		1.07666	-0.00107	-0.00119	-0.00119	-0.0012	-0.00109		1.07666	-0.00119	-0.00118	-0.00127	-0.00115	-0.00147
1.07833	0.0009066	0.000781	0.0005227	0.0005502	0.0003989		1.07833	-0.00128	-0.00125	-0.00123	-0.00179	-0.00106		1.07833	-0.00107	-0.00116	-0.0012	-0.00117	-0.0011		1.07833	-0.00119	-0.0012	-0.00127	-0.00117	-0.00147
1.08	0.0009303	0.0008053	0.0005252	0.0005596	0.0004246		1.08	-0.00128	-0.00122	-0.00125	-0.00179	-0.00109		1.08	-0.00106	-0.00116	-0.00121	-0.00115	-0.0011		1.08	-0.00118	-0.00122	-0.0013	-0.00119	-0.00146
1.08166	0.0009472	0.0008303	0.0005027	0.0005877	0.0004371		1.08166	-0.00128	-0.00122	-0.00128	-0.00179	-0.00111		1.08166	-0.00106	-0.00115	-0.00121	-0.00112	-0.00109		1.08166	-0.00115	-0.00124	-0.00134	-0.00122	-0.00146
1.08333	0.0009522	0.0008541	0.0004833	0.0006102	0.0004735		1.08333	-0.00128	-0.0012	-0.00129	-0.00181	-0.00111		1.08333	-0.00108	-0.00118	-0.0012	-0.00108	-0.00108		1.08333	-0.0011	-0.00123	-0.00135	-0.00123	-0.00147
1.085	0.0009741	0.0008622	0.0004671	0.0006359	0.0004854		1.085	-0.00128	-0.00118	-0.0013	-0.00184	-0.00112		1.085	-0.00111	-0.0012	-0.0012	-0.00108	-0.00107		1.085	-0.00104	-0.00121	-0.00135	-0.00125	-0.00148
1.08666	0.00102	0.0008353	0.0004746	0.0006534	0.0005186		1.08666	-0.00131	-0.00116	-0.00129	-0.00186	-0.00111		1.08666	-0.00113	-0.00121	-0.00122	-0.00108	-0.00105		1.08666	-0.0009909	-0.00121	-0.00136	-0.00126	-0.0015
1.08833	0.00102	0.0007991	0.0004671	0.0006577	0.0005393		1.08833	-0.00132	-0.00118	-0.00128	-0.00185	-0.00111		1.08833	-0.00117	-0.00121	-0.00124	-0.0011	-0.00104		1.08833	-0.0009488	-0.00123	-0.00131	-0.00127	-0.00153
1.09	0.00104	0.0007684	0.0005059	0.0006427	0.0005731		1.09	-0.00134	-0.00116	-0.00124	-0.00184	-0.00112		1.09	-0.0012	-0.00123	-0.00124	-0.00112	-0.00105		1.09	-0.000894	-0.00125	-0.00127	-0.00125	-0.00154
1.09166	0.00107	0.000729	0.0005334	0.0006284	0.0005662		1.09166	-0.00137	-0.00118	-0.00122	-0.00181	-0.00113		1.09166	-0.0012	-0.00123	-0.00127	-0.00113	-0.00105		1.09166	-0.0008693	-0.00127	-0.00127	-0.00123	-0.00153
1.09333	0.00109	0.0007084	0.0005846	0.0006471	0.0005844		1.09333	-0.00138	-0.0012	-0.0012	-0.00177	-0.00114		1.09333	-0.00121	-0.00121	-0.00129	-0.00113	-0.00104		1.09333	-0.0008669	-0.00128	-0.00125	-0.0012	-0.00151
1.095	0.00108	0.0007184	0.0005977	0.0006565	0.0005781		1.095	-0.00136	-0.00121	-0.0012	-0.00175	-0.00115		1.095	-0.00122	-0.00119	-0.00128	-0.00112	-0.00102		1.095	-0.0008766	-0.0013	-0.00127	-0.00118	-0.00147
1.09666	0.00106	0.0007322	0.0006208	0.0006821	0.0005656		1.09666	-0.00135	-0.00117	-0.00123	-0.00174	-0.00116		1.09666	-0.00121	-0.00119	-0.00128	-0.00111	-0.001		1.09666	-0.0008838	-0.00129	-0.00131	-0.00117	-0.00142
1.09833	0.00103	0.0007359	0.0006002	0.0007196	0.0005399		1.09833	-0.00133	-0.00116	-0.00127	-0.00174	-0.00116		1.09833	-0.00122	-0.00116	-0.00129	-0.00109	-0.000953		1.09833	-0.0009403	-0.00127	-0.00134	-0.00117	-0.0014
1.1	0.0009735	0.0007428	0.0005927	0.0007522	0.0005348		1.1	-0.00129	-0.00113	-0.00129	-0.00176	-0.00116		1.1	-0.00123	-0.00115	-0.00128	-0.00109	-0.0009286		1.1	-0.000983	-0.00126	-0.00134	-0.00117	-0.0014
1.10166	0.0009334	0.0007353	0.0005677	0.0007446	0.0005204		1.10166	-0.00127	-0.0011	-0.00131	-0.00176	-0.00116		1.10166	-0.00124	-0.00116	-0.00127	-0.0011	-0.0009177		1.10166	-0.00103	-0.00124	-0.00136	-0.00119	-0.00139
1.10333	0.0009128	0.0007053	0.0005708	0.0007584	0.0005067		1.10333	-0.00126	-0.00109	-0.00133	-0.00176	-0.00114		1.10333	-0.00124	-0.00117	-0.00128	-0.00111	-0.0009308		1.10333	-0.00106	-0.0012	-0.00134	-0.00118	-0.00141
1.105	0.0009184	0.0006765	0.0005802	0.0007478	0.0004948		1.105	-0.00127	-0.00112	-0.00132	-0.00175	-0.00112		1.105	-0.00124	-0.00118	-0.00126	-0.00113	-0.0009615		1.105	-0.00111	-0.00118	-0.00132	-0.00117	-0.00143
1.10666	0.0009428	0.0006359	0.0006096	0.0007228	0.0005079		1.10666	-0.00129	-0.00114	-0.00131	-0.00173	-0.00108		1.10666	-0.00124	-0.0012	-0.00125	-0.00115	-0.00102		1.10666	-0.00111	-0.00118	-0.00133	-0.00116	-0.00143
1.10833	0.0009728	0.0006078	0.0006252	0.0007134	0.0005211		1.10833	-0.00132	-0.00117	-0.00131	-0.0017	-0.00104		1.10833	-0.00126	-0.0012	-0.00125	-0.00116	-0.00106		1.10833	-0.0011	-0.00117	-0.00134	-0.00116	-0.00143
1.11	0.00101	0.0006059	0.0006558	0.0007147	0.0005167		1.11	-0.00134	-0.00121	-0.00131	-0.00169	-0.0009798		1.11	-0.00124	-0.00121	-0.00125	-0.00117	-0.0011		1.11	-0.0011	-0.0012	-0.00136	-0.00116	-0.00144
1.11166	0.00102	0.0006071	0.0006708	0.0006903	0.0005198		1.11166	-0.00135	-0.00123	-0.0013	-0.0017	-0.0009569		1.11166	-0.00123	-0.00122	-0.00126	-0.00119	-0.00112		1.11166	-0.0011	-0.00124	-0.00138	-0.00118	-0.00143
1.11333	0.00103	0.0006284	0.0006652	0.0006803	0.0005104		1.11333	-0.00134	-0.00125	-0.0013	-0.00172	-0.0009518		1.11333	-0.00122	-0.00123	-0.00128	-0.0012	-0.00113		1.11333	-0.00109	-0.00128	-0.00138	-0.00119	-0.00143
1.115	0.00104	0.0006547	0.0006652	0.000664	0.0004734		1.115	-0.00135	-0.00124	-0.0013	-0.00177	-0.0009487		1.115	-0.00121	-0.00124	-0.0013	-0.00123	-0.00113		1.115	-0.0011	-0.0013	-0.00136	-0.0012	-0.00142
1.11666	0.00105	0.0006722	0.0006521	0.0006309	0.0004214		1.11666	-0.00135	-0.00123	-0.0013	-0.00179	-0.0009652		1.11666	-0.00117	-0.00126	-0.0013	-0.00124	-0.00112		1.11666	-0.0011	-0.00132	-0.00132	-0.00121	-0.00142
1.11833	0.00104	0.0006753	0.0006083	0.0006021	0.000382		1.11833	-0.00135	-0.00122	-0.0013	-0.00181	-0.0009899		1.11833	-0.00118	-0.00126	-0.0013	-0.00123	-0.00111		1.11833	-0.00109	-0.00132	-0.00127	-0.00118	-0.00142
1.12	0.00105	0.0006816	0.0005846	0.0005915	0.0003576		1.12	-0.00136	-0.00122	-0.00131	-0.00183	-0.00101		1.12	-0.00117	-0.00124	-0.00128	-0.00121	-0.0011		1.12	-0.00107	-0.00133	-0.00124	-0.00115	-0.00144
1.12166	0.00104	0.0006753	0.0005677	0.0005715	0.0003595		1.12166	-0.00135	-0.0012	-0.00134	-0.00184	-0.00103		1.12166	-0.00116	-0.00125	-0.00128	-0.0012	-0.00109		1.12166	-0.00104	-0.00134	-0.00123	-0.00112	-0.00144
1.12333	0.00102	0.0006966	0.0005283	0.0005577	0.000367		1.12333	-0.00134	-0.00122	-0.00135	-0.00183	-0.00108		1.12333	-0.00115	-0.00125	-0.00128	-0.00118	-0.00109		1.12333	-0.001	-0.00137	-0.00122	-0.00109	-0.00145
1.125	0.0009891	0.0007128	0.0004996	0.0005503	0.0004171		1.125	-0.00133	-0.00124	-0.00135	-0.00185	-0.0011		1.125	-0.00115	-0.00127	-0.00128	-0.00117	-0.0011		1.125	-0.0009861	-0.00141	-0.00125	-0.00109	-0.00145
1.12666	0.0009835	0.0007128	0.0004996	0.0005565	0.0004791		1.12666	-0.00132	-0.00123	-0.00135	-0.00184	-0.00113		1.12666	-0.00112	-0.0013	-0.00129	-0.0012	-0.00111		1.12666	-0.0009855	-0.00144	-0.00129	-0.00112	-0.00145
1.12833	0.0009635	0.0007215	0.000474	0.000554	0.0005224		1.12833	-0.00132	-0.00122	-0.00134	-0.00181	-0.00112		1.12833	-0.00111	-0.00134	-0.0013	-0.00122	-0.00111		1.12833	-0.0009987	-0.00144	-0.00131	-0.00116	-0.00144
1.13	0.0009541	0.0007272	0.0004546	0.000589	0.0005612		1.13	-0.00132	-0.00122	-0.00132	-0.00178	-0.00111		1.13	-0.00111	-0.00136	-0.0013	-0.00123	-0.00112		1.13	-0.00104	-0.00144	-0.00132	-0.00118	-0.00144
1.13166	0.0009716	0.000704	0.000459	0.0006297	0.0006132		1.13166	-0.00133	-0.0012	-0.00129	-0.00175	-0.00106		1.13166	-0.00112	-0.00139	-0.0013	-0.00124	-0.00114		1.13166	-0.00108	-0.00141	-0.00136	-0.0012	-0.00144
1.13333	0.0009803	0.0006878	0.0004796	0.0006615	0.000622		1.13333	-0.00132	-0.0012	-0.0013	-0.00173	-0.00103		1.13333	-0.00114	-0.00139	-0.00129	-0.00125	-0.00116		1.13333	-0.0011	-0.00136	-0.00138	-0.00119	-0.00145
1.135	0.0009709	0.0007053	0.0004908	0.0006665	0.0006239		1.135	-0.00131	-0.00121	-0.00131	-0.00174	-0.00101		1.135	-0.00117	-0.00138	-0.00127	-0.00124	-0.00118		1.135	-0.00111	-0.00133	-0.00139	-0.00116	-0.00146
1.13666	0.0009828	0.0007078	0.0005183	0.0006602	0.0006063		1.13666	-0.00131	-0.00122	-0.00132	-0.00178	-0.00101		1.13666	-0.00122	-0.00138	-0.00125	-0.00124	-0.0012		1.13666	-0.00109	-0.00132	-0.00137	-0.00113	-0.00145
1.13833	0.0009816	0.0007153	0.0005364	0.0006327	0.0005806		1.13833	-0.00131	-0.00124	-0.00133	-0.00183	-0.00103		1.13833	-0.00125	-0.00135	-0.00121	-0.00124	-0.00121		1.13833	-0.00106	-0.00131	-0.00136	-0.00112	-0.00143
1.14	0.0009628	0.0007365	0.000547	0.0006015	0.0005443		1.14	-0.0013	-0.00126	-0.00133	-0.00188	-0.00106		1.14	-0.00126	-0.00132	-0.00117	-0.00125	-0.00119		1.14	-0.00102	-0.00131	-0.00134	-0.00111	-0.00143
1.14166	0.0009591	0.0007509	0.0005452	0.0005909	0.0005192		1.14166	-0.0013	-0.00125	-0.00131	-0.00192	-0.00109		1.14166	-0.00126	-0.0013	-0.00116	-0.00126	-0.00117		1.14166	-0.00101	-0.0013	-0.00131	-0.00111	-0.00143
1.14333	0.0009766	0.0007365	0.000552	0.0005959	0.0004797		1.14333	-0.0013	-0.00124	-0.00129	-0.00193	-0.00112		1.14333	-0.00127	-0.00129	-0.00117	-0.00126	-0.00115		1.14333	-0.001	-0.00131	-0.00129	-0.00112	-0.00145
1.145	0.0009678	0.0007297	0.0005602	0.0006253	0.0004747		1.145	-0.0013	-0.00123	-0.00127	-0.00193	-0.00113		1.145	-0.00126	-0.00126	-0.00118	-0.00126	-0.00115		1.145	-0.00101	-0.00127	-0.0013	-0.00114	-0.00147
1.14666	0.0009691	0.0007109	0.0005777	0.0006334	0.0004691		1.14666	-0.00131	-0.00122	-0.00126	-0.00194	-0.00113		1.14666	-0.00126	-0.00126	-0.0012	-0.00124	-0.00115		1.14666	-0.00102	-0.00126	-0.00131	-0.00116	-0.0015
1.14833	0.0009728	0.0007009	0.0005989	0.0006403	0.0004616		1.14833	-0.00133	-0.0012	-0.00125	-0.00194	-0.00111		1.14833	-0.00126	-0.00128	-0.00124	-0.00121	-0.00117		1.14833	-0.00104	-0.00124	-0.0013	-0.00118	-0.0015
1.15	0.0009528	0.0006865	0.0006227	0.0006196	0.0004572		1.15	-0.00134	-0.0012	-0.00127	-0.00194	-0.0011		1.15	-0.00126	-0.0013	-0.00125	-0.00118	-0.00119		1.15	-0.00105	-0.00123	-0.0013	-0.00118	-0.00151
1.15166	0.0009215	0.0006796	0.0006327	0.000589	0.0004622		1.15166	-0.00134	-0.00122	-0.00128	-0.00195	-0.00105		1.15166	-0.00126	-0.00132	-0.00126	-0.00118	-0.0012		1.15166	-0.00105	-0.00122	-0.00129	-0.00117	-0.0015
1.15333	0.0009028	0.000659	0.0006421	0.0005527	0.0004509		1.15333	-0.00133	-0.00122	-0.00129	-0.00196	-0.00103		1.15333	-0.00125	-0.00134	-0.00127	-0.00117	-0.00121		1.15333	-0.00105	-0.00123	-0.00126	-0.00114	-0.00151
1.155	0.0008759	0.0006553	0.0006596	0.0005277	0.0004465		1.155	-0.00132	-0.0012	-0.0013	-0.00194	-0.00101		1.155	-0.00124	-0.00135	-0.00127	-0.00118	-0.00121		1.155	-0.00105	-0.00124	-0.00125	-0.00113	-0.00153
1.15666	0.0008552	0.0006297	0.0006602	0.0005159	0.0004515		1.15666	-0.0013	-0.0012	-0.00131	-0.00195	-0.00103		1.15666	-0.00125	-0.00136	-0.00126	-0.0012	-0.0012		1.15666	-0.00104	-0.00125	-0.00125	-0.00111	-0.00154
1.15833	0.0008458	0.0006153	0.0006565	0.0005184	0.0004709		1.15833	-0.0013	-0.00121	-0.0013	-0.00197	-0.00105		1.15833	-0.00125	-0.00134	-0.00125	-0.00122	-0.0012		1.15833	-0.00103	-0.00126	-0.00126	-0.00113	-0.00156
1.16	0.0008446	0.0006021	0.0006446	0.0005315	0.0004853		1.16	-0.00129	-0.00119	-0.00126	-0.00198	-0.0011		1.16	-0.00127	-0.00133	-0.00124	-0.00122	-0.0012		1.16	-0.00103	-0.00128	-0.00128	-0.00117	-0.00159
1.16166	0.0008352	0.0006159	0.0006258	0.0005353	0.0004903		1.16166	-0.00131	-0.00119	-0.00123	-0.00199	-0.00114		1.16166	-0.00128	-0.00131	-0.00121	-0.00123	-0.00119		1.16166	-0.00101	-0.00131	-0.0013	-0.00121	-0.0016
1.16333	0.0008352	0.0006234	0.0006008	0.0005471	0.0004922		1.16333	-0.00132	-0.00121	-0.00121	-0.002	-0.00119		1.16333	-0.00126	-0.00131	-0.00118	-0.00125	-0.00119		1.16333	-0.00103	-0.00132	-0.0013	-0.00123	-0.00161
1.165	0.0008283	0.0006353	0.0005821	0.0005577	0.0004797		1.165	-0.00134	-0.00121	-0.00119	-0.00197	-0.00119		1.165	-0.00122	-0.00129	-0.00115	-0.00126	-0.00119		1.165	-0.00104	-0.00134	-0.0013	-0.00127	-0.00163
1.16666	0.000844	0.0006609	0.0005683	0.000574	0.0004584		1.16666	-0.00135	-0.0012	-0.0012	-0.00194	-0.00118		1.16666	-0.00122	-0.00128	-0.00114	-0.00126	-0.0012		1.16666	-0.00107	-0.00139	-0.00131	-0.00128	-0.00163
1.16833	0.0008596	0.0006759	0.0005758	0.0005827	0.0004484		1.16833	-0.00138	-0.0012	-0.00122	-0.0019	-0.00116		1.16833	-0.00118	-0.00129	-0.00113	-0.00127	-0.00118		1.16833	-0.0011	-0.00142	-0.00131	-0.00129	-0.00161
1.17	0.0009003	0.0006659	0.0005877	0.0005827	0.0004716		1.17	-0.0014	-0.00122	-0.00123	-0.00186	-0.00113		1.17	-0.00115	-0.00129	-0.00116	-0.00128	-0.00118		1.17	-0.00115	-0.00143	-0.00134	-0.0013	-0.00161
1.17166	0.0009422	0.0006478	0.0005721	0.0005734	0.0004904		1.17166	-0.00142	-0.00123	-0.00122	-0.00184	-0.00109		1.17166	-0.00115	-0.00128	-0.00119	-0.00125	-0.00117		1.17166	-0.00116	-0.00143	-0.00136	-0.00131	-0.00158
1.17333	0.0009728	0.0006428	0.0005639	0.000564	0.0005393		1.17333	-0.00143	-0.00123	-0.00121	-0.00183	-0.00107		1.17333	-0.00117	-0.00129	-0.00124	-0.00122	-0.00117		1.17333	-0.00118	-0.00141	-0.00139	-0.0013	-0.00156
1.175	0.0009854	0.0006009	0.0005521	0.000554	0.0005831		1.175	-0.00144	-0.00123	-0.00118	-0.00183	-0.00106		1.175	-0.00117	-0.0013	-0.00128	-0.0012	-0.00117		1.175	-0.00116	-0.00137	-0.00141	-0.00129	-0.00154
1.17666	0.0009822	0.0005965	0.0005396	0.0005509	0.0006189		1.17666	-0.00145	-0.00122	-0.00118	-0.00182	-0.00105		1.17666	-0.0012	-0.00129	-0.00132	-0.00118	-0.0012		1.17666	-0.00114	-0.00131	-0.0014	-0.00127	-0.00153
1.17833	0.0009672	0.000599	0.0005296	0.0005734	0.000622		1.17833	-0.00145	-0.00117	-0.00118	-0.00185	-0.00104		1.17833	-0.00124	-0.00131	-0.00131	-0.00116	-0.00123		1.17833	-0.00111	-0.00127	-0.0014	-0.00123	-0.00152
1.18	0.0009347	0.0006197	0.0005446	0.0006071	0.0006295		1.18	-0.00144	-0.00113	-0.0012	-0.00185	-0.00104		1.18	-0.00128	-0.00132	-0.0013	-0.00117	-0.00126		1.18	-0.00111	-0.00125	-0.00138	-0.00121	-0.00153
1.18166	0.0009235	0.0006228	0.0005621	0.0006184	0.0006051		1.18166	-0.00144	-0.00112	-0.00125	-0.00186	-0.00103		1.18166	-0.00131	-0.00134	-0.00126	-0.00118	-0.00127		1.18166	-0.00109	-0.00124	-0.00133	-0.00116	-0.00154
1.18333	0.0008978	0.0006559	0.0005933	0.0006296	0.0005725		1.18333	-0.00144	-0.00112	-0.0013	-0.00187	-0.00102		1.18333	-0.00134	-0.00132	-0.00123	-0.0012	-0.00129		1.18333	-0.00109	-0.00123	-0.0013	-0.00115	-0.00155
1.185	0.0008878	0.0006541	0.0006021	0.0006277	0.000538		1.185	-0.00142	-0.00112	-0.00133	-0.0019	-0.0009995		1.185	-0.00132	-0.00132	-0.00118	-0.00122	-0.00131		1.185	-0.00109	-0.00124	-0.00128	-0.00114	-0.00156
1.18666	0.0008684	0.0006672	0.000604	0.000599	0.0005073		1.18666	-0.00142	-0.00114	-0.00137	-0.00189	-0.0009881		1.18666	-0.0013	-0.00128	-0.00115	-0.00122	-0.0013		1.18666	-0.0011	-0.00124	-0.00126	-0.00113	-0.00156
1.18833	0.0008778	0.0006515	0.0006077	0.0005496	0.0004634		1.18833	-0.00144	-0.00117	-0.00141	-0.0019	-0.0009868		1.18833	-0.00128	-0.00128	-0.00112	-0.00124	-0.00129		1.18833	-0.00109	-0.00122	-0.00125	-0.00114	-0.00153
1.19	0.000894	0.0006546	0.0005996	0.0005215	0.0004246		1.19	-0.00143	-0.00119	-0.00142	-0.0019	-0.001		1.19	-0.00127	-0.00126	-0.00111	-0.00126	-0.00127		1.19	-0.00111	-0.00122	-0.00129	-0.00118	-0.00149
1.19166	0.0009359	0.0006496	0.0005864	0.0004765	0.0003914		1.19166	-0.00141	-0.00123	-0.00144	-0.00192	-0.00102		1.19166	-0.00125	-0.00128	-0.00113	-0.00128	-0.00124		1.19166	-0.00112	-0.00123	-0.00131	-0.00119	-0.00146
1.19333	0.0009647	0.0006615	0.0005983	0.0004634	0.0003632		1.19333	-0.0014	-0.00129	-0.00144	-0.00192	-0.00105		1.19333	-0.00126	-0.00129	-0.00115	-0.00128	-0.0012		1.19333	-0.00113	-0.00124	-0.00134	-0.00121	-0.00144
1.195	0.0009997	0.0006659	0.0005983	0.000464	0.0003481		1.195	-0.00137	-0.00133	-0.00144	-0.00193	-0.00108		1.195	-0.00126	-0.00131	-0.00118	-0.00129	-0.00116		1.195	-0.00113	-0.00126	-0.00137	-0.00125	-0.00143
1.19666	0.0009947	0.0006871	0.0005858	0.0005072	0.0003531		1.19666	-0.00134	-0.00137	-0.00141	-0.00191	-0.00111		1.19666	-0.00125	-0.00133	-0.0012	-0.00128	-0.00114		1.19666	-0.00111	-0.00129	-0.0014	-0.00128	-0.00145
1.19833	0.0009785	0.0006915	0.000584	0.000529	0.0003694		1.19833	-0.00134	-0.0014	-0.00141	-0.00189	-0.00114		1.19833	-0.00125	-0.00133	-0.00121	-0.00127	-0.00113		1.19833	-0.00105	-0.0013	-0.00141	-0.00127	-0.00148
1.2	0.0009391	0.000704	0.0005708	0.0005759	0.0003857		1.2	-0.00135	-0.00139	-0.00138	-0.00187	-0.00115		1.2	-0.00125	-0.00131	-0.00122	-0.00126	-0.00111		1.2	-0.00103	-0.0013	-0.00142	-0.00129	-0.00148
1.20166	0.000899	0.0007059	0.0005533	0.0005841	0.0004108		1.20166	-0.00138	-0.00136	-0.00138	-0.00187	-0.00117		1.20166	-0.00124	-0.00132	-0.00122	-0.00126	-0.0011		1.20166	-0.00101	-0.00131	-0.00143	-0.00128	-0.00148
1.20333	0.000849	0.0006909	0.0005565	0.0006009	0.0004202		1.20333	-0.00141	-0.00136	-0.00139	-0.00188	-0.00119		1.20333	-0.00124	-0.00131	-0.00124	-0.00125	-0.0011		1.20333	-0.0009939	-0.00132	-0.00145	-0.00125	-0.00149
1.205	0.0008259	0.0006746	0.0005802	0.0005766	0.0004302		1.205	-0.00142	-0.00134	-0.00142	-0.00193	-0.00117		1.205	-0.00126	-0.0013	-0.00127	-0.00126	-0.00109		1.205	-0.00101	-0.00133	-0.00143	-0.00122	-0.00148
1.20666	0.000794	0.0006559	0.0006108	0.0005784	0.0004183		1.20666	-0.00143	-0.00131	-0.00144	-0.00199	-0.00114		1.20666	-0.00126	-0.00131	-0.00129	-0.00125	-0.00108		1.20666	-0.00103	-0.00134	-0.00141	-0.00124	-0.00148
1.20833	0.0007771	0.0006222	0.0006333	0.0005534	0.0004183		1.20833	-0.00144	-0.00131	-0.00147	-0.002	-0.00112		1.20833	-0.00127	-0.00131	-0.0013	-0.00124	-0.0011		1.20833	-0.00103	-0.00136	-0.00138	-0.00123	-0.00148
1.21	0.0007777	0.0005822	0.0006458	0.0005665	0.0004071		1.21	-0.00145	-0.00129	-0.0015	-0.00198	-0.00107		1.21	-0.00128	-0.00133	-0.0013	-0.00123	-0.00112		1.21	-0.00101	-0.00138	-0.00135	-0.00124	-0.00148
1.21166	0.0007808	0.0005647	0.0006508	0.000579	0.0004133		1.21166	-0.00147	-0.00126	-0.00149	-0.00193	-0.00105		1.21166	-0.00128	-0.00135	-0.00127	-0.00124	-0.00113		1.21166	-0.0009957	-0.00138	-0.00132	-0.00126	-0.00148
1.21333	0.0007808	0.0005509	0.0006296	0.0006009	0.0004008		1.21333	-0.0015	-0.00123	-0.00148	-0.00188	-0.00105		1.21333	-0.00128	-0.00134	-0.00125	-0.00122	-0.00118		1.21333	-0.0009855	-0.00138	-0.00131	-0.00126	-0.00147
1.215	0.0007752	0.0005709	0.0005971	0.0006184	0.0004359		1.215	-0.00154	-0.0012	-0.00146	-0.00182	-0.00108		1.215	-0.0013	-0.00133	-0.00123	-0.00123	-0.00121		1.215	-0.0009855	-0.0014	-0.00132	-0.00125	-0.00149
1.21666	0.0007689	0.0005865	0.0005839	0.0006603	0.0004559		1.21666	-0.00157	-0.00117	-0.00145	-0.0018	-0.00112		1.21666	-0.0013	-0.00133	-0.00123	-0.00126	-0.00122		1.21666	-0.0009879	-0.0014	-0.00133	-0.00124	-0.00154
1.21833	0.0007527	0.0006115	0.0005689	0.0006615	0.0004841		1.21833	-0.00156	-0.00118	-0.00142	-0.00179	-0.00115		1.21833	-0.0013	-0.0013	-0.00123	-0.00128	-0.00125		1.21833	-0.00101	-0.00142	-0.00134	-0.00122	-0.0016
1.22	0.0007508	0.000629	0.0005664	0.0006578	0.0005167		1.22	-0.00155	-0.00121	-0.00141	-0.00182	-0.00116		1.22	-0.0013	-0.00129	-0.00124	-0.00126	-0.00127		1.22	-0.00103	-0.00144	-0.00135	-0.00122	-0.00162
1.22166	0.0007527	0.0006459	0.0005833	0.0006546	0.0005693		1.22166	-0.00155	-0.00124	-0.00141	-0.00185	-0.00117		1.22166	-0.0013	-0.00131	-0.00124	-0.00126	-0.00124		1.22166	-0.00105	-0.00145	-0.00137	-0.00124	-0.00165
1.22333	0.0007852	0.0006315	0.0005883	0.0006352	0.0005637		1.22333	-0.0015	-0.00129	-0.00143	-0.00191	-0.00115		1.22333	-0.00128	-0.00132	-0.00123	-0.00125	-0.00123		1.22333	-0.00107	-0.00147	-0.00136	-0.00125	-0.00164
1.225	0.0008071	0.0006134	0.0005839	0.0006202	0.000575		1.225	-0.00145	-0.00132	-0.00144	-0.00195	-0.00112		1.225	-0.00127	-0.00134	-0.00123	-0.00123	-0.00122		1.225	-0.00109	-0.00148	-0.00136	-0.00126	-0.0016
1.22666	0.0008221	0.0005909	0.0005814	0.0006259	0.00056		1.22666	-0.0014	-0.00136	-0.00144	-0.002	-0.0011		1.22666	-0.00126	-0.00136	-0.00125	-0.00122	-0.0012		1.22666	-0.00109	-0.00147	-0.00138	-0.00129	-0.00154
1.22833	0.0008202	0.0005728	0.0005639	0.0006259	0.0005349		1.22833	-0.00137	-0.00138	-0.00145	-0.00202	-0.00109		1.22833	-0.00128	-0.00136	-0.00126	-0.00122	-0.00118		1.22833	-0.0011	-0.00144	-0.00137	-0.00129	-0.00152
1.23	0.0008059	0.0005428	0.0005189	0.0006253	0.0004954		1.23	-0.00132	-0.00139	-0.00144	-0.00202	-0.00108		1.23	-0.00128	-0.00137	-0.00129	-0.00123	-0.0012		1.23	-0.00108	-0.0014	-0.00135	-0.00128	-0.00151
1.23166	0.0007596	0.0005178	0.0005021	0.0006396	0.0004917		1.23166	-0.00132	-0.00138	-0.00143	-0.00199	-0.00109		1.23166	-0.00128	-0.00137	-0.00133	-0.00123	-0.00122		1.23166	-0.00106	-0.00135	-0.00134	-0.00128	-0.00154
1.23333	0.000724	0.0005322	0.0004908	0.0006203	0.0004591		1.23333	-0.00131	-0.00139	-0.00141	-0.00197	-0.00113		1.23333	-0.00129	-0.00135	-0.00136	-0.00123	-0.00124		1.23333	-0.00103	-0.0013	-0.00133	-0.00129	-0.00157
1.235	0.0007039	0.0005503	0.0004677	0.000594	0.0004735		1.235	-0.00132	-0.00138	-0.00142	-0.00194	-0.00115		1.235	-0.00131	-0.00135	-0.00137	-0.00123	-0.00126		1.235	-0.00101	-0.00126	-0.00132	-0.00128	-0.00161
1.23666	0.0006864	0.0005547	0.0004609	0.0005546	0.0004722		1.23666	-0.00132	-0.00137	-0.00141	-0.00192	-0.00119		1.23666	-0.00128	-0.00136	-0.00141	-0.00123	-0.00129		1.23666	-0.0009921	-0.00124	-0.00131	-0.00127	-0.00162
1.23833	0.0006889	0.000579	0.0004853	0.0005109	0.0004685		1.23833	-0.00134	-0.00136	-0.00143	-0.0019	-0.00121		1.23833	-0.00128	-0.00135	-0.00142	-0.00121	-0.00128		1.23833	-0.00101	-0.00125	-0.00132	-0.00126	-0.00161
1.24	0.0007171	0.0006172	0.0004803	0.0004659	0.0004503		1.24	-0.00136	-0.00133	-0.00145	-0.00192	-0.00122		1.24	-0.00126	-0.00135	-0.0014	-0.00119	-0.00126		1.24	-0.00103	-0.00128	-0.00133	-0.00124	-0.00157
1.24166	0.0007427	0.0006197	0.0004653	0.0004447	0.0004509		1.24166	-0.00138	-0.00129	-0.00148	-0.00193	-0.00122		1.24166	-0.00123	-0.00135	-0.00139	-0.0012	-0.00124		1.24166	-0.0011	-0.00133	-0.00134	-0.00122	-0.00153
1.24333	0.0007552	0.0006272	0.0004909	0.000429	0.0004302		1.24333	-0.0014	-0.00127	-0.00149	-0.00194	-0.00122		1.24333	-0.00122	-0.00133	-0.00137	-0.0012	-0.00124		1.24333	-0.00115	-0.00137	-0.00133	-0.00119	-0.00151
1.245	0.0007796	0.0006465	0.0005015	0.0004403	0.0004095		1.245	-0.00141	-0.00125	-0.00148	-0.00197	-0.00121		1.245	-0.00124	-0.00133	-0.00133	-0.00121	-0.00124		1.245	-0.00119	-0.00141	-0.00133	-0.00119	-0.0015
1.24666	0.0007877	0.0006559	0.0005171	0.000469	0.0004014		1.24666	-0.00141	-0.00124	-0.00147	-0.00199	-0.00124		1.24666	-0.00124	-0.00134	-0.0013	-0.00122	-0.00126		1.24666	-0.00121	-0.00142	-0.00134	-0.00121	-0.00151
1.24833	0.0007671	0.0006253	0.000544	0.0004765	0.0003927		1.24833	-0.0014	-0.00126	-0.00146	-0.002	-0.00126		1.24833	-0.00127	-0.00137	-0.0013	-0.00126	-0.00129		1.24833	-0.00121	-0.00144	-0.00134	-0.00124	-0.00153
1.25	0.0007671	0.0006053	0.0005864	0.0004778	0.0003877		1.25	-0.00139	-0.00129	-0.00144	-0.00198	-0.00126		1.25	-0.0013	-0.0014	-0.0013	-0.00127	-0.00131		1.25	-0.00119	-0.00143	-0.00138	-0.00128	-0.00158
1.25166	0.0007758	0.0005872	0.0005964	0.0004759	0.0003576		1.25166	-0.00138	-0.0013	-0.00143	-0.00197	-0.00127		1.25166	-0.00131	-0.00143	-0.00132	-0.0013	-0.00131		1.25166	-0.0012	-0.00143	-0.00143	-0.00133	-0.00159
1.25333	0.0007771	0.0005615	0.0006002	0.000464	0.0003463		1.25333	-0.00137	-0.00131	-0.00143	-0.00196	-0.00127		1.25333	-0.0013	-0.00143	-0.00135	-0.00132	-0.00131		1.25333	-0.00117	-0.00142	-0.00148	-0.00134	-0.00163
1.255	0.0007727	0.0005403	0.0005852	0.0004559	0.00032		1.255	-0.00137	-0.0013	-0.00145	-0.00194	-0.00123		1.255	-0.00131	-0.00143	-0.00137	-0.00132	-0.0013		1.255	-0.00118	-0.00144	-0.00151	-0.00135	-0.00165
1.25666	0.0007965	0.0005615	0.0005733	0.000469	0.0003256		1.25666	-0.0014	-0.00128	-0.00142	-0.00195	-0.00121		1.25666	-0.00132	-0.00141	-0.00137	-0.0013	-0.0013		1.25666	-0.00117	-0.00142	-0.00154	-0.00135	-0.00167
1.25833	0.0007784	0.0005878	0.0005471	0.0004821	0.0003237		1.25833	-0.00142	-0.00126	-0.0014	-0.00198	-0.0012		1.25833	-0.00131	-0.00139	-0.00137	-0.0013	-0.00126		1.25833	-0.00113	-0.00143	-0.00153	-0.00135	-0.00169
1.26	0.0007584	0.0005996	0.0005246	0.0005003	0.00035		1.26	-0.00143	-0.00125	-0.00138	-0.00201	-0.00119		1.26	-0.00128	-0.00138	-0.00136	-0.00129	-0.00123		1.26	-0.0011	-0.00143	-0.0015	-0.00135	-0.00172
1.26166	0.0007571	0.0006159	0.0005083	0.0005109	0.000382		1.26166	-0.00144	-0.00125	-0.00134	-0.00203	-0.00118		1.26166	-0.00128	-0.00141	-0.00134	-0.00128	-0.00121		1.26166	-0.00109	-0.00142	-0.00145	-0.00135	-0.00169
1.26333	0.0007821	0.0006221	0.0004858	0.0004903	0.0004271		1.26333	-0.00144	-0.00128	-0.00131	-0.00205	-0.0012		1.26333	-0.00127	-0.00143	-0.00132	-0.00129	-0.00121		1.26333	-0.00107	-0.0014	-0.00144	-0.00136	-0.00168
1.265	0.0007952	0.0006146	0.0004664	0.000484	0.000444		1.265	-0.00142	-0.00132	-0.00132	-0.00204	-0.00121		1.265	-0.00126	-0.00146	-0.00131	-0.00132	-0.00121		1.265	-0.00109	-0.0014	-0.00141	-0.00135	-0.00164
1.26666	0.0008309	0.0005846	0.0004433	0.0004696	0.0004684		1.26666	-0.00141	-0.00135	-0.00134	-0.002	-0.00121		1.26666	-0.00128	-0.00145	-0.00131	-0.00133	-0.00125		1.26666	-0.00113	-0.00142	-0.0014	-0.00133	-0.0016
1.26833	0.0008534	0.0005659	0.0004196	0.0004603	0.0004872		1.26833	-0.0014	-0.00138	-0.00137	-0.00197	-0.00122		1.26833	-0.00132	-0.00146	-0.00131	-0.00134	-0.00129		1.26833	-0.00116	-0.00143	-0.00139	-0.00134	-0.00156
1.27	0.0008546	0.0005565	0.000399	0.0004584	0.0004879		1.27	-0.00138	-0.0014	-0.00142	-0.00193	-0.00124		1.27	-0.00134	-0.00143	-0.0013	-0.00134	-0.00132		1.27	-0.0012	-0.00146	-0.00139	-0.00133	-0.00158
1.27166	0.0008371	0.0005477	0.0003865	0.000489	0.0004885		1.27166	-0.00139	-0.0014	-0.00146	-0.00188	-0.00125		1.27166	-0.00134	-0.0014	-0.00129	-0.00135	-0.00133		1.27166	-0.00123	-0.00147	-0.00136	-0.00132	-0.00158
1.27333	0.0008133	0.0005265	0.0003677	0.0004796	0.0004791		1.27333	-0.00139	-0.00139	-0.00147	-0.00186	-0.00124		1.27333	-0.00134	-0.00138	-0.00127	-0.00134	-0.00133		1.27333	-0.00123	-0.00148	-0.00136	-0.00133	-0.0016
1.275	0.0007952	0.0005321	0.0003702	0.0004971	0.0004571		1.275	-0.00138	-0.00138	-0.00149	-0.00186	-0.00124		1.275	-0.00132	-0.00138	-0.00124	-0.00134	-0.0013		1.275	-0.00122	-0.00147	-0.00136	-0.00134	-0.00163
1.27666	0.0007877	0.0005321	0.0003746	0.0005021	0.000417		1.27666	-0.00138	-0.00136	-0.0015	-0.00187	-0.00123		1.27666	-0.0013	-0.00137	-0.00122	-0.00134	-0.00128		1.27666	-0.00121	-0.00146	-0.00137	-0.00132	-0.00165
1.27833	0.0007702	0.0005184	0.0003721	0.0005234	0.0003876		1.27833	-0.00139	-0.00134	-0.00149	-0.00191	-0.00123		1.27833	-0.00129	-0.00137	-0.00121	-0.00133	-0.00126		1.27833	-0.00118	-0.00144	-0.00139	-0.00133	-0.00164
1.28	0.0007514	0.0005146	0.0003821	0.0005159	0.0003481		1.28	-0.00138	-0.00131	-0.00149	-0.00194	-0.00122		1.28	-0.00129	-0.00137	-0.0012	-0.00132	-0.00125		1.28	-0.00116	-0.00144	-0.00143	-0.00133	-0.00163
1.28166	0.0007389	0.0005428	0.0004065	0.0005302	0.0003181		1.28166	-0.00138	-0.00129	-0.0015	-0.00198	-0.00123		1.28166	-0.00129	-0.00136	-0.00122	-0.00132	-0.00126		1.28166	-0.00115	-0.00142	-0.00143	-0.00133	-0.00163
1.28333	0.0007133	0.0005496	0.0004083	0.0005221	0.0003049		1.28333	-0.00139	-0.00127	-0.00148	-0.00202	-0.00124		1.28333	-0.0013	-0.00136	-0.00124	-0.00131	-0.00127		1.28333	-0.00115	-0.0014	-0.00145	-0.00132	-0.00162
1.285	0.0006964	0.0005721	0.000419	0.0005234	0.0003143		1.285	-0.0014	-0.00125	-0.00146	-0.00203	-0.00124		1.285	-0.00132	-0.00136	-0.00126	-0.00131	-0.00125		1.285	-0.00114	-0.00139	-0.00145	-0.00131	-0.00159
1.28666	0.0007014	0.0005871	0.0004496	0.0004952	0.0003262		1.28666	-0.00138	-0.00124	-0.00145	-0.00202	-0.00121		1.28666	-0.00133	-0.00134	-0.00127	-0.00131	-0.00125		1.28666	-0.00116	-0.00138	-0.00143	-0.00128	-0.00159
1.28833	0.0007052	0.0005896	0.0004584	0.0004696	0.0003519		1.28833	-0.00138	-0.00124	-0.00145	-0.00202	-0.0012		1.28833	-0.00133	-0.00134	-0.0013	-0.00132	-0.00124		1.28833	-0.00118	-0.00137	-0.00141	-0.00125	-0.0016
1.29	0.0007195	0.0005609	0.0004434	0.0004571	0.0003851		1.29	-0.00139	-0.00125	-0.00146	-0.002	-0.00117		1.29	-0.00134	-0.00135	-0.0013	-0.00132	-0.00123		1.29	-0.00119	-0.00135	-0.0014	-0.00123	-0.00159
1.29166	0.0007458	0.000569	0.0004458	0.0004521	0.0004001		1.29166	-0.0014	-0.00125	-0.00149	-0.00198	-0.00117		1.29166	-0.00135	-0.00135	-0.0013	-0.00133	-0.00121		1.29166	-0.00119	-0.00136	-0.0014	-0.00121	-0.00158
1.29333	0.0007702	0.0005503	0.0004452	0.0004372	0.0004102		1.29333	-0.00141	-0.00126	-0.00151	-0.002	-0.00119		1.29333	-0.00132	-0.00136	-0.00129	-0.00134	-0.00121		1.29333	-0.00119	-0.00138	-0.0014	-0.00121	-0.00157
1.295	0.0007758	0.0005334	0.0004333	0.0004428	0.0004164		1.295	-0.00143	-0.00129	-0.00152	-0.00201	-0.00123		1.295	-0.00132	-0.00138	-0.00128	-0.00133	-0.00121		1.295	-0.00117	-0.00137	-0.00141	-0.0012	-0.00156
1.29666	0.0007902	0.0005372	0.0004333	0.0004728	0.0004051		1.29666	-0.00144	-0.00129	-0.00151	-0.00201	-0.00125		1.29666	-0.00131	-0.00139	-0.00127	-0.00132	-0.00122		1.29666	-0.00116	-0.00138	-0.00143	-0.00122	-0.00153
1.29833	0.0007902	0.0005472	0.0004446	0.0004922	0.0004026		1.29833	-0.00145	-0.0013	-0.00149	-0.002	-0.00128		1.29833	-0.00129	-0.00142	-0.00126	-0.00133	-0.00121		1.29833	-0.00114	-0.0014	-0.00144	-0.00122	-0.00151
1.3	0.0007764	0.0005166	0.0004508	0.0004959	0.0004221		1.3	-0.00142	-0.00131	-0.00145	-0.00198	-0.00127		1.3	-0.00127	-0.00143	-0.00126	-0.00133	-0.00123		1.3	-0.00113	-0.00142	-0.00146	-0.00122	-0.00151
1.30166	0.0007402	0.0004853	0.0004465	0.0005015	0.0004377		1.30166	-0.0014	-0.00131	-0.00142	-0.00195	-0.00124		1.30166	-0.00126	-0.00144	-0.00128	-0.00134	-0.00125		1.30166	-0.00112	-0.0014	-0.00149	-0.00121	-0.00151
1.30333	0.0007314	0.0004822	0.0004402	0.0004928	0.0004415		1.30333	-0.00136	-0.00128	-0.00141	-0.00194	-0.00122		1.30333	-0.00126	-0.00143	-0.00132	-0.00137	-0.00126		1.30333	-0.00112	-0.0014	-0.00152	-0.00121	-0.00151
1.305	0.0007102	0.000456	0.0004446	0.0004772	0.0004565		1.305	-0.00131	-0.00129	-0.0014	-0.00193	-0.00121		1.305	-0.00127	-0.00144	-0.00134	-0.00138	-0.00127		1.305	-0.00109	-0.00139	-0.00152	-0.0012	-0.00152
1.30666	0.0006983	0.0004434	0.0004546	0.0004359	0.0004446		1.30666	-0.00127	-0.00129	-0.00139	-0.00195	-0.00118		1.30666	-0.00129	-0.00142	-0.00137	-0.00136	-0.00129		1.30666	-0.00111	-0.00138	-0.00152	-0.00123	-0.00154
1.30833	0.0006877	0.0004478	0.0004658	0.0004228	0.000419		1.30833	-0.00125	-0.00131	-0.0014	-0.00197	-0.00116		1.30833	-0.00132	-0.00142	-0.00138	-0.00134	-0.00129		1.30833	-0.00113	-0.00138	-0.0015	-0.00126	-0.00156
1.31	0.0007052	0.000479	0.0004896	0.0004253	0.0003858		1.31	-0.00124	-0.00134	-0.0014	-0.00199	-0.00116		1.31	-0.00135	-0.0014	-0.00139	-0.0013	-0.00129		1.31	-0.00118	-0.0014	-0.00147	-0.00129	-0.00159
1.31166	0.0006989	0.0004909	0.0005021	0.0004271	0.0003701		1.31166	-0.00125	-0.00138	-0.0014	-0.00202	-0.00116		1.31166	-0.00137	-0.0014	-0.00138	-0.00127	-0.0013		1.31166	-0.00121	-0.00141	-0.00145	-0.00131	-0.00162
1.31333	0.0007108	0.0005071	0.0004946	0.000424	0.0003576		1.31333	-0.00128	-0.00139	-0.00142	-0.00205	-0.00114		1.31333	-0.00138	-0.0014	-0.00138	-0.00126	-0.00129		1.31333	-0.00128	-0.00142	-0.00143	-0.00131	-0.00166
1.315	0.0006958	0.0005215	0.0004764	0.0004571	0.0003726		1.315	-0.00132	-0.00141	-0.00148	-0.00206	-0.00116		1.315	-0.00134	-0.00139	-0.00137	-0.00125	-0.0013		1.315	-0.00129	-0.00141	-0.00142	-0.0013	-0.00167
1.31666	0.0007052	0.0005128	0.0004564	0.000469	0.0003776		1.31666	-0.00135	-0.0014	-0.00152	-0.00209	-0.00118		1.31666	-0.00131	-0.00139	-0.00136	-0.00126	-0.0013		1.31666	-0.0013	-0.00137	-0.00143	-0.00129	-0.00169
1.31833	0.0007027	0.0005003	0.0004227	0.0004821	0.0004096		1.31833	-0.00138	-0.00138	-0.00156	-0.00208	-0.00119		1.31833	-0.00128	-0.00142	-0.00135	-0.00128	-0.00132		1.31833	-0.00129	-0.00133	-0.00144	-0.00127	-0.00168
1.32	0.0006977	0.0004772	0.0004121	0.0005127	0.0004265		1.32	-0.00141	-0.00134	-0.00158	-0.00207	-0.00119		1.32	-0.00124	-0.00146	-0.00136	-0.00128	-0.00132		1.32	-0.00128	-0.00129	-0.00144	-0.00126	-0.00166
1.32166	0.0006796	0.0004716	0.0004058	0.000534	0.000439		1.32166	-0.00145	-0.00131	-0.00159	-0.00205	-0.00118		1.32166	-0.00123	-0.00146	-0.00135	-0.00129	-0.00135		1.32166	-0.00125	-0.00127	-0.00145	-0.00126	-0.00164
1.32333	0.0006983	0.0004585	0.0004083	0.0005296	0.0004283		1.32333	-0.00145	-0.00127	-0.00155	-0.00202	-0.00117		1.32333	-0.00125	-0.00149	-0.00136	-0.0013	-0.00135		1.32333	-0.00123	-0.00128	-0.00142	-0.00125	-0.00161
1.325	0.0006933	0.0004853	0.0004208	0.000544	0.0004258		1.325	-0.00143	-0.00124	-0.00152	-0.00201	-0.00116		1.325	-0.00126	-0.0015	-0.00139	-0.00131	-0.00137		1.325	-0.00122	-0.00131	-0.00142	-0.00125	-0.00158
1.32666	0.0006864	0.0005047	0.0004571	0.0005278	0.000402		1.32666	-0.00139	-0.00123	-0.00151	-0.002	-0.00116		1.32666	-0.00127	-0.00148	-0.0014	-0.00133	-0.00138		1.32666	-0.00123	-0.00135	-0.00141	-0.00126	-0.00157
1.32833	0.0006952	0.0005622	0.0004721	0.0004997	0.0003876		1.32833	-0.00136	-0.00123	-0.00149	-0.00201	-0.00118		1.32833	-0.00128	-0.00142	-0.0014	-0.00136	-0.0014		1.32833	-0.00124	-0.00138	-0.00142	-0.00127	-0.00156
1.33	0.0007183	0.0005996	0.0004921	0.0004815	0.0003694		1.33	-0.00132	-0.00124	-0.00147	-0.00203	-0.00121		1.33	-0.00129	-0.00139	-0.00141	-0.00137	-0.00139		1.33	-0.00125	-0.00141	-0.00144	-0.0013	-0.00157
1.33166	0.0007277	0.0006334	0.0005302	0.0004859	0.0003713		1.33166	-0.0013	-0.00127	-0.00149	-0.00208	-0.00121		1.33166	-0.0013	-0.00135	-0.0014	-0.00139	-0.00139		1.33166	-0.00128	-0.00142	-0.00148	-0.00133	-0.00158
1.33333	0.0007396	0.0006371	0.0005483	0.0004684	0.0003895		1.33333	-0.00129	-0.00128	-0.00151	-0.00208	-0.00122		1.33333	-0.00131	-0.00132	-0.00138	-0.00141	-0.00138		1.33333	-0.00129	-0.00142	-0.0015	-0.00137	-0.00161
1.335	0.0007521	0.0006284	0.0005434	0.0004703	0.0004108		1.335	-0.00133	-0.0013	-0.00152	-0.00212	-0.0012		1.335	-0.00132	-0.00132	-0.00138	-0.00141	-0.00136		1.335	-0.00129	-0.00141	-0.0015	-0.00139	-0.00163
1.33666	0.0007639	0.0005722	0.0005415	0.0004553	0.0004409		1.33666	-0.00134	-0.00129	-0.00155	-0.00217	-0.00117		1.33666	-0.00132	-0.00136	-0.00137	-0.00142	-0.00134		1.33666	-0.00129	-0.00142	-0.0015	-0.00142	-0.00166
1.33833	0.0007552	0.0005284	0.0005384	0.0004409	0.0004735		1.33833	-0.00137	-0.00128	-0.00158	-0.00217	-0.00115		1.33833	-0.00133	-0.0014	-0.00138	-0.0014	-0.00134		1.33833	-0.00129	-0.00144	-0.0015	-0.00143	-0.00168
1.34	0.0007458	0.0004872	0.0004915	0.0004009	0.0004797		1.34	-0.00138	-0.00126	-0.00158	-0.00217	-0.00116		1.34	-0.00134	-0.00143	-0.00137	-0.0014	-0.00133		1.34	-0.00126	-0.00144	-0.00148	-0.00144	-0.00172
1.34166	0.0007389	0.0004746	0.000449	0.0003722	0.0004641		1.34166	-0.0014	-0.00127	-0.00157	-0.00219	-0.00115		1.34166	-0.00135	-0.00145	-0.00136	-0.00137	-0.00132		1.34166	-0.00124	-0.00144	-0.00148	-0.00144	-0.00173
1.34333	0.0007377	0.0004684	0.0004202	0.0003397	0.0004584		1.34333	-0.0014	-0.00127	-0.00157	-0.00217	-0.00117		1.34333	-0.00137	-0.00145	-0.00134	-0.00135	-0.00133		1.34333	-0.00122	-0.00146	-0.00149	-0.00144	-0.00175
1.345	0.0007139	0.0004784	0.0004015	0.0003372	0.0004284		1.345	-0.00141	-0.00129	-0.00155	-0.00215	-0.0012		1.345	-0.00138	-0.00145	-0.00135	-0.00134	-0.00133		1.345	-0.0012	-0.00148	-0.00149	-0.00143	-0.00176
1.34666	0.0007064	0.0004921	0.0004015	0.0003416	0.0004114		1.34666	-0.0014	-0.00131	-0.00153	-0.00214	-0.00121		1.34666	-0.00139	-0.00142	-0.00134	-0.00135	-0.00132		1.34666	-0.00117	-0.00147	-0.00148	-0.00142	-0.00178
1.34833	0.0006921	0.0005128	0.0004158	0.0003647	0.0004164		1.34833	-0.00138	-0.00135	-0.00154	-0.00214	-0.00123		1.34833	-0.00138	-0.00141	-0.00136	-0.00135	-0.00134		1.34833	-0.00117	-0.00147	-0.00148	-0.00139	-0.00178
1.35	0.0006783	0.0004959	0.0004452	0.0003928	0.0004334		1.35	-0.00137	-0.00137	-0.00154	-0.00214	-0.00125		1.35	-0.00138	-0.00143	-0.00137	-0.00137	-0.00135		1.35	-0.00119	-0.00147	-0.00146	-0.00136	-0.00177
1.35166	0.0006558	0.0005047	0.0004477	0.0004328	0.0004327		1.35166	-0.00137	-0.00139	-0.00152	-0.00214	-0.00127		1.35166	-0.00137	-0.00143	-0.00138	-0.0014	-0.00136		1.35166	-0.00118	-0.00145	-0.00144	-0.00132	-0.00173
1.35333	0.0006558	0.0005228	0.0004533	0.000454	0.0004553		1.35333	-0.00137	-0.00141	-0.00152	-0.00215	-0.00127		1.35333	-0.00137	-0.00143	-0.00138	-0.00141	-0.00139		1.35333	-0.00117	-0.00141	-0.00142	-0.00128	-0.00169
1.355	0.0006402	0.0005216	0.0004427	0.0004634	0.0004578		1.355	-0.00137	-0.00143	-0.0015	-0.00214	-0.0013		1.355	-0.00137	-0.00145	-0.00138	-0.0014	-0.0014		1.355	-0.00118	-0.0014	-0.00143	-0.00125	-0.00165
1.35666	0.0006333	0.0005216	0.0004521	0.0004634	0.0004622		1.35666	-0.00139	-0.00144	-0.00147	-0.00213	-0.00129		1.35666	-0.00137	-0.00145	-0.00138	-0.0014	-0.00138		1.35666	-0.00116	-0.00138	-0.00144	-0.00124	-0.0016
1.35833	0.0006239	0.0005372	0.0004452	0.000449	0.0004546		1.35833	-0.00138	-0.00145	-0.00145	-0.00212	-0.00132		1.35833	-0.00136	-0.00144	-0.0014	-0.0014	-0.00138		1.35833	-0.00112	-0.00137	-0.00146	-0.00126	-0.00158
1.36	0.0006064	0.0005284	0.0004771	0.0004271	0.0004452		1.36	-0.00135	-0.00146	-0.00145	-0.0021	-0.00133		1.36	-0.00137	-0.00144	-0.00143	-0.00138	-0.00138		1.36	-0.00112	-0.00138	-0.00148	-0.00128	-0.00158
1.36166	0.0005851	0.0005128	0.0004958	0.0004309	0.0004271		1.36166	-0.0013	-0.00146	-0.00146	-0.00208	-0.00134		1.36166	-0.00137	-0.00144	-0.00145	-0.00138	-0.00136		1.36166	-0.00114	-0.0014	-0.0015	-0.00131	-0.00158
1.36333	0.0005789	0.0005103	0.0005039	0.0004334	0.0004252		1.36333	-0.00126	-0.00148	-0.00147	-0.00206	-0.00135		1.36333	-0.00139	-0.00144	-0.00148	-0.00137	-0.00136		1.36333	-0.00114	-0.00142	-0.0015	-0.00133	-0.00162
1.365	0.0005701	0.0004866	0.0004921	0.0004428	0.0004133		1.365	-0.00123	-0.00149	-0.00151	-0.00205	-0.00137		1.365	-0.0014	-0.00144	-0.0015	-0.00137	-0.00139		1.365	-0.00116	-0.00147	-0.0015	-0.00133	-0.00166
1.36666	0.0005652	0.0004734	0.0004733	0.000464	0.0004039		1.36666	-0.00122	-0.0015	-0.00155	-0.00206	-0.00136		1.36666	-0.00141	-0.00144	-0.00149	-0.00137	-0.0014		1.36666	-0.00119	-0.00151	-0.00149	-0.00132	-0.00167
1.36833	0.0005877	0.0004572	0.0004308	0.0004703	0.0004114		1.36833	-0.00125	-0.00151	-0.00158	-0.00205	-0.00134		1.36833	-0.00142	-0.00145	-0.00148	-0.00138	-0.0014		1.36833	-0.0012	-0.00153	-0.00147	-0.0013	-0.00169
1.37	0.0006177	0.0004403	0.0004008	0.000449	0.0004145		1.37	-0.00131	-0.00151	-0.00161	-0.00205	-0.00134		1.37	-0.00142	-0.00144	-0.00146	-0.00138	-0.00139		1.37	-0.0012	-0.00154	-0.00149	-0.00129	-0.0017
1.37166	0.0006477	0.0004209	0.0003802	0.0004272	0.0004095		1.37166	-0.00137	-0.00149	-0.00163	-0.00206	-0.00133		1.37166	-0.00141	-0.00144	-0.00146	-0.0014	-0.00138		1.37166	-0.00119	-0.00154	-0.00149	-0.00129	-0.00168
1.37333	0.0006771	0.0004266	0.0003758	0.0004065	0.0004033		1.37333	-0.0014	-0.00148	-0.00165	-0.00205	-0.00131		1.37333	-0.00141	-0.00144	-0.00145	-0.0014	-0.00136		1.37333	-0.00118	-0.0015	-0.00151	-0.00128	-0.00165
1.375	0.0007089	0.0004334	0.0003952	0.0003659	0.0004008		1.375	-0.00145	-0.00147	-0.00164	-0.00203	-0.00132		1.375	-0.00142	-0.00145	-0.00145	-0.0014	-0.00136		1.375	-0.00117	-0.00147	-0.00154	-0.0013	-0.00165
1.37666	0.0007158	0.0004497	0.0004196	0.0003322	0.0004026		1.37666	-0.00147	-0.00143	-0.00163	-0.00202	-0.00134		1.37666	-0.00141	-0.00147	-0.00146	-0.00139	-0.00136		1.37666	-0.00117	-0.00144	-0.00156	-0.00132	-0.00164
1.37833	0.0007146	0.0004784	0.0004415	0.0003053	0.000397		1.37833	-0.00147	-0.00142	-0.00161	-0.00202	-0.00135		1.37833	-0.0014	-0.00149	-0.00149	-0.00138	-0.00137		1.37833	-0.00117	-0.0014	-0.00155	-0.00134	-0.00163
1.38	0.0006989	0.0004816	0.0004658	0.0002997	0.0003926		1.38	-0.00146	-0.00142	-0.0016	-0.00202	-0.00137		1.38	-0.00139	-0.0015	-0.00149	-0.00136	-0.00138		1.38	-0.00118	-0.0014	-0.00156	-0.00137	-0.00162
1.38166	0.0006789	0.0004728	0.0004777	0.0003016	0.0003958		1.38166	-0.00146	-0.00141	-0.00157	-0.00203	-0.00137		1.38166	-0.00138	-0.00153	-0.0015	-0.00137	-0.00138		1.38166	-0.00119	-0.00141	-0.00153	-0.0014	-0.00163
1.38333	0.000647	0.0004654	0.0004789	0.0003297	0.0004102		1.38333	-0.00145	-0.00142	-0.00157	-0.00204	-0.00138		1.38333	-0.00136	-0.00155	-0.00148	-0.00137	-0.00137		1.38333	-0.0012	-0.00141	-0.0015	-0.0014	-0.00164
1.385	0.0006414	0.0004429	0.0004896	0.0003697	0.0004102		1.385	-0.00143	-0.00143	-0.00154	-0.00206	-0.00137		1.385	-0.00138	-0.00154	-0.00144	-0.00137	-0.00137		1.385	-0.00121	-0.00143	-0.00147	-0.0014	-0.00165
1.38666	0.0006358	0.0004029	0.0004814	0.0004022	0.0004358		1.38666	-0.00141	-0.00145	-0.00154	-0.00208	-0.00135		1.38666	-0.0014	-0.00152	-0.0014	-0.00141	-0.00137		1.38666	-0.00122	-0.00147	-0.00145	-0.00136	-0.00166
1.38833	0.0006389	0.0003998	0.0004589	0.000409	0.0004615		1.38833	-0.00141	-0.00147	-0.00152	-0.00208	-0.00133		1.38833	-0.00143	-0.00153	-0.00139	-0.00145	-0.00136		1.38833	-0.00123	-0.00147	-0.00144	-0.00133	-0.00167
1.39	0.0006508	0.0004098	0.0004358	0.0004103	0.0004878		1.39	-0.00142	-0.0015	-0.00152	-0.00209	-0.00134		1.39	-0.00144	-0.00151	-0.00137	-0.00146	-0.00135		1.39	-0.00125	-0.00149	-0.00146	-0.0013	-0.00167
1.39166	0.0006696	0.0004035	0.0004121	0.0004115	0.0004935		1.39166	-0.00143	-0.00151	-0.00151	-0.00211	-0.00136		1.39166	-0.00145	-0.00148	-0.00139	-0.00147	-0.00135		1.39166	-0.00126	-0.0015	-0.00149	-0.00128	-0.00165
1.39333	0.0006546	0.0004103	0.0003827	0.0004103	0.0004935		1.39333	-0.00146	-0.00152	-0.0015	-0.00211	-0.00137		1.39333	-0.00144	-0.00146	-0.00142	-0.00147	-0.00134		1.39333	-0.00129	-0.00148	-0.00152	-0.00128	-0.00164
1.395	0.000632	0.0004216	0.0003746	0.0004184	0.000476		1.395	-0.00149	-0.00154	-0.00149	-0.00211	-0.00139		1.395	-0.00143	-0.00146	-0.00145	-0.00143	-0.00134		1.395	-0.0013	-0.00147	-0.00156	-0.0013	-0.00163
1.39666	0.0005945	0.0004397	0.0003708	0.0004396	0.0004484		1.39666	-0.00152	-0.00155	-0.0015	-0.00212	-0.00142		1.39666	-0.00141	-0.00145	-0.00147	-0.00137	-0.00136		1.39666	-0.00131	-0.00147	-0.00159	-0.00132	-0.00163
1.39833	0.0005558	0.0004278	0.0003796	0.0004496	0.0004183		1.39833	-0.00153	-0.00155	-0.0015	-0.00214	-0.00142		1.39833	-0.00141	-0.00146	-0.0015	-0.00132	-0.00138		1.39833	-0.0013	-0.00147	-0.00161	-0.00134	-0.00165
1.4	0.000522	0.0004178	0.0003871	0.0004321	0.0004096		1.4	-0.00154	-0.00156	-0.0015	-0.00213	-0.0014		1.4	-0.00139	-0.00149	-0.00149	-0.00129	-0.0014		1.4	-0.00131	-0.00146	-0.0016	-0.00135	-0.00165
1.40166	0.0005139	0.0004103	0.0003809	0.0004197	0.0004039		1.40166	-0.00157	-0.00156	-0.00151	-0.00214	-0.00137		1.40166	-0.00141	-0.00151	-0.00148	-0.00126	-0.00142		1.40166	-0.00129	-0.00147	-0.00159	-0.00135	-0.00166
1.40333	0.0005295	0.000394	0.0003671	0.0004122	0.0003964		1.40333	-0.00156	-0.00154	-0.00152	-0.00215	-0.00136		1.40333	-0.0014	-0.00154	-0.00147	-0.00126	-0.00143		1.40333	-0.00126	-0.00147	-0.00157	-0.00134	-0.00168
1.405	0.0005789	0.0003559	0.0003746	0.0004009	0.0003983		1.405	-0.00155	-0.00152	-0.00153	-0.00215	-0.00134		1.405	-0.00137	-0.00155	-0.00145	-0.00126	-0.00142		1.405	-0.00125	-0.00146	-0.00156	-0.00135	-0.00169
1.40666	0.0006202	0.0003441	0.0003734	0.0003997	0.0003795		1.40666	-0.00157	-0.00149	-0.00155	-0.00216	-0.00133		1.40666	-0.00134	-0.00155	-0.00142	-0.00127	-0.00141		1.40666	-0.00123	-0.00145	-0.00155	-0.00137	-0.00171
1.40833	0.0006602	0.0003453	0.0003752	0.0004315	0.0003563		1.40833	-0.00155	-0.00147	-0.00159	-0.00217	-0.00135		1.40833	-0.00133	-0.00154	-0.0014	-0.00128	-0.00141		1.40833	-0.0012	-0.00146	-0.00155	-0.00139	-0.00175
1.41	0.0006883	0.0003466	0.0003996	0.0004534	0.0003513		1.41	-0.00153	-0.00144	-0.00162	-0.00217	-0.00139		1.41	-0.00131	-0.00152	-0.00139	-0.00129	-0.00139		1.41	-0.00118	-0.00146	-0.00156	-0.00141	-0.00177
1.41166	0.0006802	0.0003647	0.0004165	0.0004734	0.0003619		1.41166	-0.00152	-0.00143	-0.00165	-0.00217	-0.0014		1.41166	-0.00132	-0.00149	-0.00137	-0.0013	-0.00138		1.41166	-0.00116	-0.00148	-0.00158	-0.00142	-0.00177
1.41333	0.0006533	0.0003803	0.0004158	0.000484	0.0003764		1.41333	-0.0015	-0.00143	-0.00163	-0.00219	-0.0014		1.41333	-0.00135	-0.00145	-0.00136	-0.00134	-0.00137		1.41333	-0.00115	-0.0015	-0.00161	-0.00144	-0.00177
1.415	0.000637	0.0003991	0.0004208	0.000484	0.0004121		1.415	-0.00147	-0.00142	-0.00162	-0.00218	-0.0014		1.415	-0.00138	-0.00143	-0.00137	-0.00139	-0.00136		1.415	-0.00115	-0.00152	-0.00163	-0.00144	-0.00178
1.41666	0.0006177	0.0004134	0.000414	0.0004521	0.0004403		1.41666	-0.00145	-0.00143	-0.0016	-0.0022	-0.00138		1.41666	-0.0014	-0.00142	-0.00139	-0.00144	-0.00135		1.41666	-0.00115	-0.00153	-0.00165	-0.00144	-0.00176
1.41833	0.0005995	0.0004303	0.0003865	0.000409	0.000449		1.41833	-0.00144	-0.00146	-0.00157	-0.00222	-0.00134		1.41833	-0.00142	-0.00142	-0.0014	-0.00149	-0.00137		1.41833	-0.00117	-0.00153	-0.00166	-0.00144	-0.00175
1.42	0.0006045	0.0004434	0.0003765	0.000374	0.0004459		1.42	-0.00143	-0.00147	-0.00155	-0.00225	-0.00132		1.42	-0.00144	-0.00144	-0.00141	-0.00152	-0.00139		1.42	-0.0012	-0.00152	-0.00166	-0.00145	-0.00176
1.42166	0.0005877	0.000469	0.0003796	0.000354	0.0004252		1.42166	-0.00143	-0.00148	-0.00157	-0.00227	-0.00132		1.42166	-0.00144	-0.00147	-0.00141	-0.00153	-0.00143		1.42166	-0.00123	-0.0015	-0.00164	-0.00145	-0.00174
1.42333	0.0005764	0.0004778	0.0003627	0.0003459	0.000402		1.42333	-0.00143	-0.00148	-0.00157	-0.00229	-0.00132		1.42333	-0.00144	-0.00149	-0.0014	-0.00152	-0.00145		1.42333	-0.00122	-0.00149	-0.00163	-0.00146	-0.00171
1.425	0.0005758	0.0004728	0.0003652	0.0003684	0.0003701		1.425	-0.00144	-0.00148	-0.00157	-0.00229	-0.00134		1.425	-0.00144	-0.0015	-0.00141	-0.00151	-0.00146		1.425	-0.00123	-0.0015	-0.00162	-0.00148	-0.0017
1.42666	0.0005852	0.0004434	0.0003671	0.0004028	0.0003463		1.42666	-0.00145	-0.00145	-0.00158	-0.00228	-0.00136		1.42666	-0.00145	-0.00149	-0.00141	-0.00148	-0.00145		1.42666	-0.00122	-0.00147	-0.0016	-0.00147	-0.00168
1.42833	0.0005946	0.0004222	0.0003521	0.0004184	0.0003124		1.42833	-0.00145	-0.00142	-0.00158	-0.00225	-0.00137		1.42833	-0.00144	-0.00147	-0.00141	-0.00146	-0.00143		1.42833	-0.0012	-0.00146	-0.00157	-0.00147	-0.00167
1.43	0.0006302	0.0003909	0.0003172	0.0004303	0.0002905		1.43	-0.00145	-0.00141	-0.00159	-0.00223	-0.00135		1.43	-0.00144	-0.00143	-0.00143	-0.00144	-0.00139		1.43	-0.00119	-0.00145	-0.00156	-0.00148	-0.00166
1.43166	0.0006439	0.0003541	0.0003115	0.0004359	0.0002705		1.43166	-0.00145	-0.00139	-0.00158	-0.0022	-0.00133		1.43166	-0.00144	-0.00142	-0.00144	-0.00142	-0.00137		1.43166	-0.0012	-0.00143	-0.00153	-0.00147	-0.00166
1.43333	0.0006458	0.0003203	0.0003084	0.000409	0.0002767		1.43333	-0.00145	-0.00137	-0.00157	-0.00217	-0.00131		1.43333	-0.00144	-0.00143	-0.00144	-0.00141	-0.00137		1.43333	-0.0012	-0.00137	-0.0015	-0.00145	-0.00164
1.435	0.0006358	0.0003272	0.0003228	0.0003897	0.0002861		1.435	-0.00142	-0.00135	-0.00154	-0.00215	-0.00128		1.435	-0.00144	-0.00143	-0.00144	-0.00142	-0.00138		1.435	-0.00122	-0.00137	-0.00151	-0.00145	-0.00164
1.43666	0.0006139	0.0003266	0.0003653	0.0003753	0.0003112		1.43666	-0.00142	-0.00135	-0.0015	-0.00217	-0.00125		1.43666	-0.00146	-0.00145	-0.00146	-0.00142	-0.00139		1.43666	-0.00122	-0.00136	-0.00151	-0.00145	-0.00163
1.43833	0.0005996	0.0003347	0.0004109	0.0003559	0.0003369		1.43833	-0.00143	-0.00134	-0.00146	-0.00216	-0.00125		1.43833	-0.00147	-0.00149	-0.00147	-0.00143	-0.00139		1.43833	-0.00123	-0.00135	-0.00152	-0.00145	-0.00163
1.44	0.0005964	0.0003703	0.0004433	0.0003415	0.0003857		1.44	-0.00147	-0.00135	-0.00145	-0.00218	-0.00127		1.44	-0.00147	-0.0015	-0.00148	-0.00144	-0.00141		1.44	-0.00123	-0.00136	-0.00156	-0.00145	-0.00164
1.44166	0.000597	0.0004372	0.0004558	0.0003572	0.0004139		1.44166	-0.00152	-0.00136	-0.00147	-0.00219	-0.0013		1.44166	-0.00145	-0.00149	-0.00147	-0.00145	-0.0014		1.44166	-0.00124	-0.00139	-0.00158	-0.00144	-0.00167
1.44333	0.0005983	0.0004678	0.0004671	0.0003684	0.0004352		1.44333	-0.00158	-0.00139	-0.0015	-0.00219	-0.00131		1.44333	-0.00141	-0.0015	-0.00147	-0.00146	-0.00139		1.44333	-0.00125	-0.00139	-0.00158	-0.00145	-0.00169
1.445	0.0006227	0.0004928	0.0004321	0.0003865	0.000449		1.445	-0.00162	-0.00144	-0.00154	-0.00214	-0.00134		1.445	-0.00137	-0.00151	-0.00146	-0.00148	-0.0014		1.445	-0.00127	-0.0014	-0.00158	-0.00144	-0.00173
1.44666	0.000642	0.0005234	0.0003984	0.000409	0.0004816		1.44666	-0.00163	-0.0015	-0.00158	-0.00212	-0.00136		1.44666	-0.00132	-0.00149	-0.00146	-0.00149	-0.00142		1.44666	-0.00127	-0.00141	-0.00157	-0.00144	-0.00176
1.44833	0.0006639	0.0005359	0.000364	0.0004278	0.0004584		1.44833	-0.00161	-0.00153	-0.00159	-0.0021	-0.00139		1.44833	-0.00129	-0.0015	-0.00145	-0.0015	-0.00141		1.44833	-0.00129	-0.00141	-0.00155	-0.00145	-0.00178
1.45	0.0006808	0.0005215	0.0003296	0.0004446	0.0004434		1.45	-0.00156	-0.00157	-0.00159	-0.00209	-0.00138		1.45	-0.0013	-0.00152	-0.00144	-0.0015	-0.00141		1.45	-0.00128	-0.00143	-0.00152	-0.00147	-0.00178
1.45166	0.0007127	0.0005265	0.0002997	0.0004603	0.0004315		1.45166	-0.00153	-0.0016	-0.0016	-0.00209	-0.00141		1.45166	-0.00132	-0.00154	-0.00146	-0.00147	-0.00141		1.45166	-0.00129	-0.00145	-0.0015	-0.0015	-0.00176
1.45333	0.0007146	0.0005265	0.0003078	0.0004628	0.0004196		1.45333	-0.0015	-0.0016	-0.00158	-0.0021	-0.00141		1.45333	-0.00134	-0.00155	-0.00146	-0.00143	-0.0014		1.45333	-0.00128	-0.00148	-0.00147	-0.00155	-0.00173
1.455	0.0007083	0.0005115	0.0003397	0.0004746	0.0003688		1.455	-0.00148	-0.0016	-0.00156	-0.00212	-0.00138		1.455	-0.00138	-0.00158	-0.00148	-0.00141	-0.00138		1.455	-0.00128	-0.0015	-0.00146	-0.00157	-0.00172
1.45666	0.0007008	0.0004946	0.0003615	0.0004915	0.0003707		1.45666	-0.00147	-0.00159	-0.00154	-0.00214	-0.00134		1.45666	-0.00141	-0.0016	-0.00149	-0.0014	-0.00139		1.45666	-0.00125	-0.0015	-0.00145	-0.00159	-0.00169
1.45833	0.0006952	0.0004759	0.000409	0.0004984	0.0003613		1.45833	-0.00145	-0.00156	-0.00152	-0.00218	-0.00132		1.45833	-0.00142	-0.00161	-0.00152	-0.0014	-0.0014		1.45833	-0.00124	-0.00151	-0.00147	-0.0016	-0.00168
1.46	0.0006633	0.0004453	0.0004115	0.0005096	0.0003569		1.46	-0.00142	-0.00152	-0.00148	-0.00221	-0.00128		1.46	-0.00143	-0.0016	-0.0015	-0.00141	-0.00142		1.46	-0.0012	-0.0015	-0.00151	-0.00157	-0.00168
1.46166	0.0006558	0.0004459	0.0004059	0.0005384	0.0003594		1.46166	-0.00139	-0.0015	-0.00145	-0.00227	-0.00127		1.46166	-0.00143	-0.00161	-0.0015	-0.00142	-0.00143		1.46166	-0.00117	-0.00152	-0.00156	-0.00151	-0.00169
1.46333	0.0006414	0.0004471	0.0003765	0.0005515	0.0003976		1.46333	-0.0014	-0.00147	-0.00144	-0.00232	-0.0013		1.46333	-0.00141	-0.00159	-0.0015	-0.00139	-0.00144		1.46333	-0.00115	-0.00153	-0.0016	-0.00145	-0.00168
1.465	0.0006214	0.0004603	0.0003597	0.0005415	0.000407		1.465	-0.00141	-0.00145	-0.00143	-0.00233	-0.00133		1.465	-0.0014	-0.00157	-0.00149	-0.00138	-0.00144		1.465	-0.00115	-0.00155	-0.00162	-0.00139	-0.0017
1.46666	0.0006039	0.0004672	0.0003128	0.0005165	0.0004177		1.46666	-0.00145	-0.00146	-0.00142	-0.00234	-0.00137		1.46666	-0.00142	-0.00153	-0.00148	-0.00137	-0.00143		1.46666	-0.00115	-0.00155	-0.00163	-0.00134	-0.00173
1.46833	0.0005945	0.0004997	0.0003384	0.0004746	0.0004127		1.46833	-0.0015	-0.00148	-0.00143	-0.00232	-0.0014		1.46833	-0.00143	-0.0015	-0.0015	-0.00136	-0.00142		1.46833	-0.00116	-0.00157	-0.00162	-0.00132	-0.00175
1.47	0.0005701	0.0004965	0.0003515	0.0004253	0.0003964		1.47	-0.00154	-0.00149	-0.00146	-0.00227	-0.0014		1.47	-0.00145	-0.00149	-0.00152	-0.00137	-0.00143		1.47	-0.00117	-0.00156	-0.00161	-0.00134	-0.00174
1.47166	0.0005526	0.0004978	0.0003728	0.0003716	0.0003594		1.47166	-0.00155	-0.00151	-0.00149	-0.00222	-0.00138		1.47166	-0.00147	-0.00148	-0.00151	-0.00141	-0.00143		1.47166	-0.00118	-0.00156	-0.00161	-0.00137	-0.00175
1.47333	0.0005358	0.0004884	0.0003828	0.0003503	0.000335		1.47333	-0.00156	-0.00153	-0.00152	-0.00219	-0.00137		1.47333	-0.00149	-0.00149	-0.0015	-0.00142	-0.00146		1.47333	-0.00119	-0.00157	-0.00162	-0.00142	-0.00174
1.475	0.0005295	0.0005028	0.0004184	0.0003484	0.0003231		1.475	-0.00154	-0.00151	-0.00156	-0.00214	-0.00136		1.475	-0.0015	-0.00152	-0.00148	-0.00145	-0.00148		1.475	-0.00119	-0.00156	-0.00165	-0.00145	-0.00172
1.47666	0.0005402	0.0004896	0.0003965	0.0003559	0.0003237		1.47666	-0.00152	-0.00151	-0.00159	-0.00211	-0.00137		1.47666	-0.00151	-0.00157	-0.00146	-0.00147	-0.00149		1.47666	-0.00119	-0.00156	-0.00167	-0.00146	-0.00172
1.47833	0.0005408	0.0004859	0.0003909	0.0003566	0.0003318		1.47833	-0.00151	-0.00151	-0.0016	-0.00211	-0.0014		1.47833	-0.00152	-0.00158	-0.00145	-0.00147	-0.00149		1.47833	-0.00118	-0.00156	-0.00167	-0.00144	-0.00173
1.48	0.0005502	0.0004746	0.0003771	0.0003747	0.0003488		1.48	-0.00151	-0.00151	-0.00158	-0.00211	-0.00143		1.48	-0.00152	-0.0016	-0.00145	-0.00146	-0.00147		1.48	-0.00119	-0.00154	-0.00167	-0.00143	-0.00173
1.48166	0.0005577	0.0004615	0.0003865	0.0003784	0.0003525		1.48166	-0.00152	-0.00149	-0.00156	-0.00213	-0.00147		1.48166	-0.00152	-0.0016	-0.00144	-0.00146	-0.00145		1.48166	-0.00121	-0.0015	-0.00167	-0.0014	-0.00175
1.48333	0.0005571	0.0004222	0.0003702	0.0003759	0.00036		1.48333	-0.00156	-0.0015	-0.00152	-0.00216	-0.00148		1.48333	-0.00152	-0.00158	-0.00144	-0.00144	-0.00144		1.48333	-0.00123	-0.00149	-0.00164	-0.00141	-0.00176
1.485	0.0005377	0.0003997	0.0003802	0.0003803	0.0003557		1.485	-0.00161	-0.00151	-0.00151	-0.00219	-0.00149		1.485	-0.00152	-0.00152	-0.00143	-0.00142	-0.00144		1.485	-0.00127	-0.00149	-0.00163	-0.00144	-0.00176
1.48666	0.0005458	0.0003753	0.0003733	0.0003934	0.0003763		1.48666	-0.00166	-0.00151	-0.00149	-0.0022	-0.00148		1.48666	-0.0015	-0.00151	-0.00143	-0.00143	-0.00144		1.48666	-0.00129	-0.00149	-0.00162	-0.00147	-0.00176
1.48833	0.0005596	0.0003678	0.0003715	0.0003915	0.0003901		1.48833	-0.00169	-0.00151	-0.0015	-0.00221	-0.00146		1.48833	-0.00149	-0.00148	-0.00141	-0.00144	-0.00143		1.48833	-0.0013	-0.00153	-0.00161	-0.0015	-0.00177
1.49	0.0005934	0.0003641	0.0003496	0.0003965	0.0004114		1.49	-0.0017	-0.00153	-0.0015	-0.00221	-0.00146		1.49	-0.00148	-0.00148	-0.0014	-0.00144	-0.00142		1.49	-0.00129	-0.00156	-0.00161	-0.00152	-0.00177
1.49166	0.0005971	0.0003766	0.0003546	0.0003959	0.0004227		1.49166	-0.00168	-0.00154	-0.00154	-0.00222	-0.00146		1.49166	-0.00146	-0.00149	-0.00138	-0.00144	-0.0014		1.49166	-0.00128	-0.00158	-0.00161	-0.00152	-0.00178
1.49333	0.000614	0.0003635	0.0003465	0.0003915	0.0004622		1.49333	-0.00163	-0.00155	-0.00157	-0.00222	-0.00146		1.49333	-0.00145	-0.00152	-0.00136	-0.00142	-0.00134		1.49333	-0.00126	-0.00158	-0.00162	-0.00149	-0.0018
1.495	0.0006196	0.0003591	0.0003521	0.000384	0.0004728		1.495	-0.00157	-0.00155	-0.0016	-0.00224	-0.00148		1.495	-0.00144	-0.00154	-0.00135	-0.00141	-0.00131		1.495	-0.00127	-0.00158	-0.00163	-0.00147	-0.00182
1.49666	0.0005902	0.0003534	0.0003702	0.0003859	0.0004847		1.49666	-0.00151	-0.00155	-0.00163	-0.00223	-0.00148		1.49666	-0.00145	-0.00155	-0.00138	-0.00137	-0.00129		1.49666	-0.00128	-0.00156	-0.00164	-0.00144	-0.00182
1.49833	0.0005452	0.0003672	0.0003983	0.0003771	0.0004904		1.49833	-0.00148	-0.00155	-0.00167	-0.00223	-0.00147		1.49833	-0.00145	-0.00154	-0.0014	-0.00136	-0.00129		1.49833	-0.00128	-0.00157	-0.00164	-0.0014	-0.00182
1.5	0.0005446	0.0003803	0.0004209	0.000379	0.0004991		1.5	-0.00146	-0.00155	-0.00171	-0.00221	-0.00145		1.5	-0.00144	-0.00153	-0.00143	-0.00138	-0.00129		1.5	-0.00128	-0.00156	-0.00166	-0.00138	-0.0018
1.50166	0.0005321	0.0004128	0.0004534	0.000389	0.0004785		1.50166	-0.00146	-0.00154	-0.00171	-0.00222	-0.00143		1.50166	-0.00144	-0.0015	-0.00146	-0.00142	-0.00132		1.50166	-0.00128	-0.00155	-0.00167	-0.00136	-0.00178
1.50333	0.0005183	0.0004466	0.000484	0.0003878	0.0004634		1.50333	-0.00148	-0.00155	-0.00171	-0.00221	-0.00142		1.50333	-0.00144	-0.0015	-0.00149	-0.00143	-0.00134		1.50333	-0.00124	-0.00156	-0.00166	-0.00135	-0.00175
1.505	0.0005339	0.0004716	0.000494	0.0003809	0.0004522		1.505	-0.00152	-0.00156	-0.00171	-0.00224	-0.00141		1.505	-0.00142	-0.0015	-0.00148	-0.00145	-0.00136		1.505	-0.00123	-0.00156	-0.00167	-0.00137	-0.00173
1.50666	0.0005546	0.0004728	0.0004884	0.0003709	0.0004565		1.50666	-0.00154	-0.00156	-0.00167	-0.00225	-0.00141		1.50666	-0.00145	-0.00152	-0.00147	-0.00146	-0.00139		1.50666	-0.00123	-0.00157	-0.00166	-0.00139	-0.00173
1.50833	0.0005489	0.000489	0.0004652	0.0003565	0.0004509		1.50833	-0.00155	-0.00155	-0.00163	-0.00227	-0.00141		1.50833	-0.00148	-0.00153	-0.00145	-0.00144	-0.0014		1.50833	-0.00124	-0.00157	-0.00164	-0.00142	-0.00174
1.51	0.0005664	0.0005097	0.0004377	0.0003303	0.0004409		1.51	-0.00156	-0.00158	-0.00161	-0.00226	-0.00139		1.51	-0.0015	-0.00156	-0.00145	-0.00143	-0.00142		1.51	-0.00125	-0.00157	-0.00161	-0.00146	-0.00175
1.51166	0.000582	0.0005303	0.0004177	0.0003234	0.0004133		1.51166	-0.00155	-0.00158	-0.0016	-0.00228	-0.00137		1.51166	-0.0015	-0.00156	-0.00144	-0.00143	-0.00146		1.51166	-0.00128	-0.00156	-0.00162	-0.00148	-0.00177
1.51333	0.0005908	0.0005453	0.0004021	0.0003278	0.0003983		1.51333	-0.00152	-0.00161	-0.00159	-0.00227	-0.00135		1.51333	-0.0015	-0.00156	-0.00145	-0.00144	-0.00148		1.51333	-0.00129	-0.00156	-0.00158	-0.00147	-0.00177
1.515	0.0005845	0.000559	0.0003996	0.0003291	0.0003638		1.515	-0.0015	-0.00163	-0.00159	-0.00226	-0.00134		1.515	-0.00145	-0.00156	-0.00146	-0.00144	-0.00149		1.515	-0.00129	-0.00155	-0.00157	-0.00147	-0.00178
1.51666	0.0005977	0.0005584	0.0003934	0.0003522	0.0003331		1.51666	-0.0015	-0.00164	-0.00159	-0.00225	-0.00134		1.51666	-0.00142	-0.00156	-0.00147	-0.00147	-0.00152		1.51666	-0.00129	-0.00155	-0.00157	-0.00148	-0.00178
1.51833	0.0005952	0.0005534	0.0003877	0.0003822	0.00033		1.51833	-0.00149	-0.0016	-0.00158	-0.00225	-0.00138		1.51833	-0.00139	-0.00156	-0.00146	-0.00148	-0.00151		1.51833	-0.00129	-0.00156	-0.00159	-0.00147	-0.00177
1.52	0.000592	0.000549	0.0003571	0.0004028	0.0003369		1.52	-0.0015	-0.00157	-0.00157	-0.00222	-0.0014		1.52	-0.00137	-0.00156	-0.00145	-0.00151	-0.00148		1.52	-0.00131	-0.00157	-0.00157	-0.00147	-0.00177
1.52166	0.000577	0.0005415	0.0003453	0.0004091	0.00032		1.52166	-0.0015	-0.00152	-0.00155	-0.00221	-0.00144		1.52166	-0.00136	-0.00158	-0.00145	-0.00154	-0.00146		1.52166	-0.00131	-0.00156	-0.0016	-0.00148	-0.00179
1.52333	0.0005683	0.0005484	0.0003309	0.0004365	0.0003031		1.52333	-0.00152	-0.00145	-0.00152	-0.00221	-0.00147		1.52333	-0.00136	-0.00162	-0.00147	-0.00155	-0.00144		1.52333	-0.00134	-0.00157	-0.00163	-0.0015	-0.00178
1.525	0.0005527	0.0005303	0.0003328	0.0004403	0.0002861		1.525	-0.00151	-0.00142	-0.00151	-0.00221	-0.00152		1.525	-0.00137	-0.00164	-0.00148	-0.00154	-0.00141		1.525	-0.00136	-0.00156	-0.00164	-0.00149	-0.00177
1.52666	0.0005352	0.0005146	0.0003334	0.0004409	0.0002699		1.52666	-0.00154	-0.00143	-0.0015	-0.00222	-0.00153		1.52666	-0.00138	-0.00164	-0.0015	-0.00155	-0.00141		1.52666	-0.0014	-0.00156	-0.00165	-0.00149	-0.00177
1.52833	0.0005189	0.0004903	0.0003515	0.0004434	0.0002617		1.52833	-0.00153	-0.00145	-0.00151	-0.00222	-0.00156		1.52833	-0.00138	-0.00164	-0.00151	-0.00153	-0.00142		1.52833	-0.0014	-0.00155	-0.00166	-0.0015	-0.00177
1.53	0.000497	0.000484	0.000339	0.0004471	0.000258		1.53	-0.00153	-0.00147	-0.00152	-0.00219	-0.00157		1.53	-0.00138	-0.00163	-0.00152	-0.0015	-0.00143		1.53	-0.00142	-0.00156	-0.00164	-0.00151	-0.00175
1.53166	0.0004908	0.0004534	0.0003296	0.0004471	0.000268		1.53166	-0.00152	-0.0015	-0.00156	-0.00218	-0.00156		1.53166	-0.0014	-0.0016	-0.0015	-0.0015	-0.00145		1.53166	-0.0014	-0.00156	-0.0016	-0.0015	-0.00177
1.53333	0.0004908	0.0004584	0.000319	0.000444	0.0002793		1.53333	-0.00152	-0.0015	-0.00159	-0.00215	-0.00152		1.53333	-0.0014	-0.00158	-0.0015	-0.00151	-0.00145		1.53333	-0.00137	-0.00156	-0.00158	-0.00151	-0.0018
1.535	0.000494	0.0004378	0.0003009	0.0004309	0.0002561		1.535	-0.00152	-0.00151	-0.00162	-0.00214	-0.00148		1.535	-0.00144	-0.00157	-0.00149	-0.00151	-0.00144		1.535	-0.00133	-0.00154	-0.00157	-0.00151	-0.00183
1.53666	0.0005077	0.000411	0.0002778	0.000419	0.0002405		1.53666	-0.00153	-0.0015	-0.00164	-0.00214	-0.00143		1.53666	-0.00148	-0.00156	-0.00151	-0.00152	-0.00143		1.53666	-0.00129	-0.00151	-0.00157	-0.0015	-0.00183
1.53833	0.0005577	0.0003585	0.0002828	0.0004084	0.0002405		1.53833	-0.00156	-0.0015	-0.00165	-0.00218	-0.00138		1.53833	-0.00153	-0.00157	-0.00151	-0.00154	-0.0014		1.53833	-0.00125	-0.00147	-0.00159	-0.00148	-0.00185
1.54	0.0006027	0.0003341	0.0003003	0.000394	0.000243		1.54	-0.00158	-0.0015	-0.00164	-0.00221	-0.00136		1.54	-0.00154	-0.00159	-0.00153	-0.00153	-0.00138		1.54	-0.00122	-0.00143	-0.00162	-0.00149	-0.00184
1.54166	0.0006052	0.000291	0.0003059	0.0003741	0.0002555		1.54166	-0.00158	-0.00151	-0.00164	-0.00224	-0.00135		1.54166	-0.00155	-0.0016	-0.00151	-0.00152	-0.00136		1.54166	-0.00122	-0.00142	-0.00166	-0.00148	-0.00183
1.54333	0.000614	0.0002829	0.0003166	0.0003784	0.0002862		1.54333	-0.00158	-0.0015	-0.00163	-0.00226	-0.00135		1.54333	-0.00153	-0.00161	-0.0015	-0.0015	-0.00136		1.54333	-0.00122	-0.00142	-0.00168	-0.00147	-0.00182
1.545	0.0006108	0.0002773	0.0003347	0.0003828	0.0003012		1.545	-0.00158	-0.00149	-0.00163	-0.0023	-0.00135		1.545	-0.0015	-0.00164	-0.00146	-0.00146	-0.00138		1.545	-0.00126	-0.00143	-0.00169	-0.00147	-0.00181
1.54666	0.0005896	0.0002985	0.0003247	0.0004016	0.0003081		1.54666	-0.00155	-0.00149	-0.00163	-0.0023	-0.00136		1.54666	-0.00148	-0.00163	-0.00144	-0.00143	-0.0014		1.54666	-0.00129	-0.00146	-0.00167	-0.00149	-0.00181
1.54833	0.0005521	0.0003129	0.000281	0.0004084	0.0003169		1.54833	-0.00153	-0.00149	-0.00162	-0.00231	-0.00135		1.54833	-0.00149	-0.00164	-0.00143	-0.00142	-0.00144		1.54833	-0.00134	-0.0015	-0.00164	-0.0015	-0.00181
1.55	0.0005689	0.0003466	0.000266	0.0004303	0.0003219		1.55	-0.00153	-0.0015	-0.00163	-0.00233	-0.00137		1.55	-0.00149	-0.00164	-0.00142	-0.00141	-0.00147		1.55	-0.00136	-0.00152	-0.00159	-0.0015	-0.0018
1.55166	0.0005608	0.0003616	0.0002541	0.0004159	0.0003356		1.55166	-0.00153	-0.00152	-0.00162	-0.00235	-0.00137		1.55166	-0.0015	-0.00164	-0.00143	-0.00143	-0.00148		1.55166	-0.00138	-0.00155	-0.00157	-0.00151	-0.0018
1.55333	0.0005495	0.0004053	0.0002447	0.0003872	0.0003438		1.55333	-0.00153	-0.00155	-0.00161	-0.00233	-0.00139		1.55333	-0.00152	-0.00163	-0.00143	-0.00147	-0.00149		1.55333	-0.00139	-0.00158	-0.00155	-0.00152	-0.00181
1.555	0.0005427	0.0004459	0.0002616	0.0003503	0.0003338		1.555	-0.00155	-0.00157	-0.0016	-0.00233	-0.00141		1.555	-0.00153	-0.00163	-0.00144	-0.0015	-0.00148		1.555	-0.0014	-0.00159	-0.00156	-0.00151	-0.0018
1.55666	0.0005433	0.0004878	0.0003041	0.0003259	0.000315		1.55666	-0.00156	-0.00157	-0.00159	-0.00232	-0.00143		1.55666	-0.00151	-0.00163	-0.00144	-0.00154	-0.00145		1.55666	-0.00138	-0.00158	-0.00157	-0.00149	-0.0018
1.55833	0.0005245	0.0005065	0.000314	0.0003066	0.0002893		1.55833	-0.00154	-0.00157	-0.00157	-0.00228	-0.00144		1.55833	-0.00151	-0.00163	-0.00146	-0.00158	-0.00143		1.55833	-0.00139	-0.00157	-0.00161	-0.00149	-0.00183
1.56	0.0005195	0.0005421	0.0003234	0.0002972	0.000258		1.56	-0.00152	-0.00156	-0.00156	-0.00225	-0.00146		1.56	-0.00152	-0.00163	-0.00148	-0.00161	-0.00142		1.56	-0.00138	-0.00155	-0.00163	-0.00148	-0.00184
1.56166	0.0005352	0.0005528	0.0003265	0.0003003	0.000241		1.56166	-0.0015	-0.00156	-0.00157	-0.00225	-0.00146		1.56166	-0.00153	-0.00165	-0.00151	-0.00161	-0.00139		1.56166	-0.00137	-0.00156	-0.00165	-0.00147	-0.00185
1.56333	0.0005452	0.0005477	0.0003072	0.0002897	0.000258		1.56333	-0.00148	-0.00156	-0.00158	-0.00224	-0.00149		1.56333	-0.00154	-0.00165	-0.00152	-0.00161	-0.00139		1.56333	-0.00135	-0.00158	-0.00167	-0.00148	-0.00187
1.565	0.0005502	0.0005259	0.0002809	0.0002854	0.0002749		1.565	-0.00148	-0.00157	-0.00159	-0.00225	-0.00149		1.565	-0.00155	-0.00167	-0.00152	-0.00159	-0.0014		1.565	-0.00134	-0.0016	-0.00168	-0.00149	-0.00185
1.56666	0.0005446	0.0005065	0.0002734	0.0002735	0.0002962		1.56666	-0.0015	-0.00157	-0.00161	-0.00227	-0.0015		1.56666	-0.00156	-0.00168	-0.0015	-0.00158	-0.00139		1.56666	-0.00131	-0.00162	-0.00167	-0.00151	-0.00182
1.56833	0.0005564	0.000459	0.0002709	0.0002767	0.0003137		1.56833	-0.00151	-0.00157	-0.00163	-0.00227	-0.0015		1.56833	-0.00154	-0.00169	-0.00147	-0.00156	-0.00139		1.56833	-0.00131	-0.00163	-0.00168	-0.00152	-0.0018
1.57	0.0005458	0.0004072	0.0002734	0.0002867	0.000335		1.57	-0.00152	-0.00155	-0.00161	-0.00227	-0.00149		1.57	-0.00152	-0.00168	-0.00146	-0.00157	-0.00139		1.57	-0.00129	-0.00162	-0.00169	-0.00153	-0.00175
1.57166	0.0005152	0.0003665	0.000294	0.0003029	0.0003256		1.57166	-0.00155	-0.00151	-0.0016	-0.00228	-0.00146		1.57166	-0.00149	-0.00168	-0.00146	-0.00158	-0.00139		1.57166	-0.0013	-0.00159	-0.0017	-0.00155	-0.00173
1.57333	0.0005033	0.0003516	0.0003234	0.0003054	0.000325		1.57333	-0.00155	-0.00149	-0.00158	-0.00227	-0.00144		1.57333	-0.00149	-0.00165	-0.00148	-0.00158	-0.00138		1.57333	-0.00129	-0.00156	-0.00173	-0.00155	-0.00175
1.575	0.0004971	0.0003303	0.0003453	0.0002967	0.0003219		1.575	-0.00157	-0.00148	-0.00157	-0.00227	-0.00143		1.575	-0.00149	-0.00162	-0.00152	-0.00159	-0.0014		1.575	-0.00129	-0.00156	-0.00173	-0.00154	-0.00177
1.57666	0.0004671	0.000336	0.000364	0.0002991	0.0003331		1.57666	-0.00157	-0.00146	-0.00154	-0.00228	-0.0014		1.57666	-0.00151	-0.00162	-0.00156	-0.00158	-0.00142		1.57666	-0.00131	-0.00155	-0.00175	-0.00153	-0.00179
1.57833	0.0004377	0.000346	0.0003602	0.0002941	0.000335		1.57833	-0.0016	-0.00147	-0.00155	-0.00229	-0.00139		1.57833	-0.00154	-0.00162	-0.00157	-0.00155	-0.00143		1.57833	-0.00132	-0.00154	-0.00174	-0.00151	-0.00184
1.58	0.0004464	0.0003628	0.000354	0.0002929	0.0003513		1.58	-0.0016	-0.00151	-0.00156	-0.00228	-0.0014		1.58	-0.00156	-0.00161	-0.00157	-0.00153	-0.00145		1.58	-0.00133	-0.00155	-0.00171	-0.00147	-0.00187
1.58166	0.0004496	0.0003666	0.0003346	0.0002897	0.00035		1.58166	-0.00164	-0.00153	-0.00159	-0.00229	-0.00142		1.58166	-0.00158	-0.00164	-0.00158	-0.00153	-0.00149		1.58166	-0.00136	-0.00156	-0.00169	-0.00145	-0.0019
1.58333	0.0004539	0.0003966	0.0003228	0.0003078	0.0003444		1.58333	-0.00163	-0.00156	-0.00162	-0.00229	-0.00142		1.58333	-0.00158	-0.00166	-0.00156	-0.00151	-0.0015		1.58333	-0.00137	-0.00157	-0.00168	-0.00143	-0.00193
1.585	0.0004689	0.0004153	0.0003134	0.0003003	0.000325		1.585	-0.00164	-0.0016	-0.00167	-0.00229	-0.00143		1.585	-0.00156	-0.00166	-0.00153	-0.0015	-0.0015		1.585	-0.00136	-0.00158	-0.00167	-0.00141	-0.00197
1.58666	0.0004946	0.0004447	0.0003121	0.0002997	0.0003099		1.58666	-0.00163	-0.00164	-0.0017	-0.0023	-0.00145		1.58666	-0.00156	-0.00165	-0.00154	-0.00153	-0.00153		1.58666	-0.00134	-0.0016	-0.00167	-0.0014	-0.00199
1.58833	0.0005052	0.0004584	0.0003146	0.0003203	0.0002886		1.58833	-0.00161	-0.00166	-0.00171	-0.00232	-0.00144		1.58833	-0.00155	-0.00168	-0.00154	-0.00154	-0.00155		1.58833	-0.00132	-0.00162	-0.00169	-0.00141	-0.00198
1.59	0.0004952	0.0004547	0.0003197	0.0003478	0.0002773		1.59	-0.0016	-0.00169	-0.0017	-0.00231	-0.0014		1.59	-0.00154	-0.00167	-0.00153	-0.00156	-0.00153		1.59	-0.00128	-0.00163	-0.00168	-0.0014	-0.00196
1.59166	0.0004914	0.0004453	0.0003197	0.0003528	0.0002767		1.59166	-0.00161	-0.00171	-0.00169	-0.0023	-0.00139		1.59166	-0.00155	-0.00168	-0.00152	-0.00159	-0.00152		1.59166	-0.00128	-0.00164	-0.00169	-0.00142	-0.00191
1.59333	0.0004952	0.0004378	0.0003153	0.0003734	0.0002861		1.59333	-0.00165	-0.00171	-0.00167	-0.00227	-0.00137		1.59333	-0.00158	-0.00171	-0.00152	-0.00162	-0.00151		1.59333	-0.00129	-0.00164	-0.00169	-0.00144	-0.00185
1.595	0.0005058	0.0004134	0.0003322	0.0003859	0.0002968		1.595	-0.00169	-0.0017	-0.00164	-0.00222	-0.00134		1.595	-0.0016	-0.00174	-0.00153	-0.0016	-0.00149		1.595	-0.0013	-0.00164	-0.0017	-0.00146	-0.00179
1.59666	0.0005014	0.0003909	0.000329	0.0003784	0.0003068		1.59666	-0.00173	-0.0017	-0.00163	-0.0022	-0.00133		1.59666	-0.0016	-0.00174	-0.00154	-0.00158	-0.00148		1.59666	-0.00131	-0.00161	-0.00172	-0.00146	-0.00178
1.59833	0.0005233	0.0003928	0.0003197	0.0003703	0.0003168		1.59833	-0.00175	-0.00166	-0.00163	-0.00218	-0.00137		1.59833	-0.00162	-0.00176	-0.00156	-0.00156	-0.00149		1.59833	-0.00133	-0.00158	-0.00174	-0.00149	-0.00177
1.6	0.0005358	0.0003953	0.0003134	0.0003897	0.0003118		1.6	-0.00178	-0.00164	-0.00162	-0.00218	-0.00139		1.6	-0.0016	-0.00176	-0.00158	-0.00153	-0.0015		1.6	-0.00135	-0.00155	-0.00174	-0.0015	-0.00179
1.60166	0.0005233	0.0003878	0.000324	0.000414	0.0002962		1.60166	-0.00174	-0.0016	-0.00163	-0.0022	-0.00142		1.60166	-0.00158	-0.00174	-0.00161	-0.0015	-0.0015		1.60166	-0.00136	-0.00154	-0.00173	-0.00151	-0.00182
1.60333	0.0005008	0.0003934	0.0003159	0.0004359	0.0002805		1.60333	-0.00171	-0.00156	-0.00163	-0.00223	-0.00145		1.60333	-0.00153	-0.00173	-0.00161	-0.00149	-0.00151		1.60333	-0.00139	-0.00154	-0.00171	-0.0015	-0.00185
1.605	0.0004989	0.0004034	0.0003309	0.0004396	0.0002818		1.605	-0.00167	-0.00153	-0.00163	-0.00227	-0.00146		1.605	-0.0015	-0.00172	-0.0016	-0.00149	-0.00151		1.605	-0.00141	-0.00154	-0.00168	-0.00151	-0.00185
1.60666	0.0004902	0.0004053	0.0003565	0.0004396	0.0002843		1.60666	-0.00163	-0.00152	-0.00162	-0.00228	-0.00145		1.60666	-0.00146	-0.0017	-0.00161	-0.00151	-0.00151		1.60666	-0.00142	-0.00158	-0.00165	-0.0015	-0.00184
1.60833	0.0004889	0.0003847	0.0003702	0.0004109	0.0002968		1.60833	-0.00157	-0.00149	-0.00163	-0.00229	-0.00143		1.60833	-0.00145	-0.00168	-0.00163	-0.00154	-0.00151		1.60833	-0.00141	-0.0016	-0.00164	-0.00145	-0.00185
1.61	0.0005083	0.0003678	0.0003471	0.0003615	0.0003055		1.61	-0.00154	-0.00151	-0.00165	-0.00229	-0.00143		1.61	-0.00143	-0.00168	-0.00165	-0.00156	-0.00152		1.61	-0.0014	-0.00162	-0.00164	-0.00143	-0.00185
1.61166	0.0005233	0.0003597	0.0003434	0.0003284	0.0003043		1.61166	-0.00151	-0.00154	-0.00167	-0.0023	-0.00144		1.61166	-0.00145	-0.00166	-0.00167	-0.00158	-0.00153		1.61166	-0.00137	-0.00162	-0.00165	-0.00142	-0.00186
1.61333	0.000527	0.0003616	0.0003271	0.0003172	0.000303		1.61333	-0.0015	-0.00157	-0.00168	-0.00227	-0.00145		1.61333	-0.00149	-0.00165	-0.00171	-0.00159	-0.00154		1.61333	-0.00132	-0.00163	-0.00169	-0.0014	-0.00189
1.615	0.0005158	0.0003578	0.0003196	0.0003004	0.0002937		1.615	-0.00148	-0.00159	-0.00174	-0.00227	-0.00147		1.615	-0.00154	-0.00164	-0.00172	-0.00159	-0.00153		1.615	-0.0013	-0.00163	-0.00171	-0.00142	-0.00192
1.61666	0.0004783	0.0003691	0.000329	0.0003091	0.0003056		1.61666	-0.0015	-0.00165	-0.00175	-0.00226	-0.00149		1.61666	-0.00157	-0.00167	-0.00171	-0.00156	-0.00152		1.61666	-0.00129	-0.00165	-0.00172	-0.00147	-0.00194
1.61833	0.0004514	0.0003922	0.0003671	0.0003391	0.0003369		1.61833	-0.00152	-0.00168	-0.00177	-0.00224	-0.00149		1.61833	-0.00163	-0.00168	-0.00167	-0.00156	-0.00151		1.61833	-0.00127	-0.00166	-0.00171	-0.00151	-0.00194
1.62	0.0004289	0.0003922	0.0003715	0.0003528	0.000377		1.62	-0.00155	-0.0017	-0.00177	-0.00221	-0.00148		1.62	-0.00164	-0.00168	-0.00165	-0.00155	-0.00149		1.62	-0.00126	-0.00168	-0.00172	-0.00152	-0.00195
1.62166	0.0004002	0.0003847	0.0003759	0.000361	0.000382		1.62166	-0.00156	-0.00172	-0.00179	-0.0022	-0.00148		1.62166	-0.00162	-0.0017	-0.00161	-0.00156	-0.00147		1.62166	-0.00128	-0.0017	-0.0017	-0.00154	-0.00193
1.62333	0.0003952	0.0003884	0.000364	0.0003934	0.0004077		1.62333	-0.00159	-0.00173	-0.00177	-0.00218	-0.00147		1.62333	-0.00162	-0.00172	-0.00159	-0.00155	-0.00147		1.62333	-0.00128	-0.0017	-0.0017	-0.00154	-0.00191
1.625	0.0004227	0.0003909	0.0003471	0.0004097	0.0003889		1.625	-0.00161	-0.00172	-0.00175	-0.00217	-0.00147		1.625	-0.00162	-0.0017	-0.00157	-0.00157	-0.00147		1.625	-0.00128	-0.00168	-0.00171	-0.00151	-0.00188
1.62666	0.000424	0.0003765	0.0003328	0.0004165	0.000362		1.62666	-0.00164	-0.0017	-0.00173	-0.00218	-0.00147		1.62666	-0.00159	-0.0017	-0.00156	-0.00158	-0.00146		1.62666	-0.0013	-0.00167	-0.00174	-0.00146	-0.00188
1.62833	0.0004258	0.0003772	0.0003396	0.0004221	0.0003407		1.62833	-0.00165	-0.00167	-0.00169	-0.00219	-0.00146		1.62833	-0.0016	-0.00171	-0.00155	-0.00159	-0.00147		1.62833	-0.00131	-0.00166	-0.00174	-0.00144	-0.00185
1.63	0.0004439	0.0003603	0.0003527	0.000429	0.0003532		1.63	-0.00168	-0.00165	-0.00167	-0.00219	-0.00146		1.63	-0.0016	-0.00171	-0.00155	-0.00162	-0.00149		1.63	-0.0013	-0.00164	-0.00175	-0.00142	-0.00181
1.63166	0.0004377	0.000331	0.0003715	0.0004259	0.0003444		1.63166	-0.00167	-0.00163	-0.00164	-0.00221	-0.00146		1.63166	-0.00158	-0.0017	-0.00153	-0.00165	-0.0015		1.63166	-0.00131	-0.00165	-0.00174	-0.00139	-0.00179
1.63333	0.0004283	0.0002941	0.0003715	0.0004128	0.0003544		1.63333	-0.00166	-0.00163	-0.00164	-0.00224	-0.00146		1.63333	-0.00158	-0.0017	-0.00153	-0.00168	-0.00152		1.63333	-0.0013	-0.00166	-0.00173	-0.00139	-0.00179
1.635	0.0004514	0.0002747	0.0003552	0.0004047	0.0003482		1.635	-0.00165	-0.00162	-0.00164	-0.00227	-0.00147		1.635	-0.00158	-0.00171	-0.00153	-0.00169	-0.00154		1.635	-0.00129	-0.00166	-0.00172	-0.0014	-0.00177
1.63666	0.0004677	0.0002585	0.0003527	0.0003903	0.0003312		1.63666	-0.00165	-0.00161	-0.00165	-0.00232	-0.00149		1.63666	-0.00156	-0.00171	-0.00152	-0.00169	-0.00156		1.63666	-0.00131	-0.00165	-0.0017	-0.00143	-0.00178
1.63833	0.0004864	0.0002579	0.0003515	0.0003947	0.0003087		1.63833	-0.00164	-0.0016	-0.00167	-0.00238	-0.0015		1.63833	-0.00157	-0.00172	-0.00153	-0.00167	-0.00158		1.63833	-0.00134	-0.00164	-0.00169	-0.00148	-0.0018
1.64	0.0005171	0.0002704	0.000349	0.0003716	0.000278		1.64	-0.00165	-0.00157	-0.00168	-0.00242	-0.00151		1.64	-0.00156	-0.00175	-0.00156	-0.00166	-0.00158		1.64	-0.00135	-0.00162	-0.0017	-0.00154	-0.00182
1.64166	0.0005502	0.000306	0.0003646	0.0003741	0.000268		1.64166	-0.00163	-0.00153	-0.00168	-0.00243	-0.0015		1.64166	-0.00154	-0.0018	-0.00156	-0.00163	-0.00156		1.64166	-0.00138	-0.0016	-0.00172	-0.00157	-0.00181
1.64333	0.0005439	0.000336	0.000384	0.0003653	0.0002774		1.64333	-0.00162	-0.00153	-0.00166	-0.00244	-0.00148		1.64333	-0.00151	-0.00182	-0.00158	-0.00162	-0.00157		1.64333	-0.0014	-0.0016	-0.00173	-0.00161	-0.00183
1.645	0.0005571	0.0003609	0.000389	0.0003753	0.0002811		1.645	-0.00161	-0.00155	-0.00163	-0.00242	-0.00146		1.645	-0.00151	-0.00184	-0.00157	-0.00158	-0.00158		1.645	-0.00141	-0.00159	-0.00175	-0.00161	-0.00184
1.64666	0.0005402	0.0003828	0.0003827	0.0003616	0.0002811		1.64666	-0.00162	-0.00156	-0.00161	-0.00239	-0.00144		1.64666	-0.00149	-0.00185	-0.00156	-0.00157	-0.00157		1.64666	-0.00143	-0.0016	-0.00177	-0.0016	-0.00185
1.64833	0.0005427	0.0003903	0.0003827	0.0003809	0.0002968		1.64833	-0.00164	-0.00162	-0.0016	-0.00236	-0.00144		1.64833	-0.00152	-0.00183	-0.00155	-0.00156	-0.00158		1.64833	-0.00146	-0.00159	-0.00178	-0.00158	-0.00186
1.65	0.0005233	0.000376	0.0003771	0.0003803	0.0003012		1.65	-0.00167	-0.00169	-0.00161	-0.00236	-0.00147		1.65	-0.00155	-0.0018	-0.00155	-0.00156	-0.00159		1.65	-0.00147	-0.00159	-0.00178	-0.00158	-0.00189
1.65166	0.0005346	0.000366	0.0003783	0.000379	0.0002937		1.65166	-0.00171	-0.00173	-0.00165	-0.00236	-0.00148		1.65166	-0.00159	-0.00178	-0.00156	-0.00156	-0.00158		1.65166	-0.00149	-0.00157	-0.00178	-0.00158	-0.00191
1.65333	0.0005327	0.0003454	0.0003665	0.0003859	0.0002955		1.65333	-0.00172	-0.00173	-0.00168	-0.00236	-0.0015		1.65333	-0.00162	-0.00175	-0.00159	-0.00157	-0.00156		1.65333	-0.00148	-0.00158	-0.00178	-0.00158	-0.00193
1.655	0.0005596	0.0003316	0.0003652	0.0003859	0.0002993		1.655	-0.00172	-0.00172	-0.00169	-0.00237	-0.00151		1.655	-0.00164	-0.00173	-0.0016	-0.00158	-0.00156		1.655	-0.00146	-0.00159	-0.00177	-0.00157	-0.00195
1.65666	0.0005439	0.000346	0.0003465	0.0003809	0.000298		1.65666	-0.00171	-0.00167	-0.0017	-0.00239	-0.0015		1.65666	-0.00163	-0.00172	-0.00162	-0.00156	-0.00156		1.65666	-0.00141	-0.00162	-0.00175	-0.00157	-0.00196
1.65833	0.0005402	0.0003747	0.0003471	0.0003972	0.0002868		1.65833	-0.0017	-0.00162	-0.00169	-0.0024	-0.00148		1.65833	-0.00162	-0.00173	-0.00162	-0.00154	-0.00157		1.65833	-0.00137	-0.00165	-0.00175	-0.00157	-0.00196
1.66	0.0005002	0.0003809	0.0003427	0.0004165	0.000283		1.66	-0.00168	-0.00155	-0.00168	-0.00241	-0.00146		1.66	-0.00163	-0.00173	-0.00164	-0.00152	-0.00158		1.66	-0.00135	-0.00168	-0.00175	-0.00156	-0.00192
1.66166	0.0004458	0.0004003	0.0003527	0.0003916	0.000278		1.66166	-0.00168	-0.00152	-0.00168	-0.00241	-0.00145		1.66166	-0.00164	-0.00175	-0.00165	-0.00151	-0.00158		1.66166	-0.00134	-0.0017	-0.00175	-0.00156	-0.00189
1.66333	0.000374	0.0004253	0.0003546	0.0003941	0.0002611		1.66333	-0.00168	-0.0015	-0.0017	-0.00241	-0.00143		1.66333	-0.00164	-0.00176	-0.00168	-0.00152	-0.00159		1.66333	-0.00135	-0.00173	-0.00175	-0.00159	-0.00186
1.665	0.0003252	0.0004197	0.0003808	0.0003797	0.0002605		1.665	-0.00168	-0.00149	-0.00171	-0.0024	-0.00144		1.665	-0.00166	-0.00178	-0.00169	-0.00155	-0.00159		1.665	-0.00137	-0.00174	-0.00178	-0.00161	-0.00183
1.66666	0.0002809	0.0004072	0.0003902	0.000351	0.0002642		1.66666	-0.00167	-0.00152	-0.00173	-0.0024	-0.00144		1.66666	-0.00167	-0.00181	-0.00171	-0.00159	-0.00158		1.66666	-0.00138	-0.00173	-0.00179	-0.00162	-0.00182
1.66833	0.0002828	0.0004153	0.0003946	0.0003279	0.0002454		1.66833	-0.00167	-0.00155	-0.00173	-0.0024	-0.00146		1.66833	-0.00167	-0.00182	-0.00169	-0.00163	-0.00157		1.66833	-0.00137	-0.00172	-0.0018	-0.00164	-0.00185
1.67	0.0003021	0.0004097	0.0003989	0.0003516	0.0002335		1.67	-0.00165	-0.00158	-0.00172	-0.00241	-0.00147		1.67	-0.00166	-0.00183	-0.00166	-0.00165	-0.00157		1.67	-0.00137	-0.00174	-0.0018	-0.00165	-0.00189
1.67166	0.0003546	0.0003884	0.0004083	0.0003553	0.0002423		1.67166	-0.00163	-0.00162	-0.00169	-0.0024	-0.0015		1.67166	-0.00165	-0.00183	-0.00163	-0.00166	-0.00157		1.67166	-0.00135	-0.00174	-0.0018	-0.00165	-0.00191
1.67333	0.000404	0.0003672	0.0004165	0.0003628	0.0002367		1.67333	-0.00162	-0.00165	-0.00168	-0.00239	-0.00152		1.67333	-0.00165	-0.00181	-0.0016	-0.00167	-0.00156		1.67333	-0.00133	-0.00175	-0.00177	-0.00164	-0.00195
1.675	0.0004483	0.0003266	0.0004152	0.0003497	0.0002398		1.675	-0.00162	-0.00164	-0.00168	-0.00238	-0.00152		1.675	-0.00164	-0.00178	-0.00158	-0.00165	-0.00156		1.675	-0.00133	-0.00175	-0.00176	-0.0016	-0.00195
1.67666	0.000469	0.0002916	0.0004365	0.0003297	0.0002655		1.67666	-0.0016	-0.00165	-0.00168	-0.00235	-0.00153		1.67666	-0.00162	-0.00175	-0.0016	-0.00163	-0.00159		1.67666	-0.00135	-0.00175	-0.00176	-0.00158	-0.00194
1.67833	0.0004846	0.0002666	0.0004471	0.0002897	0.0002774		1.67833	-0.00162	-0.00165	-0.00171	-0.00232	-0.00153		1.67833	-0.00161	-0.00171	-0.00162	-0.00162	-0.00159		1.67833	-0.00138	-0.00171	-0.00176	-0.00157	-0.00192
1.68	0.0004615	0.0002335	0.0004503	0.0002597	0.0002699		1.68	-0.00164	-0.00166	-0.00173	-0.00232	-0.00151		1.68	-0.00158	-0.00167	-0.00162	-0.00161	-0.0016		1.68	-0.00141	-0.00169	-0.00176	-0.00153	-0.00192
1.68166	0.0004458	0.0002198	0.0004221	0.0002429	0.000268		1.68166	-0.00168	-0.00167	-0.00173	-0.00232	-0.00147		1.68166	-0.00155	-0.00166	-0.00164	-0.0016	-0.00162		1.68166	-0.00144	-0.00167	-0.00179	-0.00151	-0.0019
1.68333	0.0004246	0.0002304	0.000404	0.0002654	0.0002398		1.68333	-0.0017	-0.00169	-0.00172	-0.00233	-0.00146		1.68333	-0.00152	-0.00166	-0.00165	-0.0016	-0.00164		1.68333	-0.00147	-0.00166	-0.00179	-0.00151	-0.00191
1.685	0.0003877	0.0002285	0.0003615	0.0002804	0.0002172		1.685	-0.00173	-0.0017	-0.00171	-0.00234	-0.00143		1.685	-0.00149	-0.00166	-0.00164	-0.00161	-0.00163		1.685	-0.00149	-0.00166	-0.00179	-0.0015	-0.00192
1.68666	0.0003521	0.0002235	0.0003271	0.0003003	0.0002104		1.68666	-0.00171	-0.00171	-0.00168	-0.00237	-0.00144		1.68666	-0.00146	-0.00167	-0.00162	-0.00161	-0.00164		1.68666	-0.0015	-0.00168	-0.00178	-0.00149	-0.00194
1.68833	0.0003165	0.0002354	0.0003021	0.0002916	0.0002078		1.68833	-0.0017	-0.00172	-0.00165	-0.0024	-0.00146		1.68833	-0.00146	-0.00169	-0.00162	-0.00161	-0.00164		1.68833	-0.00149	-0.0017	-0.00177	-0.00149	-0.00194
1.69	0.0002834	0.0002472	0.0002971	0.0002698	0.0001985		1.69	-0.00166	-0.0017	-0.00164	-0.00242	-0.00151		1.69	-0.00148	-0.0017	-0.00161	-0.0016	-0.00162		1.69	-0.00148	-0.00172	-0.00177	-0.00151	-0.00197
1.69166	0.0002647	0.0002416	0.0002971	0.0002273	0.0002135		1.69166	-0.00162	-0.00169	-0.00167	-0.00242	-0.00155		1.69166	-0.0015	-0.00173	-0.00161	-0.00161	-0.00159		1.69166	-0.00147	-0.00175	-0.00177	-0.00152	-0.00197
1.69333	0.0002609	0.0002398	0.0003003	0.0002029	0.0002135		1.69333	-0.0016	-0.00169	-0.0017	-0.00242	-0.00159		1.69333	-0.00153	-0.00175	-0.00161	-0.00161	-0.00156		1.69333	-0.00146	-0.00176	-0.00177	-0.00154	-0.00198
1.695	0.0002466	0.0002342	0.0003165	0.0001755	0.0001947		1.695	-0.0016	-0.0017	-0.00174	-0.00241	-0.00161		1.695	-0.00156	-0.00177	-0.00161	-0.00161	-0.00154		1.695	-0.00145	-0.00178	-0.00178	-0.00154	-0.00199
1.69666	0.0002541	0.0002279	0.0003271	0.0001867	0.0001753		1.69666	-0.00161	-0.0017	-0.00179	-0.00239	-0.00163		1.69666	-0.00157	-0.0018	-0.00162	-0.00163	-0.00152		1.69666	-0.00146	-0.00178	-0.00178	-0.00154	-0.002
1.69833	0.0002409	0.0001942	0.0003302	0.0002098	0.0001628		1.69833	-0.00162	-0.00173	-0.00181	-0.00237	-0.00162		1.69833	-0.00157	-0.00183	-0.00165	-0.00165	-0.00152		1.69833	-0.00145	-0.00178	-0.00175	-0.00155	-0.00202
1.7	0.000211	0.0001749	0.0003109	0.0002266	0.0001615		1.7	-0.00166	-0.00176	-0.00181	-0.00239	-0.0016		1.7	-0.00158	-0.00184	-0.00163	-0.00164	-0.00154		1.7	-0.00142	-0.00178	-0.00174	-0.00156	-0.00205
1.70166	0.0001903	0.0001411	0.0002946	0.0002335	0.0001835		1.70166	-0.00168	-0.00177	-0.00178	-0.0024	-0.00162		1.70166	-0.0016	-0.00184	-0.00162	-0.00164	-0.00156		1.70166	-0.00139	-0.00176	-0.00172	-0.00156	-0.00207
1.70333	0.0001897	0.0001262	0.0002734	0.0002366	0.0002123		1.70333	-0.00169	-0.00176	-0.00175	-0.00241	-0.00162		1.70333	-0.00162	-0.00184	-0.00161	-0.00165	-0.00155		1.70333	-0.00138	-0.00174	-0.00173	-0.00158	-0.00208
1.705	0.0001747	0.0001062	0.0002341	0.0002185	0.0002398		1.705	-0.0017	-0.00174	-0.00172	-0.00243	-0.00161		1.705	-0.00163	-0.00183	-0.0016	-0.00166	-0.00156		1.705	-0.00137	-0.00174	-0.00175	-0.00161	-0.00208
1.70666	0.0001691	0.0001136	0.0002004	0.0001873	0.0002549		1.70666	-0.0017	-0.0017	-0.00169	-0.00242	-0.00162		1.70666	-0.00164	-0.00181	-0.00157	-0.00166	-0.00156		1.70666	-0.00141	-0.00174	-0.00178	-0.0016	-0.00204
1.70833	0.0001803	0.000133	0.0001923	0.0001748	0.0002367		1.70833	-0.00169	-0.00165	-0.00167	-0.00242	-0.0016		1.70833	-0.00165	-0.00181	-0.00158	-0.00169	-0.00156		1.70833	-0.00145	-0.00174	-0.0018	-0.00158	-0.002
1.71	0.0001853	0.0001642	0.0001848	0.0001735	0.0001897		1.71	-0.00168	-0.00161	-0.00166	-0.00241	-0.00153		1.71	-0.00165	-0.00181	-0.00162	-0.00169	-0.00156		1.71	-0.0015	-0.00176	-0.00185	-0.00158	-0.00196
1.71166	0.0001716	0.0001686	0.000148	0.0001754	0.0001496		1.71166	-0.00167	-0.00157	-0.00166	-0.00238	-0.0015		1.71166	-0.00163	-0.00181	-0.00163	-0.00169	-0.00159		1.71166	-0.0015	-0.00177	-0.00185	-0.00158	-0.00192
1.71333	0.0001554	0.0001692	0.0001442	0.0001867	0.0001283		1.71333	-0.00167	-0.00157	-0.00167	-0.00236	-0.00147		1.71333	-0.00163	-0.0018	-0.00163	-0.00168	-0.0016		1.71333	-0.00149	-0.00178	-0.00183	-0.00158	-0.0019
1.715	0.0001541	0.0001661	0.0001417	0.0002079	0.0001321		1.715	-0.00168	-0.00158	-0.00169	-0.00236	-0.00144		1.715	-0.00162	-0.00179	-0.00165	-0.00167	-0.00162		1.715	-0.00144	-0.00178	-0.00183	-0.0016	-0.00191
1.71666	0.0001379	0.0001386	0.0001336	0.0002142	0.0001471		1.71666	-0.00171	-0.0016	-0.00171	-0.00233	-0.00145		1.71666	-0.00161	-0.00179	-0.00164	-0.00164	-0.00163		1.71666	-0.0014	-0.00179	-0.00181	-0.00162	-0.00192
1.71833	0.0001067	0.0001149	0.0001242	0.0002092	0.0001803		1.71833	-0.00173	-0.00163	-0.00173	-0.00233	-0.00147		1.71833	-0.0016	-0.00177	-0.00161	-0.00164	-0.00165		1.71833	-0.00136	-0.00179	-0.00178	-0.00164	-0.00194
1.72	9.36e-05	0.0001105	0.0001379	0.0002104	0.0002047		1.72	-0.00176	-0.00168	-0.00173	-0.00235	-0.00147		1.72	-0.00162	-0.00175	-0.0016	-0.00162	-0.00164		1.72	-0.00135	-0.00177	-0.00178	-0.00162	-0.00198
1.72166	0.0001017	0.0001249	0.000146	0.0002185	0.0002097		1.72166	-0.00177	-0.00169	-0.00173	-0.00238	-0.00147		1.72166	-0.00161	-0.00176	-0.00161	-0.00162	-0.00165		1.72166	-0.00135	-0.00177	-0.0018	-0.0016	-0.00199
1.72333	9.92e-05	0.0001292	0.0001691	0.0002266	0.0001816		1.72333	-0.00176	-0.0017	-0.00174	-0.00238	-0.00147		1.72333	-0.00163	-0.00178	-0.0016	-0.00163	-0.00164		1.72333	-0.00138	-0.00175	-0.00181	-0.00157	-0.002
1.725	0.0001036	0.0001479	0.0001816	0.0002373	0.0001647		1.725	-0.00173	-0.00171	-0.00174	-0.00242	-0.00146		1.725	-0.00164	-0.00179	-0.00161	-0.00163	-0.00162		1.725	-0.0014	-0.00173	-0.00181	-0.00156	-0.00202
1.72666	0.0001342	0.0001561	0.000191	0.0002416	0.0001384		1.72666	-0.00173	-0.00171	-0.00175	-0.00244	-0.00145		1.72666	-0.00167	-0.00181	-0.00163	-0.00161	-0.0016		1.72666	-0.00142	-0.00173	-0.00183	-0.00153	-0.00201
1.72833	0.0001516	0.0001648	0.0002016	0.000216	0.0001296		1.72833	-0.00173	-0.00168	-0.00176	-0.00246	-0.00148		1.72833	-0.00168	-0.00183	-0.00163	-0.00161	-0.0016		1.72833	-0.00145	-0.00173	-0.00181	-0.00154	-0.00198
1.73	0.0001479	0.0001548	0.0001941	0.0001742	0.0001252		1.73	-0.00175	-0.00166	-0.00178	-0.00247	-0.00148		1.73	-0.00169	-0.00183	-0.00164	-0.00162	-0.0016		1.73	-0.00146	-0.00172	-0.00179	-0.00157	-0.00196
1.73166	0.000141	0.0001399	0.0001585	0.0001099	0.0001553		1.73166	-0.00178	-0.00165	-0.00177	-0.00249	-0.00152		1.73166	-0.00168	-0.00182	-0.00165	-0.00164	-0.00161		1.73166	-0.00147	-0.00175	-0.00177	-0.00162	-0.00193
1.73333	0.0001329	0.000118	0.0001423	5e-05	0.0001609		1.73333	-0.00181	-0.00162	-0.00177	-0.00248	-0.00156		1.73333	-0.00169	-0.00182	-0.00165	-0.00169	-0.00163		1.73333	-0.00147	-0.00176	-0.00176	-0.00164	-0.0019
1.735	0.0001061	9.99e-05	0.0001242	-5.6e-06	0.0001715		1.735	-0.00183	-0.0016	-0.00179	-0.00247	-0.00157		1.735	-0.00166	-0.00182	-0.00165	-0.00172	-0.00163		1.735	-0.00146	-0.00177	-0.00173	-0.00168	-0.0019
1.73666	8.11e-05	5.69e-05	0.0001029	-2.86e-05	0.0001515		1.73666	-0.00183	-0.00159	-0.00179	-0.00245	-0.00158		1.73666	-0.00165	-0.00183	-0.00166	-0.00176	-0.00164		1.73666	-0.00145	-0.00179	-0.00172	-0.00172	-0.0019
1.73833	6.24e-05	8.2e-06	0.0001004	-3.8e-05	0.0001377		1.73833	-0.00182	-0.00159	-0.00179	-0.00242	-0.0016		1.73833	-0.00165	-0.00182	-0.00165	-0.00176	-0.00163		1.73833	-0.00145	-0.00178	-0.0017	-0.00171	-0.00191
1.74	3.8e-05	-2.49e-05	0.0001011	-9.3e-06	8.2e-05		1.74	-0.00182	-0.00158	-0.00179	-0.0024	-0.00159		1.74	-0.00164	-0.00182	-0.00163	-0.00176	-0.00159		1.74	-0.00144	-0.00176	-0.0017	-0.00168	-0.00192
1.74166	1.74e-05	-7.67e-05	7.86e-05	8.2e-06	6.26e-05		1.74166	-0.00182	-0.00159	-0.00179	-0.0024	-0.00157		1.74166	-0.00163	-0.00183	-0.00162	-0.00173	-0.00157		1.74166	-0.00146	-0.00176	-0.00168	-0.00167	-0.0019
1.74333	2.4e-06	-0.0001179	5.3e-05	5.94e-05	2.44e-05		1.74333	-0.00179	-0.00159	-0.00177	-0.00239	-0.00158		1.74333	-0.00163	-0.00182	-0.00161	-0.00171	-0.00156		1.74333	-0.00146	-0.00175	-0.00171	-0.00168	-0.00189
1.745	1.2e-06	-0.0001229	3.3e-05	0.0001087	1.82e-05		1.745	-0.00178	-0.00162	-0.00175	-0.00238	-0.00157		1.745	-0.00162	-0.00179	-0.00161	-0.00169	-0.00155		1.745	-0.00147	-0.00173	-0.00172	-0.00167	-0.00188
1.74666	4.3e-06	-0.0001285	1.56e-05	0.0001362	1.07e-05		1.74666	-0.00176	-0.00163	-0.00174	-0.00239	-0.00157		1.74666	-0.00161	-0.00181	-0.00162	-0.00167	-0.00157		1.74666	-0.00146	-0.00173	-0.00174	-0.0017	-0.00189
1.74833	2.8e-05	-0.0001385	2.18e-05	0.0001455	4.39e-05		1.74833	-0.00174	-0.00165	-0.00175	-0.00242	-0.00156		1.74833	-0.0016	-0.00179	-0.00163	-0.00165	-0.00161		1.74833	-0.00144	-0.00173	-0.00174	-0.00174	-0.00188
1.75	3.24e-05	-0.000111	5.06e-05	0.0001724	2.88e-05		1.75	-0.0017	-0.00167	-0.00176	-0.00242	-0.00156		1.75	-0.00159	-0.00178	-0.00166	-0.00165	-0.00163		1.75	-0.00142	-0.0017	-0.00175	-0.00177	-0.00192
1.75166	5.05e-05	-7.42e-05	9.99e-05	0.0001667	4.89e-05		1.75166	-0.00169	-0.00168	-0.00177	-0.00243	-0.00154		1.75166	-0.00158	-0.00178	-0.00169	-0.00167	-0.00165		1.75166	-0.0014	-0.0017	-0.00173	-0.00177	-0.00194
1.75333	4.31e-05	-5.79e-05	0.0001311	0.0001455	5.7e-05		1.75333	-0.00168	-0.00168	-0.00179	-0.00246	-0.00155		1.75333	-0.00157	-0.0018	-0.00171	-0.00168	-0.00166		1.75333	-0.0014	-0.00172	-0.00173	-0.00173	-0.00196
1.755	3.81e-05	-2.24e-05	0.0001442	0.0001293	5.32e-05		1.755	-0.00169	-0.00168	-0.00181	-0.00246	-0.00153		1.755	-0.00154	-0.0018	-0.00174	-0.00169	-0.00165		1.755	-0.00141	-0.00173	-0.00174	-0.0017	-0.00197
1.75666	-6e-07	1.13e-05	0.0001379	9.62e-05	1.88e-05		1.75666	-0.00171	-0.00169	-0.00181	-0.00245	-0.00153		1.75666	-0.00153	-0.00184	-0.00176	-0.00173	-0.00165		1.75666	-0.00144	-0.00172	-0.00174	-0.00165	-0.002
1.75833	5e-06	1.88e-05	0.0001005	4.75e-05	2.76e-05		1.75833	-0.00173	-0.0017	-0.0018	-0.00247	-0.00155		1.75833	-0.00153	-0.00186	-0.00177	-0.00175	-0.00164		1.75833	-0.00148	-0.00174	-0.00177	-0.00159	-0.00201
1.76	-1.81e-05	-6e-07	4.43e-05	-1.24e-05	2.82e-05		1.76	-0.00175	-0.00174	-0.00179	-0.00247	-0.00158		1.76	-0.00154	-0.00187	-0.00174	-0.00175	-0.00164		1.76	-0.00152	-0.00173	-0.0018	-0.00155	-0.00202
1.76166	-3.62e-05	-2.3e-05	1.2e-06	-5.36e-05	1.63e-05		1.76166	-0.00177	-0.00175	-0.00179	-0.00249	-0.00158		1.76166	-0.00156	-0.00188	-0.00172	-0.00177	-0.00165		1.76166	-0.00156	-0.0017	-0.00181	-0.00156	-0.00202
1.76333	-5.62e-05	-5.11e-05	-4.18e-05	-7.54e-05	1.32e-05		1.76333	-0.00176	-0.00176	-0.0018	-0.00251	-0.00162		1.76333	-0.0016	-0.00189	-0.00168	-0.00178	-0.00167		1.76333	-0.00156	-0.00169	-0.00181	-0.00156	-0.00202
1.765	-5.81e-05	-7.23e-05	-8.3e-05	-6.55e-05	3.19e-05		1.765	-0.00173	-0.00176	-0.0018	-0.00253	-0.00163		1.765	-0.00164	-0.00186	-0.00166	-0.00176	-0.00168		1.765	-0.00156	-0.0017	-0.00182	-0.00158	-0.002
1.76666	-0.0001011	-9.86e-05	-9.93e-05	-4.05e-05	2.69e-05		1.76666	-0.0017	-0.00175	-0.0018	-0.00254	-0.00163		1.76666	-0.00165	-0.00186	-0.00162	-0.00176	-0.0017		1.76666	-0.00155	-0.0017	-0.00181	-0.0016	-0.002
1.76833	-0.0001273	-0.0001191	-0.0001043	-9.3e-06	6e-07		1.76833	-0.00168	-0.00172	-0.0018	-0.00256	-0.00164		1.76833	-0.00166	-0.00185	-0.00161	-0.00174	-0.0017		1.76833	-0.00151	-0.00171	-0.00182	-0.00166	-0.00199
1.77	-0.000123	-0.0001547	-0.0001024	1.13e-05	-8.7e-06		1.77	-0.00163	-0.00173	-0.00177	-0.00256	-0.00164		1.77	-0.00165	-0.00185	-0.00162	-0.00173	-0.0017		1.77	-0.00148	-0.00173	-0.00184	-0.00171	-0.00199
1.77166	-0.0001398	-0.0001765	-9.43e-05	5e-06	-1e-05		1.77166	-0.00159	-0.00171	-0.00175	-0.00256	-0.00162		1.77166	-0.00162	-0.00185	-0.00164	-0.00172	-0.0017		1.77166	-0.00146	-0.00173	-0.00186	-0.00173	-0.00197
1.77333	-0.0001598	-0.0002195	-9.18e-05	-1.68e-05	-2.63e-05		1.77333	-0.00158	-0.0017	-0.00173	-0.00259	-0.00161		1.77333	-0.0016	-0.00185	-0.00165	-0.00171	-0.00169		1.77333	-0.00144	-0.00171	-0.00186	-0.00174	-0.00197
1.775	-0.0001504	-0.0002301	-0.0001061	-4.93e-05	-2.38e-05		1.775	-0.00157	-0.00168	-0.0017	-0.00258	-0.0016		1.775	-0.00159	-0.00183	-0.00167	-0.00172	-0.00165		1.775	-0.00142	-0.00169	-0.00184	-0.00175	-0.00195
1.77666	-0.0001523	-0.0002451	-0.0001417	-6.55e-05	-1.56e-05		1.77666	-0.00157	-0.00169	-0.00168	-0.00256	-0.00156		1.77666	-0.00159	-0.00182	-0.00171	-0.00171	-0.00163		1.77666	-0.00143	-0.00168	-0.00183	-0.00172	-0.00193
1.77833	-0.0001697	-0.0002152	-0.0001978	-8.3e-05	-5.6e-06		1.77833	-0.00158	-0.00169	-0.00171	-0.00256	-0.00155		1.77833	-0.00162	-0.00179	-0.00171	-0.00169	-0.0016		1.77833	-0.00145	-0.00167	-0.0018	-0.00168	-0.00192
1.78	-0.000161	-0.0002158	-0.0002534	-7.24e-05	-2.06e-05		1.78	-0.00162	-0.00172	-0.00173	-0.00254	-0.00154		1.78	-0.00164	-0.00177	-0.00172	-0.00167	-0.00158		1.78	-0.00149	-0.00167	-0.0018	-0.00166	-0.00194
1.78166	-0.0001242	-0.0001996	-0.000287	-5.86e-05	-2.19e-05		1.78166	-0.00165	-0.00174	-0.00175	-0.00251	-0.00154		1.78166	-0.00165	-0.00174	-0.00172	-0.00168	-0.00157		1.78166	-0.00151	-0.00169	-0.00182	-0.00165	-0.00195
1.78333	-0.0001204	-0.0002059	-0.0002989	-5.24e-05	-2.63e-05		1.78333	-0.00168	-0.00178	-0.00178	-0.00246	-0.00155		1.78333	-0.00167	-0.00173	-0.00171	-0.00166	-0.0016		1.78333	-0.00155	-0.00172	-0.00185	-0.00164	-0.00198
1.785	-9.99e-05	-0.0001996	-0.0002721	-5.55e-05	-1.69e-05		1.785	-0.00171	-0.00179	-0.00181	-0.00243	-0.00158		1.785	-0.00168	-0.00172	-0.00169	-0.00169	-0.0016		1.785	-0.00157	-0.00174	-0.00187	-0.00162	-0.002
1.78666	-0.0001117	-0.0002221	-0.000214	-4.8e-05	-2.31e-05		1.78666	-0.00176	-0.00181	-0.00179	-0.00238	-0.00161		1.78666	-0.00166	-0.00172	-0.00168	-0.00172	-0.00161		1.78666	-0.00156	-0.00176	-0.00189	-0.00163	-0.00204
1.78833	-0.0001404	-0.0002146	-0.0001629	-7.24e-05	-3.1e-06		1.78833	-0.00175	-0.00181	-0.00177	-0.00233	-0.00164		1.78833	-0.00167	-0.00172	-0.00167	-0.00175	-0.00163		1.78833	-0.00154	-0.00178	-0.00191	-0.00162	-0.00204
1.79	-0.000201	-0.0001922	-0.000123	-0.0001023	8.2e-06		1.79	-0.00175	-0.00181	-0.00177	-0.00232	-0.00165		1.79	-0.00167	-0.00172	-0.00168	-0.00177	-0.00164		1.79	-0.00153	-0.00179	-0.0019	-0.00161	-0.00201
1.79166	-0.0002334	-0.0001622	-7.8e-05	-0.0001092	3.1e-06		1.79166	-0.00173	-0.00179	-0.00175	-0.00235	-0.00168		1.79166	-0.00167	-0.00171	-0.00169	-0.00179	-0.00164		1.79166	-0.0015	-0.00179	-0.00189	-0.00158	-0.002
1.79333	-0.0002652	-0.0001316	-5.37e-05	-0.0001235	-1.19e-05		1.79333	-0.00169	-0.0018	-0.00174	-0.00238	-0.00168		1.79333	-0.00166	-0.0017	-0.0017	-0.00179	-0.00169		1.79333	-0.00145	-0.00179	-0.00189	-0.0016	-0.00199
1.795	-0.0002415	-0.0001048	-6.43e-05	-0.0001509	-1.31e-05		1.795	-0.00164	-0.00178	-0.00173	-0.00242	-0.00169		1.795	-0.00166	-0.00171	-0.00172	-0.0018	-0.00172		1.795	-0.00143	-0.00179	-0.00188	-0.00159	-0.00196
1.79666	-0.0001941	-9.36e-05	-5e-05	-0.0001366	-2.94e-05		1.79666	-0.00163	-0.00178	-0.00172	-0.00245	-0.00169		1.79666	-0.00165	-0.00173	-0.00172	-0.00179	-0.00172		1.79666	-0.00141	-0.00179	-0.00185	-0.00158	-0.00197
1.79833	-0.0001435	-0.0001141	-4.31e-05	-0.0001204	-4.69e-05		1.79833	-0.00161	-0.00177	-0.00173	-0.00245	-0.0017		1.79833	-0.00165	-0.00175	-0.00171	-0.00176	-0.00172		1.79833	-0.00142	-0.00177	-0.00183	-0.00157	-0.002
1.8	-0.0001155	-0.000131	-5.12e-05	-0.0001191	-4.57e-05		1.8	-0.00163	-0.00178	-0.00174	-0.00242	-0.00169		1.8	-0.00165	-0.00179	-0.00171	-0.00172	-0.00173		1.8	-0.00144	-0.00177	-0.00183	-0.00158	-0.00202
1.80166	-9.55e-05	-0.0001472	-5.37e-05	-0.0001154	-4.88e-05		1.80166	-0.00168	-0.00178	-0.00176	-0.0024	-0.00168		1.80166	-0.00164	-0.00183	-0.0017	-0.00169	-0.0017		1.80166	-0.0015	-0.00176	-0.00183	-0.00158	-0.002
1.80333	-0.0001204	-0.0001478	-2e-05	-0.0001123	-7.07e-05		1.80333	-0.00172	-0.00178	-0.00179	-0.0024	-0.00167		1.80333	-0.00163	-0.00187	-0.0017	-0.00164	-0.00168		1.80333	-0.00153	-0.00175	-0.00183	-0.0016	-0.00203
1.805	-0.0001554	-0.0001478	-1.75e-05	-0.0001335	-9.82e-05		1.805	-0.00176	-0.00177	-0.00183	-0.0024	-0.00165		1.805	-0.00162	-0.00188	-0.0017	-0.00162	-0.00171		1.805	-0.00155	-0.00174	-0.00184	-0.00164	-0.00201
1.80666	-0.0001697	-0.0001335	-7e-07	-0.0001435	-0.000117		1.80666	-0.0018	-0.00176	-0.00185	-0.0024	-0.00164		1.80666	-0.0016	-0.00189	-0.0017	-0.00162	-0.00176		1.80666	-0.00154	-0.00175	-0.00189	-0.00167	-0.002
1.80833	-0.0001722	-0.0001323	2.5e-06	-0.0001554	-0.0001602		1.80833	-0.00183	-0.00175	-0.00187	-0.00242	-0.00164		1.80833	-0.00158	-0.00188	-0.00167	-0.00162	-0.00178		1.80833	-0.00152	-0.00176	-0.0019	-0.00171	-0.00201
1.81	-0.0001673	-0.0001435	6e-07	-0.0001472	-0.0001983		1.81	-0.00183	-0.00174	-0.00187	-0.00241	-0.00165		1.81	-0.00158	-0.00187	-0.00166	-0.00164	-0.00182		1.81	-0.00148	-0.00175	-0.00189	-0.00172	-0.00203
1.81166	-0.0001535	-0.000161	-3.19e-05	-0.0001335	-0.0002259		1.81166	-0.00184	-0.00172	-0.00187	-0.0024	-0.00164		1.81166	-0.0016	-0.00185	-0.00163	-0.00165	-0.00183		1.81166	-0.00146	-0.00176	-0.00189	-0.00173	-0.00201
1.81333	-0.000156	-0.0001884	-4.62e-05	-0.0001173	-0.0002409		1.81333	-0.00183	-0.00173	-0.00186	-0.00238	-0.00164		1.81333	-0.00162	-0.00185	-0.00163	-0.00165	-0.00182		1.81333	-0.00144	-0.00176	-0.0019	-0.00172	-0.00204
1.815	-0.0001517	-0.0002234	-8.18e-05	-0.0001092	-0.0002572		1.815	-0.00182	-0.00174	-0.00184	-0.00238	-0.00164		1.815	-0.00163	-0.00185	-0.00164	-0.00164	-0.00178		1.815	-0.00143	-0.00177	-0.00187	-0.00173	-0.00203
1.81666	-0.0001367	-0.0002458	-0.0001018	-9.17e-05	-0.0002509		1.81666	-0.0018	-0.00172	-0.00183	-0.00239	-0.00163		1.81666	-0.00166	-0.00184	-0.00168	-0.00163	-0.00174		1.81666	-0.00142	-0.00181	-0.00186	-0.00173	-0.00202
1.81833	-0.0001473	-0.0002433	-0.0001286	-8.92e-05	-0.0002347		1.81833	-0.00178	-0.00172	-0.00183	-0.00241	-0.00163		1.81833	-0.00167	-0.00183	-0.00172	-0.00163	-0.00171		1.81833	-0.00142	-0.00187	-0.00187	-0.00174	-0.00203
1.82	-0.0001498	-0.0002446	-0.0001542	-8.17e-05	-0.0002096		1.82	-0.00176	-0.00175	-0.00182	-0.00244	-0.00162		1.82	-0.00168	-0.00183	-0.00178	-0.00165	-0.00169		1.82	-0.00142	-0.0019	-0.00188	-0.00174	-0.00204
1.82166	-0.0001435	-0.0002483	-0.0001885	-8.61e-05	-0.0001734		1.82166	-0.00176	-0.00175	-0.0018	-0.00249	-0.0016		1.82166	-0.00167	-0.00182	-0.00182	-0.00167	-0.00167		1.82166	-0.00142	-0.00194	-0.00187	-0.00174	-0.00205
1.82333	-0.0001866	-0.0002314	-0.000196	-9.36e-05	-0.0001458		1.82333	-0.00174	-0.00175	-0.00181	-0.00252	-0.00158		1.82333	-0.00168	-0.00182	-0.00184	-0.00171	-0.00168		1.82333	-0.00142	-0.00195	-0.00188	-0.00172	-0.00206
1.825	-0.000249	-0.0002252	-0.0002066	-0.0001117	-0.0001171		1.825	-0.00175	-0.00176	-0.00179	-0.00254	-0.00156		1.825	-0.00167	-0.00184	-0.00183	-0.00174	-0.00169		1.825	-0.00143	-0.00191	-0.00188	-0.00171	-0.00207
1.82666	-0.0002733	-0.0002439	-0.0002047	-0.0001291	-0.0001014		1.82666	-0.00176	-0.00176	-0.00179	-0.00254	-0.00154		1.82666	-0.00166	-0.00186	-0.00183	-0.00174	-0.00171		1.82666	-0.00145	-0.00185	-0.00188	-0.00171	-0.00207
1.82833	-0.0002983	-0.0002495	-0.0001816	-0.0001597	-8.95e-05		1.82833	-0.00177	-0.00174	-0.0018	-0.00254	-0.00153		1.82833	-0.00165	-0.00186	-0.00178	-0.00174	-0.00172		1.82833	-0.00146	-0.00181	-0.00185	-0.00171	-0.00207
1.83	-0.0003307	-0.0002277	-0.0001511	-0.0001709	-9.45e-05		1.83	-0.00175	-0.00174	-0.00183	-0.00253	-0.00155		1.83	-0.00165	-0.00189	-0.00173	-0.00174	-0.00173		1.83	-0.00147	-0.00175	-0.00186	-0.00171	-0.00206
1.83166	-0.0003307	-0.000209	-0.0001423	-0.000194	-8.32e-05		1.83166	-0.00174	-0.00176	-0.00182	-0.00251	-0.00157		1.83166	-0.00166	-0.00191	-0.00172	-0.00173	-0.00171		1.83166	-0.00147	-0.00171	-0.00185	-0.00173	-0.00207
1.83333	-0.000312	-0.0001865	-0.0001361	-0.0002015	-7.95e-05		1.83333	-0.00171	-0.00179	-0.00184	-0.0025	-0.00157		1.83333	-0.00167	-0.00192	-0.00171	-0.00174	-0.00171		1.83333	-0.00148	-0.00172	-0.00184	-0.00175	-0.00206
1.835	-0.0003207	-0.0001653	-0.0001554	-0.0002071	-7.51e-05		1.835	-0.00169	-0.00182	-0.00183	-0.00249	-0.00157		1.835	-0.00169	-0.00193	-0.0017	-0.00177	-0.0017		1.835	-0.00147	-0.00175	-0.00182	-0.00174	-0.00206
1.83666	-0.0003488	-0.0001603	-0.0001897	-0.0002034	-8.51e-05		1.83666	-0.00166	-0.00187	-0.00182	-0.00247	-0.00158		1.83666	-0.00171	-0.00194	-0.00174	-0.00178	-0.00171		1.83666	-0.00149	-0.00177	-0.00184	-0.00175	-0.00206
1.83833	-0.0003363	-0.0001622	-0.0002241	-0.0001959	-8.76e-05		1.83833	-0.00167	-0.00189	-0.00177	-0.00244	-0.00158		1.83833	-0.00171	-0.00192	-0.00176	-0.00179	-0.00174		1.83833	-0.00154	-0.00179	-0.00184	-0.00175	-0.00206
1.84	-0.0003425	-0.0001878	-0.000249	-0.0001722	-0.0001083		1.84	-0.00168	-0.00189	-0.00176	-0.00243	-0.00161		1.84	-0.0017	-0.0019	-0.00176	-0.00179	-0.00177		1.84	-0.00158	-0.00183	-0.00185	-0.00176	-0.00204
1.84166	-0.0003481	-0.0002234	-0.000264	-0.0001603	-0.0001364		1.84166	-0.00169	-0.00188	-0.00174	-0.00242	-0.00166		1.84166	-0.00168	-0.00187	-0.00177	-0.00177	-0.0018		1.84166	-0.0016	-0.00183	-0.00186	-0.00173	-0.00206
1.84333	-0.000363	-0.0002483	-0.0002571	-0.0001591	-0.0001615		1.84333	-0.00172	-0.00188	-0.00173	-0.00242	-0.00172		1.84333	-0.00164	-0.00184	-0.00177	-0.00174	-0.0018		1.84333	-0.00161	-0.00183	-0.00187	-0.00172	-0.00209
1.845	-0.00033	-0.0002739	-0.0002397	-0.0001541	-0.0001709		1.845	-0.00176	-0.00186	-0.00174	-0.00244	-0.00175		1.845	-0.00161	-0.00182	-0.00175	-0.00171	-0.00179		1.845	-0.00156	-0.00184	-0.00186	-0.00169	-0.00208
1.84666	-0.0003493	-0.0003132	-0.0002328	-0.0001579	-0.0001934		1.84666	-0.00178	-0.00184	-0.00178	-0.00248	-0.00176		1.84666	-0.00159	-0.00181	-0.00176	-0.00168	-0.00175		1.84666	-0.00149	-0.00183	-0.00186	-0.00165	-0.00208
1.84833	-0.0003468	-0.0003363	-0.0002234	-0.0001628	-0.0002046		1.84833	-0.0018	-0.00186	-0.00181	-0.0025	-0.00173		1.84833	-0.00159	-0.00182	-0.00179	-0.00164	-0.00171		1.84833	-0.00141	-0.00183	-0.00185	-0.00162	-0.00208
1.85	-0.0003718	-0.000345	-0.0002147	-0.000161	-0.0002078		1.85	-0.00184	-0.00186	-0.00183	-0.00251	-0.0017		1.85	-0.00162	-0.00186	-0.00179	-0.00162	-0.00166		1.85	-0.00136	-0.00182	-0.00185	-0.00163	-0.00206
1.85166	-0.0003637	-0.0003481	-0.0002066	-0.0001398	-0.0002009		1.85166	-0.00185	-0.00187	-0.00185	-0.00252	-0.00167		1.85166	-0.00169	-0.00187	-0.00181	-0.0016	-0.00164		1.85166	-0.00133	-0.00184	-0.00186	-0.00162	-0.00203
1.85333	-0.0004043	-0.0003369	-0.0002253	-0.0001248	-0.0001984		1.85333	-0.00183	-0.00187	-0.00184	-0.00252	-0.00165		1.85333	-0.00173	-0.00189	-0.0018	-0.0016	-0.00163		1.85333	-0.00136	-0.00184	-0.00187	-0.00165	-0.00204
1.855	-0.000408	-0.0003369	-0.0002197	-0.0001267	-0.0001771		1.855	-0.00181	-0.00188	-0.00182	-0.00249	-0.00164		1.855	-0.00177	-0.00188	-0.00178	-0.0016	-0.00164		1.855	-0.0014	-0.00186	-0.00186	-0.00165	-0.00201
1.85666	-0.0004155	-0.0003325	-0.0002384	-0.0001373	-0.0001602		1.85666	-0.00179	-0.00188	-0.0018	-0.00248	-0.00167		1.85666	-0.00182	-0.00183	-0.00177	-0.00162	-0.00165		1.85666	-0.00147	-0.00187	-0.00189	-0.00166	-0.00203
1.85833	-0.0004105	-0.00032	-0.0002664	-0.0001641	-0.0001433		1.85833	-0.00177	-0.00189	-0.00179	-0.00248	-0.00168		1.85833	-0.00182	-0.0018	-0.00176	-0.00164	-0.00168		1.85833	-0.00153	-0.00188	-0.00191	-0.00165	-0.00204
1.86	-0.0004274	-0.0003169	-0.0002976	-0.0001978	-0.0001339		1.86	-0.00176	-0.00186	-0.00179	-0.00247	-0.00171		1.86	-0.00179	-0.00176	-0.00175	-0.00165	-0.0017		1.86	-0.00157	-0.00186	-0.00191	-0.00166	-0.00204
1.86166	-0.0004174	-0.0003113	-0.0003226	-0.0002333	-0.0001158		1.86166	-0.00178	-0.00187	-0.00181	-0.00248	-0.00172		1.86166	-0.00177	-0.00174	-0.00174	-0.00167	-0.00171		1.86166	-0.00159	-0.00184	-0.00191	-0.00165	-0.00205
1.86333	-0.0004155	-0.0002888	-0.0003699	-0.0002508	-0.0001064		1.86333	-0.00178	-0.00184	-0.00182	-0.00251	-0.00173		1.86333	-0.00174	-0.00174	-0.00174	-0.00169	-0.00172		1.86333	-0.00158	-0.00182	-0.0019	-0.00168	-0.00211
1.865	-0.000413	-0.0002813	-0.000378	-0.0002552	-0.0001058		1.865	-0.00179	-0.00183	-0.00184	-0.00255	-0.00172		1.865	-0.00171	-0.00177	-0.00174	-0.00167	-0.00173		1.865	-0.00154	-0.00181	-0.00186	-0.00171	-0.00212
1.86666	-0.0003881	-0.0002788	-0.0003886	-0.0002514	-9.26e-05		1.86666	-0.00179	-0.00182	-0.00184	-0.00258	-0.00174		1.86666	-0.0017	-0.0018	-0.00173	-0.00168	-0.00173		1.86666	-0.0015	-0.0018	-0.0018	-0.00174	-0.00213
1.86833	-0.00037	-0.0002788	-0.0003868	-0.0002539	-9.57e-05		1.86833	-0.00179	-0.00181	-0.00185	-0.00263	-0.00172		1.86833	-0.0017	-0.00185	-0.00172	-0.00169	-0.00173		1.86833	-0.00146	-0.00181	-0.00178	-0.00175	-0.00212
1.87	-0.0003488	-0.0003006	-0.000335	-0.0002452	-0.000117		1.87	-0.00179	-0.00178	-0.00183	-0.00266	-0.00171		1.87	-0.00174	-0.0019	-0.00173	-0.00168	-0.00172		1.87	-0.00144	-0.00181	-0.00176	-0.00175	-0.00212
1.87166	-0.0003506	-0.0003013	-0.000282	-0.0002371	-0.0001414		1.87166	-0.0018	-0.0018	-0.00184	-0.00265	-0.00171		1.87166	-0.00175	-0.00194	-0.00175	-0.00169	-0.00172		1.87166	-0.00147	-0.0018	-0.00176	-0.00173	-0.00208
1.87333	-0.0003581	-0.0002776	-0.0002396	-0.0002433	-0.0001539		1.87333	-0.00183	-0.00181	-0.00183	-0.00263	-0.00168		1.87333	-0.00173	-0.00197	-0.00175	-0.00173	-0.00173		1.87333	-0.00149	-0.00177	-0.00176	-0.00171	-0.00206
1.875	-0.0003956	-0.0002782	-0.0001903	-0.0002315	-0.0001977		1.875	-0.00186	-0.00182	-0.00183	-0.0026	-0.00165		1.875	-0.0017	-0.00198	-0.00177	-0.00175	-0.00175		1.875	-0.0015	-0.00175	-0.00178	-0.00171	-0.00205
1.87666	-0.0004112	-0.0002601	-0.0001529	-0.0002184	-0.0002128		1.87666	-0.00187	-0.00184	-0.00183	-0.00256	-0.00165		1.87666	-0.0017	-0.00194	-0.0018	-0.00176	-0.00178		1.87666	-0.0015	-0.00173	-0.00178	-0.00169	-0.00205
1.87833	-0.0004399	-0.0002239	-0.0001573	-0.0002146	-0.0002171		1.87833	-0.00188	-0.00187	-0.00182	-0.00253	-0.00165		1.87833	-0.00167	-0.00191	-0.00181	-0.0018	-0.00182		1.87833	-0.00149	-0.00173	-0.00179	-0.00169	-0.00203
1.88	-0.0004417	-0.0002214	-0.0001623	-0.0002134	-0.0002196		1.88	-0.00187	-0.00187	-0.00182	-0.00252	-0.00165		1.88	-0.00167	-0.00189	-0.00181	-0.00181	-0.00184		1.88	-0.00144	-0.00173	-0.00179	-0.0017	-0.00202
1.88166	-0.0004361	-0.0002495	-0.0001823	-0.0001965	-0.0002303		1.88166	-0.00184	-0.00186	-0.00183	-0.00252	-0.00165		1.88166	-0.00171	-0.00188	-0.00182	-0.0018	-0.00185		1.88166	-0.00143	-0.00176	-0.00181	-0.00169	-0.00201
1.88333	-0.0004156	-0.0002632	-0.0002134	-0.0001984	-0.0002259		1.88333	-0.00181	-0.00186	-0.00184	-0.00254	-0.00167		1.88333	-0.00175	-0.00187	-0.00182	-0.00179	-0.00184		1.88333	-0.00144	-0.00178	-0.00184	-0.00167	-0.00201
1.885	-0.0004012	-0.0002938	-0.0002503	-0.0001953	-0.0002428		1.885	-0.00179	-0.00184	-0.00187	-0.00257	-0.00168		1.885	-0.00175	-0.0019	-0.00181	-0.0018	-0.0018		1.885	-0.00147	-0.00179	-0.00189	-0.00167	-0.00201
1.88666	-0.0003931	-0.0003287	-0.0002715	-0.0001841	-0.0002716		1.88666	-0.00179	-0.00183	-0.00188	-0.00257	-0.00169		1.88666	-0.00175	-0.00193	-0.00179	-0.00178	-0.00176		1.88666	-0.0015	-0.0018	-0.00193	-0.00167	-0.00205
1.88833	-0.0003906	-0.0003456	-0.0002764	-0.0001828	-0.0003016		1.88833	-0.00181	-0.00182	-0.00189	-0.0026	-0.00171		1.88833	-0.00175	-0.00195	-0.00179	-0.00177	-0.00173		1.88833	-0.00155	-0.00182	-0.00198	-0.00165	-0.00209
1.89	-0.0003931	-0.0003643	-0.000282	-0.0001953	-0.0003078		1.89	-0.00183	-0.00182	-0.0019	-0.0026	-0.00174		1.89	-0.00174	-0.00197	-0.00178	-0.00177	-0.0017		1.89	-0.00157	-0.00184	-0.00202	-0.00163	-0.00211
1.89166	-0.0003931	-0.000378	-0.0002596	-0.0002046	-0.0003097		1.89166	-0.00186	-0.00182	-0.00188	-0.00256	-0.00175		1.89166	-0.00173	-0.00199	-0.00175	-0.00177	-0.00168		1.89166	-0.00155	-0.00186	-0.00205	-0.00164	-0.0021
1.89333	-0.000413	-0.0003786	-0.0002402	-0.0002177	-0.0003047		1.89333	-0.00188	-0.00183	-0.00187	-0.00255	-0.00175		1.89333	-0.00174	-0.002	-0.00173	-0.00175	-0.00169		1.89333	-0.00152	-0.00186	-0.00203	-0.00162	-0.0021
1.895	-0.0004261	-0.0003986	-0.0002421	-0.0002483	-0.0002803		1.895	-0.00188	-0.00184	-0.00188	-0.00254	-0.00174		1.895	-0.00175	-0.00202	-0.00171	-0.00174	-0.00168		1.895	-0.00149	-0.00189	-0.00202	-0.00161	-0.00209
1.89666	-0.0004585	-0.0004291	-0.0002615	-0.0002583	-0.0002365		1.89666	-0.00188	-0.00184	-0.00191	-0.00253	-0.00175		1.89666	-0.00175	-0.00201	-0.00169	-0.00176	-0.00167		1.89666	-0.00147	-0.0019	-0.00199	-0.00164	-0.00209
1.89833	-0.0004884	-0.000421	-0.0002796	-0.0002514	-0.0002309		1.89833	-0.00187	-0.00184	-0.00192	-0.00253	-0.00173		1.89833	-0.00175	-0.00199	-0.00167	-0.00177	-0.00166		1.89833	-0.00145	-0.00189	-0.00198	-0.00168	-0.0021
1.9	-0.0005252	-0.0004142	-0.0003064	-0.0002552	-0.000214		1.9	-0.00185	-0.00185	-0.00195	-0.00256	-0.00172		1.9	-0.00174	-0.00198	-0.00166	-0.00181	-0.00165		1.9	-0.00148	-0.00188	-0.00196	-0.00169	-0.00214
1.90166	-0.0005121	-0.0004248	-0.0003145	-0.0002627	-0.0002021		1.90166	-0.00184	-0.00185	-0.00195	-0.00257	-0.00173		1.90166	-0.00174	-0.00197	-0.00166	-0.00186	-0.00162		1.90166	-0.00151	-0.00189	-0.00199	-0.00173	-0.00216
1.90333	-0.0004853	-0.0004086	-0.000307	-0.0002627	-0.0001802		1.90333	-0.00183	-0.00187	-0.00193	-0.00259	-0.00174		1.90333	-0.00172	-0.00195	-0.00166	-0.00192	-0.00162		1.90333	-0.00152	-0.00187	-0.00201	-0.00175	-0.00217
1.905	-0.0004417	-0.000388	-0.0003082	-0.0002839	-0.0001827		1.905	-0.00182	-0.00187	-0.00189	-0.0026	-0.00173		1.905	-0.0017	-0.00194	-0.00167	-0.00196	-0.00162		1.905	-0.00155	-0.00186	-0.00205	-0.00174	-0.00217
1.90666	-0.0004024	-0.000378	-0.000292	-0.0003282	-0.0001727		1.90666	-0.00183	-0.00186	-0.00188	-0.00261	-0.00174		1.90666	-0.00169	-0.00192	-0.00169	-0.00197	-0.00165		1.90666	-0.00157	-0.00186	-0.00206	-0.00173	-0.00214
1.90833	-0.00036	-0.0003668	-0.0002995	-0.0003456	-0.0001758		1.90833	-0.00185	-0.00184	-0.00187	-0.00262	-0.00176		1.90833	-0.00169	-0.0019	-0.00173	-0.00195	-0.00167		1.90833	-0.00157	-0.00187	-0.00209	-0.00172	-0.00211
1.91	-0.0003588	-0.0003649	-0.000307	-0.0003587	-0.0001658		1.91	-0.00187	-0.00182	-0.00188	-0.00264	-0.00175		1.91	-0.00169	-0.00188	-0.00176	-0.00191	-0.00171		1.91	-0.00159	-0.00186	-0.00208	-0.00169	-0.00208
1.91166	-0.0003738	-0.0003855	-0.0003245	-0.0003568	-0.0001871		1.91166	-0.0019	-0.00181	-0.0019	-0.00266	-0.00176		1.91166	-0.00169	-0.00187	-0.0018	-0.00187	-0.00174		1.91166	-0.0016	-0.00185	-0.00206	-0.00167	-0.00206
1.91333	-0.0003919	-0.0003942	-0.0003176	-0.000345	-0.0002171		1.91333	-0.00192	-0.00182	-0.00192	-0.00268	-0.00174		1.91333	-0.00173	-0.00187	-0.00184	-0.00181	-0.00176		1.91333	-0.00158	-0.00185	-0.00202	-0.00166	-0.00202
1.915	-0.0004112	-0.0004285	-0.0003251	-0.0003119	-0.0002352		1.915	-0.00195	-0.00182	-0.0019	-0.00267	-0.00173		1.915	-0.00175	-0.00189	-0.00186	-0.00178	-0.00176		1.915	-0.00159	-0.00184	-0.00199	-0.00166	-0.00201
1.91666	-0.0004405	-0.000456	-0.0003139	-0.0002976	-0.000264		1.91666	-0.00195	-0.00184	-0.00188	-0.00267	-0.00171		1.91666	-0.00176	-0.00192	-0.00188	-0.00175	-0.00176		1.91666	-0.00161	-0.00183	-0.00194	-0.00167	-0.00201
1.91833	-0.0004642	-0.0004528	-0.0003189	-0.0002857	-0.0002959		1.91833	-0.00193	-0.00185	-0.00184	-0.00266	-0.0017		1.91833	-0.00178	-0.00194	-0.0019	-0.00173	-0.00176		1.91833	-0.00158	-0.00184	-0.00191	-0.00168	-0.00203
1.92	-0.0004729	-0.000421	-0.0003207	-0.0002995	-0.0003066		1.92	-0.00192	-0.00184	-0.00182	-0.00264	-0.00169		1.92	-0.00179	-0.00195	-0.00191	-0.00172	-0.00177		1.92	-0.00159	-0.00187	-0.00189	-0.0017	-0.00203
1.92166	-0.0004742	-0.0004254	-0.0003245	-0.0003044	-0.0002834		1.92166	-0.0019	-0.00184	-0.00183	-0.00262	-0.00172		1.92166	-0.00179	-0.00196	-0.0019	-0.00173	-0.00178		1.92166	-0.00162	-0.00189	-0.00188	-0.00171	-0.00206
1.92333	-0.0004866	-0.0004029	-0.0003301	-0.0003256	-0.0002609		1.92333	-0.00185	-0.00185	-0.00186	-0.00262	-0.00174		1.92333	-0.00181	-0.00195	-0.00192	-0.00174	-0.00181		1.92333	-0.00164	-0.00191	-0.00186	-0.0017	-0.0021
1.925	-0.0004735	-0.0004011	-0.0003251	-0.0003356	-0.0002146		1.925	-0.00184	-0.00185	-0.00188	-0.00261	-0.00177		1.925	-0.00183	-0.00195	-0.00191	-0.00175	-0.00183		1.925	-0.00164	-0.00192	-0.00185	-0.0017	-0.00211
1.92666	-0.0004611	-0.0004273	-0.0003201	-0.0003431	-0.0001808		1.92666	-0.00185	-0.00186	-0.0019	-0.00261	-0.0018		1.92666	-0.00184	-0.00194	-0.00189	-0.00174	-0.00182		1.92666	-0.00166	-0.00191	-0.00185	-0.0017	-0.00208
1.92833	-0.0004529	-0.000474	-0.0003176	-0.0003287	-0.0001702		1.92833	-0.00185	-0.00186	-0.00191	-0.00263	-0.00181		1.92833	-0.00186	-0.00194	-0.00186	-0.00174	-0.00181		1.92833	-0.00166	-0.00187	-0.00185	-0.00171	-0.00208
1.93	-0.0004498	-0.0004753	-0.0003307	-0.0003181	-0.0001871		1.93	-0.00185	-0.00184	-0.00192	-0.00265	-0.00179		1.93	-0.00187	-0.00194	-0.00182	-0.00173	-0.00179		1.93	-0.00163	-0.00184	-0.00186	-0.00172	-0.00208
1.93166	-0.0004124	-0.0004909	-0.000327	-0.0002851	-0.0001996		1.93166	-0.00187	-0.00182	-0.0019	-0.00266	-0.00179		1.93166	-0.00184	-0.00194	-0.00176	-0.00173	-0.00177		1.93166	-0.00161	-0.00185	-0.00186	-0.00174	-0.00205
1.93333	-0.0003993	-0.0004927	-0.0003538	-0.0002701	-0.0002315		1.93333	-0.00187	-0.00181	-0.0019	-0.00268	-0.00178		1.93333	-0.00181	-0.00192	-0.00174	-0.00173	-0.00177		1.93333	-0.00161	-0.00185	-0.00186	-0.00174	-0.00205
1.935	-0.000385	-0.0004722	-0.0003837	-0.0002495	-0.0002572		1.935	-0.00185	-0.0018	-0.0019	-0.00269	-0.00178		1.935	-0.00181	-0.00194	-0.00174	-0.00175	-0.00178		1.935	-0.0016	-0.00187	-0.00184	-0.00174	-0.00208
1.93666	-0.0003825	-0.0004298	-0.0004049	-0.0002215	-0.0002653		1.93666	-0.00183	-0.0018	-0.00189	-0.00268	-0.00179		1.93666	-0.0018	-0.00194	-0.00177	-0.00175	-0.0018		1.93666	-0.00158	-0.00191	-0.00182	-0.00175	-0.00208
1.93833	-0.0003781	-0.0004111	-0.0004049	-0.000214	-0.0002534		1.93833	-0.00182	-0.00181	-0.00187	-0.00268	-0.0018		1.93833	-0.00181	-0.00192	-0.0018	-0.00174	-0.0018		1.93833	-0.0016	-0.00193	-0.0018	-0.00176	-0.00207
1.94	-0.0004012	-0.0003899	-0.0004168	-0.0002196	-0.0002553		1.94	-0.00182	-0.00182	-0.00187	-0.00268	-0.00181		1.94	-0.00181	-0.00191	-0.00183	-0.00173	-0.0018		1.94	-0.0016	-0.00192	-0.00181	-0.00178	-0.00207
1.94166	-0.0004255	-0.0003762	-0.0004043	-0.000214	-0.0002428		1.94166	-0.00184	-0.00184	-0.00186	-0.00269	-0.00181		1.94166	-0.00183	-0.00192	-0.00185	-0.00173	-0.00179		1.94166	-0.00158	-0.00189	-0.00183	-0.0018	-0.00206
1.94333	-0.000438	-0.0003687	-0.0003794	-0.0002096	-0.0002278		1.94333	-0.00188	-0.00187	-0.00185	-0.0027	-0.00181		1.94333	-0.00185	-0.00189	-0.00186	-0.00173	-0.00179		1.94333	-0.00157	-0.00185	-0.00187	-0.0018	-0.00204
1.945	-0.0004517	-0.0003874	-0.0003444	-0.0002439	-0.0002071		1.945	-0.00193	-0.00189	-0.00186	-0.00273	-0.00179		1.945	-0.00184	-0.00189	-0.00185	-0.00174	-0.00178		1.945	-0.00158	-0.00181	-0.0019	-0.00179	-0.00204
1.94666	-0.0004735	-0.0003986	-0.0003326	-0.0002527	-0.0002146		1.94666	-0.00197	-0.00191	-0.00188	-0.00278	-0.00176		1.94666	-0.00184	-0.0019	-0.00186	-0.00179	-0.00178		1.94666	-0.00157	-0.00178	-0.00194	-0.00178	-0.00207
1.94833	-0.0004785	-0.0004136	-0.0003058	-0.000262	-0.0002146		1.94833	-0.002	-0.00192	-0.00189	-0.00281	-0.00173		1.94833	-0.00185	-0.00192	-0.00188	-0.00181	-0.00177		1.94833	-0.00157	-0.00177	-0.00195	-0.00176	-0.00207
1.95	-0.0004748	-0.0004092	-0.0002827	-0.0002739	-0.0002328		1.95	-0.00201	-0.00192	-0.00189	-0.00283	-0.00171		1.95	-0.00184	-0.00193	-0.0019	-0.00183	-0.00177		1.95	-0.0016	-0.0018	-0.00195	-0.00175	-0.00208
1.95166	-0.000481	-0.000398	-0.0002621	-0.000292	-0.0002528		1.95166	-0.002	-0.00191	-0.00188	-0.00284	-0.00169		1.95166	-0.00181	-0.00195	-0.00191	-0.00184	-0.00175		1.95166	-0.00162	-0.00183	-0.00194	-0.00175	-0.0021
1.95333	-0.0004685	-0.0003749	-0.0002602	-0.0002608	-0.0002891		1.95333	-0.00197	-0.00191	-0.00187	-0.00284	-0.00169		1.95333	-0.0018	-0.00196	-0.00192	-0.00185	-0.00175		1.95333	-0.00163	-0.00186	-0.00191	-0.00176	-0.00211
1.955	-0.0004442	-0.0003531	-0.000249	-0.0002402	-0.0002953		1.955	-0.00195	-0.0019	-0.00185	-0.00283	-0.00171		1.955	-0.00179	-0.00197	-0.00193	-0.00183	-0.00175		1.955	-0.00163	-0.00187	-0.00188	-0.00176	-0.00208
1.95666	-0.0004486	-0.0003301	-0.0002677	-0.0002365	-0.0002953		1.95666	-0.00192	-0.00191	-0.00183	-0.00281	-0.00172		1.95666	-0.00178	-0.00196	-0.00192	-0.00184	-0.00176		1.95666	-0.00163	-0.00186	-0.00185	-0.00177	-0.00208
1.95833	-0.0004342	-0.0003257	-0.0002895	-0.0002364	-0.0002772		1.95833	-0.0019	-0.0019	-0.00183	-0.00279	-0.00174		1.95833	-0.00178	-0.00196	-0.00189	-0.00182	-0.00177		1.95833	-0.00161	-0.00184	-0.00184	-0.00175	-0.00207
1.96	-0.0004199	-0.0003288	-0.0003089	-0.0002389	-0.0002572		1.96	-0.00187	-0.0019	-0.00184	-0.00278	-0.00174		1.96	-0.00181	-0.00196	-0.00188	-0.00182	-0.00179		1.96	-0.00162	-0.00182	-0.00185	-0.00175	-0.00206
1.96166	-0.0004218	-0.0003232	-0.0003176	-0.0002832	-0.0002234		1.96166	-0.00188	-0.00189	-0.00186	-0.00278	-0.00174		1.96166	-0.00182	-0.00198	-0.00187	-0.00182	-0.0018		1.96166	-0.00162	-0.0018	-0.00188	-0.00173	-0.00208
1.96333	-0.0004361	-0.000335	-0.0003295	-0.0003256	-0.0002021		1.96333	-0.00188	-0.00188	-0.00188	-0.00276	-0.00173		1.96333	-0.00182	-0.00197	-0.00185	-0.00182	-0.00181		1.96333	-0.00162	-0.00181	-0.0019	-0.00173	-0.00212
1.965	-0.0004218	-0.0003406	-0.000327	-0.0003556	-0.0002003		1.965	-0.0019	-0.00184	-0.00191	-0.00276	-0.00174		1.965	-0.00182	-0.00197	-0.00184	-0.00183	-0.00183		1.965	-0.00161	-0.00184	-0.00193	-0.00172	-0.00217
1.96666	-0.0004411	-0.0003356	-0.000327	-0.0003693	-0.0002053		1.96666	-0.00192	-0.00184	-0.00192	-0.00279	-0.00173		1.96666	-0.00182	-0.00197	-0.00185	-0.00186	-0.00187		1.96666	-0.0016	-0.00188	-0.00196	-0.00172	-0.00219
1.96833	-0.0004511	-0.0003319	-0.0003151	-0.0003743	-0.0002153		1.96833	-0.00196	-0.00184	-0.00192	-0.00281	-0.00175		1.96833	-0.00182	-0.00197	-0.00185	-0.00188	-0.00188		1.96833	-0.00157	-0.00192	-0.00198	-0.00172	-0.00222
1.97	-0.0004567	-0.0003531	-0.0003157	-0.0003699	-0.0002378		1.97	-0.00198	-0.00185	-0.00193	-0.0028	-0.00174		1.97	-0.00179	-0.00195	-0.00184	-0.00189	-0.0019		1.97	-0.00155	-0.00195	-0.00198	-0.00171	-0.00224
1.97166	-0.0004567	-0.0003581	-0.0003108	-0.0003699	-0.0002634		1.97166	-0.00201	-0.00184	-0.00193	-0.00282	-0.00174		1.97166	-0.00178	-0.00197	-0.00184	-0.00191	-0.0019		1.97166	-0.00154	-0.00195	-0.002	-0.00172	-0.00223
1.97333	-0.0004673	-0.0003643	-0.0002977	-0.0003512	-0.0002666		1.97333	-0.002	-0.00184	-0.00194	-0.00282	-0.00171		1.97333	-0.00177	-0.00197	-0.00184	-0.00192	-0.00188		1.97333	-0.00156	-0.00195	-0.002	-0.00172	-0.0022
1.975	-0.0004648	-0.000383	-0.0002852	-0.000345	-0.0002897		1.975	-0.002	-0.00182	-0.00196	-0.00278	-0.0017		1.975	-0.00175	-0.00197	-0.00184	-0.00192	-0.00185		1.975	-0.00158	-0.00193	-0.00199	-0.00172	-0.0022
1.97666	-0.0004748	-0.0004042	-0.0003008	-0.0003537	-0.0003022		1.97666	-0.002	-0.0018	-0.00197	-0.00274	-0.00169		1.97666	-0.00173	-0.00198	-0.00184	-0.00193	-0.00182		1.97666	-0.00161	-0.00192	-0.00197	-0.00173	-0.00219
1.97833	-0.0004873	-0.0004017	-0.0002945	-0.000355	-0.0003022		1.97833	-0.00199	-0.00181	-0.00199	-0.00272	-0.0017		1.97833	-0.00177	-0.00199	-0.00184	-0.00195	-0.00182		1.97833	-0.00163	-0.00191	-0.00196	-0.00174	-0.00216
1.98	-0.0005022	-0.0003911	-0.0002927	-0.0003462	-0.0002941		1.98	-0.00199	-0.00183	-0.00201	-0.00269	-0.0017		1.98	-0.00179	-0.00198	-0.00183	-0.00195	-0.00184		1.98	-0.00164	-0.00193	-0.00193	-0.00174	-0.00215
1.98166	-0.0005315	-0.0003967	-0.0003076	-0.0003587	-0.0003116		1.98166	-0.00199	-0.00187	-0.00201	-0.00268	-0.00172		1.98166	-0.00181	-0.00195	-0.00182	-0.00194	-0.00186		1.98166	-0.00163	-0.00193	-0.00193	-0.00176	-0.00215
1.98333	-0.0005396	-0.0003868	-0.0003201	-0.0003793	-0.0003022		1.98333	-0.00199	-0.0019	-0.00202	-0.00269	-0.00175		1.98333	-0.00184	-0.00196	-0.00181	-0.00192	-0.00189		1.98333	-0.00161	-0.00194	-0.00193	-0.00179	-0.00215
1.985	-0.0005583	-0.0003843	-0.0003201	-0.0003793	-0.0002947		1.985	-0.00197	-0.00192	-0.00201	-0.00271	-0.00174		1.985	-0.00187	-0.00195	-0.00181	-0.00188	-0.00192		1.985	-0.00158	-0.00194	-0.00195	-0.00183	-0.00214
1.98666	-0.0005658	-0.000408	-0.0003463	-0.0003668	-0.0002941		1.98666	-0.00197	-0.00191	-0.00199	-0.00273	-0.00173		1.98666	-0.00185	-0.00194	-0.00182	-0.00184	-0.00192		1.98666	-0.00158	-0.00197	-0.00196	-0.00187	-0.00215
1.98833	-0.0005614	-0.0004554	-0.0003525	-0.0003687	-0.0003003		1.98833	-0.00194	-0.00193	-0.00198	-0.00273	-0.00173		1.98833	-0.00182	-0.00193	-0.00186	-0.00183	-0.00192		1.98833	-0.0016	-0.00197	-0.00198	-0.00191	-0.00217
1.99	-0.0005346	-0.0004784	-0.0003507	-0.0003531	-0.0002753		1.99	-0.00192	-0.00191	-0.00195	-0.00271	-0.00172		1.99	-0.0018	-0.00194	-0.00188	-0.00182	-0.00192		1.99	-0.00165	-0.00195	-0.00198	-0.00193	-0.00216
1.99166	-0.0005414	-0.0005246	-0.0003519	-0.0003269	-0.0002528		1.99166	-0.00191	-0.0019	-0.00192	-0.00268	-0.0017		1.99166	-0.00178	-0.00193	-0.0019	-0.00181	-0.00191		1.99166	-0.00169	-0.00195	-0.00199	-0.00192	-0.00216
1.99333	-0.0005283	-0.0005651	-0.0003476	-0.0003138	-0.000239		1.99333	-0.00192	-0.0019	-0.00189	-0.00266	-0.00172		1.99333	-0.00178	-0.00192	-0.00189	-0.00183	-0.00191		1.99333	-0.00174	-0.00195	-0.002	-0.0019	-0.00217
1.995	-0.0005215	-0.0005838	-0.0003339	-0.0003169	-0.0002322		1.995	-0.0019	-0.00191	-0.00189	-0.00262	-0.00173		1.995	-0.0018	-0.0019	-0.00188	-0.00183	-0.00192		1.995	-0.00178	-0.00191	-0.00199	-0.00188	-0.00217
1.99666	-0.0005259	-0.0005607	-0.0003457	-0.0003076	-0.0002309		1.99666	-0.00191	-0.0019	-0.00187	-0.00259	-0.00173		1.99666	-0.00182	-0.00188	-0.00185	-0.00184	-0.00192		1.99666	-0.00179	-0.00188	-0.00197	-0.00185	-0.00215
1.99833	-0.0005315	-0.0005526	-0.0003482	-0.0003207	-0.0002472		1.99833	-0.00191	-0.00193	-0.00189	-0.0026	-0.00174		1.99833	-0.00185	-0.00186	-0.00182	-0.00186	-0.00192		1.99833	-0.00177	-0.00187	-0.00195	-0.00184	-0.00216
2	-0.0005197	-0.000522	-0.0003476	-0.0003207	-0.0002572		2	-0.00191	-0.00195	-0.00189	-0.00263	-0.00176		2	-0.00185	-0.00185	-0.0018	-0.00189	-0.00193		2	-0.00175	-0.00187	-0.00193	-0.00186	-0.00218
2.00166	-0.0004966	-0.0004796	-0.0003682	-0.0003107	-0.0002634		2.00166	-0.00188	-0.00196	-0.00192	-0.00266	-0.00175		2.00166	-0.00184	-0.00185	-0.0018	-0.00191	-0.00193		2.00166	-0.00173	-0.00185	-0.0019	-0.00186	-0.0022
2.00333	-0.0004729	-0.0004285	-0.0003862	-0.0002857	-0.0002509		2.00333	-0.00187	-0.00196	-0.00193	-0.00272	-0.00175		2.00333	-0.00183	-0.00186	-0.00179	-0.00193	-0.00192		2.00333	-0.0017	-0.00184	-0.00189	-0.00186	-0.00221
2.005	-0.0004523	-0.0004135	-0.0003968	-0.0002795	-0.0002259		2.005	-0.00184	-0.00196	-0.00192	-0.00279	-0.00177		2.005	-0.00182	-0.00187	-0.0018	-0.00192	-0.00191		2.005	-0.00167	-0.00187	-0.00191	-0.00186	-0.00222
2.00666	-0.0004274	-0.0004011	-0.0004024	-0.0002558	-0.0002071		2.00666	-0.00186	-0.00192	-0.0019	-0.00282	-0.0018		2.00666	-0.00181	-0.00189	-0.00181	-0.00192	-0.00191		2.00666	-0.00166	-0.00188	-0.00192	-0.00185	-0.00223
2.00833	-0.0004056	-0.0003786	-0.0004055	-0.0002533	-0.0002196		2.00833	-0.00188	-0.00188	-0.0019	-0.00282	-0.00182		2.00833	-0.00182	-0.00188	-0.00184	-0.00189	-0.00191		2.00833	-0.00163	-0.00191	-0.00192	-0.0018	-0.00222
2.01	-0.0004093	-0.0003643	-0.0003874	-0.0002601	-0.0002384		2.01	-0.00193	-0.00186	-0.00191	-0.0028	-0.00185		2.01	-0.00184	-0.00189	-0.00185	-0.00186	-0.00191		2.01	-0.00161	-0.00195	-0.00194	-0.00179	-0.00222
2.01166	-0.0004143	-0.0003649	-0.0003694	-0.0002944	-0.0002634		2.01166	-0.00198	-0.00185	-0.00192	-0.00275	-0.00189		2.01166	-0.00184	-0.00191	-0.00186	-0.00184	-0.00188		2.01166	-0.0016	-0.00199	-0.00193	-0.00181	-0.00224
2.01333	-0.0004174	-0.0003655	-0.0003594	-0.0002938	-0.0002891		2.01333	-0.00204	-0.00185	-0.00196	-0.00272	-0.0019		2.01333	-0.00184	-0.00193	-0.00186	-0.00183	-0.00188		2.01333	-0.0016	-0.00201	-0.00193	-0.00182	-0.00225
2.015	-0.0004336	-0.0003618	-0.00038	-0.0003032	-0.0003003		2.015	-0.00205	-0.00189	-0.00199	-0.00268	-0.0019		2.015	-0.00184	-0.00195	-0.00187	-0.00182	-0.00187		2.015	-0.00161	-0.00201	-0.00192	-0.00184	-0.00227
2.01666	-0.0004399	-0.0003849	-0.0003974	-0.0002926	-0.0002853		2.01666	-0.00206	-0.00195	-0.00201	-0.00269	-0.00189		2.01666	-0.00184	-0.00197	-0.00185	-0.00182	-0.00185		2.01666	-0.00162	-0.00198	-0.00193	-0.00188	-0.00227
2.01833	-0.0004311	-0.0004148	-0.0004087	-0.0002764	-0.0002634		2.01833	-0.00206	-0.00198	-0.002	-0.00269	-0.00189		2.01833	-0.00182	-0.00195	-0.00185	-0.00181	-0.00186		2.01833	-0.00163	-0.00196	-0.00194	-0.00189	-0.00227
2.01999	-0.0004455	-0.0004528	-0.0004211	-0.0002539	-0.0002453		2.01999	-0.00205	-0.00199	-0.00199	-0.00271	-0.00187		2.01999	-0.00182	-0.00194	-0.00187	-0.0018	-0.00191		2.01999	-0.00163	-0.00195	-0.00198	-0.00188	-0.00224
2.02166	-0.0004523	-0.000479	-0.0004037	-0.0002589	-0.0002253		2.02166	-0.00203	-0.00201	-0.00196	-0.00273	-0.00184		2.02166	-0.00182	-0.00192	-0.00188	-0.0018	-0.00195		2.02166	-0.00165	-0.00192	-0.00202	-0.0019	-0.00224
2.02333	-0.0004623	-0.0004921	-0.0003656	-0.0002645	-0.0002334		2.02333	-0.00203	-0.00201	-0.00193	-0.00276	-0.0018		2.02333	-0.00182	-0.00192	-0.00187	-0.0018	-0.00199		2.02333	-0.00166	-0.00191	-0.00205	-0.0019	-0.00222
2.02499	-0.000491	-0.000509	-0.0003438	-0.000297	-0.000244		2.02499	-0.00203	-0.00197	-0.0019	-0.00278	-0.00178		2.02499	-0.00181	-0.00193	-0.00187	-0.00181	-0.002		2.02499	-0.00166	-0.00192	-0.00206	-0.00189	-0.00223
2.02666	-0.0005359	-0.0005102	-0.0003257	-0.0003331	-0.0002378		2.02666	-0.00203	-0.00194	-0.00189	-0.0028	-0.00175		2.02666	-0.00182	-0.00197	-0.00187	-0.00182	-0.00199		2.02666	-0.00166	-0.00193	-0.00206	-0.00189	-0.00221
2.02833	-0.0005502	-0.0005071	-0.0003102	-0.0003631	-0.0002359		2.02833	-0.00201	-0.00195	-0.00188	-0.00283	-0.00175		2.02833	-0.00181	-0.00199	-0.00188	-0.00185	-0.00196		2.02833	-0.00167	-0.00192	-0.00202	-0.00189	-0.00222
2.02999	-0.0005602	-0.0004953	-0.0003139	-0.000398	-0.000254		2.02999	-0.00197	-0.00193	-0.00188	-0.00284	-0.00178		2.02999	-0.00178	-0.00202	-0.00189	-0.00187	-0.00191		2.02999	-0.00166	-0.00193	-0.00199	-0.00188	-0.00221
2.03166	-0.0005608	-0.0004946	-0.0003239	-0.0004148	-0.0002365		2.03166	-0.00195	-0.00191	-0.00189	-0.00286	-0.00182		2.03166	-0.00177	-0.00203	-0.00194	-0.00189	-0.00187		2.03166	-0.00166	-0.00193	-0.00196	-0.00187	-0.0022
2.03333	-0.0005602	-0.0004878	-0.0003289	-0.000413	-0.000234		2.03333	-0.00193	-0.0019	-0.00193	-0.00288	-0.00186		2.03333	-0.00176	-0.00201	-0.002	-0.00188	-0.00184		2.03333	-0.00167	-0.00191	-0.00197	-0.00187	-0.00218
2.03499	-0.000549	-0.0004778	-0.0003526	-0.0004198	-0.0002584		2.03499	-0.00192	-0.00193	-0.00197	-0.00287	-0.00189		2.03499	-0.00176	-0.00196	-0.00202	-0.00188	-0.00183		2.03499	-0.00167	-0.00187	-0.00198	-0.00188	-0.00219
2.03666	-0.0005328	-0.0004553	-0.0003557	-0.0004117	-0.0002897		2.03666	-0.00193	-0.00192	-0.00201	-0.00287	-0.00189		2.03666	-0.00179	-0.00194	-0.00202	-0.00188	-0.00182		2.03666	-0.00166	-0.00186	-0.00199	-0.00188	-0.00219
2.03833	-0.0005309	-0.0004634	-0.0003681	-0.000373	-0.0002991		2.03833	-0.00197	-0.00192	-0.00204	-0.00287	-0.00189		2.03833	-0.00184	-0.0019	-0.00202	-0.0019	-0.00184		2.03833	-0.00165	-0.00185	-0.00201	-0.00189	-0.00218
2.03999	-0.0005322	-0.0004703	-0.0003768	-0.0003543	-0.0003279		2.03999	-0.00199	-0.00194	-0.00206	-0.00286	-0.00188		2.03999	-0.00189	-0.00187	-0.00199	-0.00192	-0.00187		2.03999	-0.00164	-0.00185	-0.00202	-0.00189	-0.00219
2.04166	-0.0005234	-0.000456	-0.0003581	-0.0003281	-0.000341		2.04166	-0.00201	-0.00197	-0.00207	-0.00286	-0.00186		2.04166	-0.00191	-0.00188	-0.00194	-0.00194	-0.00189		2.04166	-0.00164	-0.00187	-0.00201	-0.0019	-0.00219
2.04333	-0.0004897	-0.000461	-0.0003201	-0.0002857	-0.0003341		2.04333	-0.00201	-0.00196	-0.00206	-0.00287	-0.00185		2.04333	-0.00192	-0.00189	-0.00192	-0.00197	-0.00191		2.04333	-0.00163	-0.0019	-0.00202	-0.00189	-0.00219
2.04499	-0.0004822	-0.0004653	-0.000312	-0.0002558	-0.0003185		2.04499	-0.00201	-0.00198	-0.00205	-0.00289	-0.00184		2.04499	-0.0019	-0.00189	-0.00191	-0.00199	-0.00192		2.04499	-0.00162	-0.00193	-0.00203	-0.00189	-0.00218
2.04666	-0.000461	-0.000436	-0.0003107	-0.0002327	-0.0003047		2.04666	-0.00198	-0.00198	-0.00205	-0.0029	-0.00184		2.04666	-0.00185	-0.00192	-0.00191	-0.00197	-0.00192		2.04666	-0.00161	-0.00195	-0.00205	-0.0019	-0.00221
2.04833	-0.0004361	-0.0004036	-0.0003064	-0.0002171	-0.0002797		2.04833	-0.00196	-0.00197	-0.00202	-0.00289	-0.00183		2.04833	-0.0018	-0.00195	-0.00191	-0.00195	-0.00191		2.04833	-0.0016	-0.00196	-0.00207	-0.00194	-0.00223
2.04999	-0.0004161	-0.0003874	-0.0003444	-0.0002346	-0.0002447		2.04999	-0.00192	-0.00194	-0.00198	-0.00287	-0.00184		2.04999	-0.00179	-0.00197	-0.00193	-0.00196	-0.0019		2.04999	-0.00159	-0.00198	-0.00211	-0.00195	-0.00224
2.05166	-0.0004367	-0.000355	-0.0003856	-0.0002483	-0.0002397		2.05166	-0.00191	-0.00192	-0.00194	-0.00283	-0.00183		2.05166	-0.0018	-0.002	-0.00194	-0.00194	-0.00188		2.05166	-0.00161	-0.00199	-0.00211	-0.00196	-0.00226
2.05333	-0.0004199	-0.0003587	-0.0004193	-0.000257	-0.0002209		2.05333	-0.00189	-0.0019	-0.00193	-0.00279	-0.00184		2.05333	-0.00182	-0.00202	-0.00194	-0.00194	-0.00185		2.05333	-0.00164	-0.00199	-0.00214	-0.00196	-0.00226
2.05499	-0.0004124	-0.0003793	-0.000418	-0.0003	-0.0002065		2.05499	-0.00189	-0.00191	-0.0019	-0.00277	-0.00184		2.05499	-0.00187	-0.00202	-0.00194	-0.00196	-0.00184		2.05499	-0.00166	-0.00199	-0.00215	-0.00194	-0.00224
2.05666	-0.000403	-0.0004142	-0.0004243	-0.0003206	-0.0002071		2.05666	-0.00192	-0.0019	-0.00188	-0.00277	-0.00185		2.05666	-0.00192	-0.00202	-0.00194	-0.00197	-0.00183		2.05666	-0.00167	-0.002	-0.00214	-0.00188	-0.00225
2.05833	-0.000385	-0.0004291	-0.0004087	-0.0003125	-0.0002365		2.05833	-0.00194	-0.00192	-0.0019	-0.00277	-0.00186		2.05833	-0.00194	-0.00202	-0.00193	-0.00196	-0.00181		2.05833	-0.00168	-0.002	-0.00212	-0.00186	-0.00223
2.05999	-0.00036	-0.0004547	-0.0004074	-0.0003225	-0.0002503		2.05999	-0.00195	-0.00195	-0.00192	-0.0028	-0.00187		2.05999	-0.00194	-0.00203	-0.00192	-0.00195	-0.00178		2.05999	-0.00167	-0.002	-0.00211	-0.00185	-0.00222
2.06166	-0.0003687	-0.0004416	-0.0003881	-0.0003369	-0.000279		2.06166	-0.00195	-0.00196	-0.0019	-0.00283	-0.00187		2.06166	-0.00194	-0.00205	-0.00191	-0.00195	-0.00178		2.06166	-0.00166	-0.00202	-0.00209	-0.00185	-0.00222
2.06333	-0.0003856	-0.0004316	-0.0003881	-0.0003188	-0.0003009		2.06333	-0.00195	-0.00196	-0.00191	-0.00284	-0.00188		2.06333	-0.00193	-0.00209	-0.00191	-0.00192	-0.00179		2.06333	-0.00167	-0.00204	-0.00208	-0.00186	-0.00221
2.06499	-0.0004124	-0.0004036	-0.00038	-0.0003088	-0.0003197		2.06499	-0.00193	-0.00198	-0.00193	-0.00286	-0.00189		2.06499	-0.00191	-0.00211	-0.00192	-0.00192	-0.00179		2.06499	-0.00169	-0.00204	-0.00208	-0.00189	-0.00218
2.06666	-0.0004318	-0.0004079	-0.0003706	-0.0003082	-0.0003259		2.06666	-0.00192	-0.00199	-0.00193	-0.00286	-0.00187		2.06666	-0.00191	-0.00211	-0.00195	-0.00192	-0.00182		2.06666	-0.0017	-0.00205	-0.00209	-0.00188	-0.00218
2.06832	-0.0004492	-0.0004136	-0.0003501	-0.0003007	-0.0003134		2.06832	-0.0019	-0.00199	-0.00195	-0.00285	-0.00187		2.06832	-0.00189	-0.0021	-0.00195	-0.00193	-0.00187		2.06832	-0.00173	-0.00203	-0.00208	-0.00188	-0.00219
2.06999	-0.0004648	-0.0004342	-0.0003494	-0.0002995	-0.000294		2.06999	-0.00191	-0.00201	-0.00197	-0.00285	-0.00186		2.06999	-0.00187	-0.00207	-0.00198	-0.00193	-0.00188		2.06999	-0.00175	-0.00202	-0.00208	-0.00188	-0.00217
2.07166	-0.0004542	-0.0004504	-0.0003513	-0.0003094	-0.0002972		2.07166	-0.00191	-0.00203	-0.00197	-0.00285	-0.00186		2.07166	-0.00186	-0.00203	-0.00199	-0.00192	-0.00189		2.07166	-0.00174	-0.002	-0.00207	-0.00188	-0.00218
2.07332	-0.0004517	-0.0004722	-0.00036	-0.0003151	-0.0002897		2.07332	-0.00193	-0.00204	-0.00194	-0.00285	-0.00183		2.07332	-0.00184	-0.00202	-0.002	-0.00189	-0.0019		2.07332	-0.00174	-0.00199	-0.00205	-0.00189	-0.00219
2.07499	-0.0004685	-0.0004672	-0.00036	-0.0003225	-0.0002703		2.07499	-0.00196	-0.00203	-0.00194	-0.00289	-0.00183		2.07499	-0.00183	-0.00201	-0.00198	-0.00187	-0.0019		2.07499	-0.00174	-0.00198	-0.00203	-0.00194	-0.00221
2.07666	-0.0004654	-0.0004535	-0.0003619	-0.0003275	-0.0002691		2.07666	-0.00198	-0.00203	-0.0019	-0.00294	-0.00181		2.07666	-0.00184	-0.00201	-0.00199	-0.00184	-0.0019		2.07666	-0.00173	-0.00197	-0.00205	-0.00197	-0.00223
2.07832	-0.0004517	-0.0004329	-0.0003582	-0.0003288	-0.0002603		2.07832	-0.00199	-0.00201	-0.0019	-0.00297	-0.00178		2.07832	-0.00186	-0.00205	-0.00199	-0.00182	-0.00192		2.07832	-0.00172	-0.00195	-0.00207	-0.00199	-0.00225
2.07999	-0.000466	-0.0004111	-0.0003575	-0.0003394	-0.0002503		2.07999	-0.002	-0.002	-0.00191	-0.00297	-0.00175		2.07999	-0.00188	-0.00207	-0.00199	-0.00185	-0.00191		2.07999	-0.00172	-0.00194	-0.00209	-0.00198	-0.00228
2.08166	-0.0004679	-0.0003955	-0.0003501	-0.0003456	-0.0002346		2.08166	-0.00203	-0.00198	-0.00193	-0.00297	-0.00178		2.08166	-0.0019	-0.00208	-0.00198	-0.00189	-0.00192		2.08166	-0.00172	-0.00191	-0.00209	-0.00197	-0.00229
2.08332	-0.0004635	-0.0003924	-0.0003682	-0.0003406	-0.0002484		2.08332	-0.00205	-0.00199	-0.00194	-0.00294	-0.00179		2.08332	-0.00192	-0.00209	-0.00199	-0.00192	-0.00192		2.08332	-0.0017	-0.0019	-0.00212	-0.00194	-0.00228
2.08499	-0.0004729	-0.0003899	-0.0003738	-0.0003344	-0.0002402		2.08499	-0.00209	-0.00201	-0.00195	-0.00289	-0.00181		2.08499	-0.00192	-0.00211	-0.00197	-0.00196	-0.0019		2.08499	-0.00168	-0.0019	-0.00211	-0.00192	-0.00226
2.08666	-0.000496	-0.000383	-0.00038	-0.0003182	-0.0002477		2.08666	-0.00214	-0.00203	-0.00196	-0.00286	-0.00185		2.08666	-0.00192	-0.00211	-0.00194	-0.00198	-0.00187		2.08666	-0.00167	-0.00192	-0.00207	-0.00192	-0.00224
2.08832	-0.0005097	-0.0003886	-0.00037	-0.0002708	-0.0002346		2.08832	-0.00215	-0.00204	-0.00196	-0.00289	-0.00189		2.08832	-0.00194	-0.00211	-0.00192	-0.00198	-0.00188		2.08832	-0.00165	-0.00191	-0.00206	-0.00194	-0.0022
2.08999	-0.0005271	-0.000383	-0.0003638	-0.0002483	-0.0002352		2.08999	-0.00213	-0.00206	-0.00195	-0.0029	-0.00188		2.08999	-0.00196	-0.0021	-0.00189	-0.002	-0.00188		2.08999	-0.00164	-0.00193	-0.00206	-0.00195	-0.00217
2.09166	-0.0005359	-0.0003942	-0.000342	-0.0002396	-0.0002058		2.09166	-0.0021	-0.00204	-0.00194	-0.00292	-0.00188		2.09166	-0.00199	-0.00209	-0.00188	-0.00201	-0.00187		2.09166	-0.00166	-0.00193	-0.00204	-0.00197	-0.00215
2.09332	-0.0005596	-0.0004161	-0.000337	-0.0002315	-0.0002014		2.09332	-0.00206	-0.00203	-0.00195	-0.00295	-0.00187		2.09332	-0.00201	-0.00207	-0.0019	-0.00202	-0.0019		2.09332	-0.00168	-0.00194	-0.00202	-0.00198	-0.00214
2.09499	-0.0005739	-0.0004416	-0.000322	-0.0002258	-0.0002089		2.09499	-0.00202	-0.002	-0.00195	-0.00296	-0.00186		2.09499	-0.00201	-0.00205	-0.00193	-0.00201	-0.00193		2.09499	-0.00171	-0.00195	-0.00203	-0.00199	-0.00214
2.09666	-0.0005751	-0.0004391	-0.0003257	-0.0002514	-0.0002233		2.09666	-0.002	-0.00197	-0.00196	-0.00293	-0.00186		2.09666	-0.00199	-0.00203	-0.00197	-0.00201	-0.00194		2.09666	-0.00177	-0.00198	-0.00201	-0.00198	-0.00214
2.09832	-0.0005526	-0.0004572	-0.0003201	-0.0002589	-0.000239		2.09832	-0.00199	-0.00194	-0.00195	-0.00293	-0.00186		2.09832	-0.00195	-0.00201	-0.00201	-0.00198	-0.00196		2.09832	-0.0018	-0.00201	-0.00202	-0.00199	-0.00217
2.09999	-0.0005452	-0.0004516	-0.0003151	-0.0002683	-0.0002609		2.09999	-0.00199	-0.00196	-0.00197	-0.0029	-0.00187		2.09999	-0.00192	-0.00198	-0.00204	-0.00195	-0.00197		2.09999	-0.00179	-0.00205	-0.00203	-0.00198	-0.00219
2.10166	-0.0005078	-0.0004479	-0.0003208	-0.0002764	-0.0002772		2.10166	-0.002	-0.00196	-0.00196	-0.00288	-0.00189		2.10166	-0.00189	-0.00195	-0.00205	-0.00192	-0.00197		2.10166	-0.00178	-0.00206	-0.00205	-0.00201	-0.00222
2.10332	-0.0004623	-0.0004504	-0.0003363	-0.0003013	-0.0002834		2.10332	-0.002	-0.00199	-0.00196	-0.00287	-0.00189		2.10332	-0.00189	-0.00194	-0.00205	-0.0019	-0.00197		2.10332	-0.00176	-0.00208	-0.00206	-0.00203	-0.00225
2.10499	-0.0004317	-0.0004815	-0.0003476	-0.0003275	-0.0002941		2.10499	-0.002	-0.00201	-0.00199	-0.00288	-0.0019		2.10499	-0.00191	-0.00194	-0.00203	-0.00188	-0.00197		2.10499	-0.0017	-0.00208	-0.00206	-0.00207	-0.00229
2.10666	-0.0004286	-0.0005052	-0.0003769	-0.0003487	-0.000306		2.10666	-0.00199	-0.00201	-0.00201	-0.00288	-0.0019		2.10666	-0.00193	-0.00195	-0.00201	-0.00186	-0.00195		2.10666	-0.00166	-0.00207	-0.00204	-0.00208	-0.0023
2.10832	-0.0004212	-0.000542	-0.0004024	-0.0003518	-0.0003084		2.10832	-0.00198	-0.002	-0.00201	-0.00292	-0.00191		2.10832	-0.00194	-0.00198	-0.002	-0.00186	-0.00194		2.10832	-0.00165	-0.00207	-0.00203	-0.00211	-0.0023
2.10999	-0.0004237	-0.0005663	-0.0003875	-0.0003606	-0.0003159		2.10999	-0.00198	-0.00202	-0.002	-0.00295	-0.00193		2.10999	-0.00193	-0.00201	-0.00199	-0.00189	-0.00197		2.10999	-0.00165	-0.00208	-0.00202	-0.00209	-0.00231
2.11166	-0.0004368	-0.0005906	-0.0003719	-0.0003643	-0.0002972		2.11166	-0.00198	-0.00203	-0.00201	-0.00296	-0.00198		2.11166	-0.00191	-0.00201	-0.00198	-0.00191	-0.00195		2.11166	-0.00165	-0.00207	-0.002	-0.00206	-0.00232
2.11332	-0.0004586	-0.0006006	-0.0003345	-0.0003562	-0.0002628		2.11332	-0.00198	-0.00204	-0.00197	-0.00298	-0.00198		2.11332	-0.00191	-0.00201	-0.00199	-0.00194	-0.00194		2.11332	-0.00169	-0.00205	-0.00201	-0.00204	-0.00232
2.11499	-0.000466	-0.0005975	-0.0003008	-0.0003537	-0.0002227		2.11499	-0.00199	-0.00207	-0.00197	-0.00298	-0.00199		2.11499	-0.0019	-0.002	-0.00199	-0.002	-0.00195		2.11499	-0.00171	-0.00205	-0.00203	-0.00202	-0.00233
2.11665	-0.0004741	-0.0005732	-0.0002627	-0.0003562	-0.0002165		2.11665	-0.002	-0.00208	-0.00197	-0.00296	-0.00199		2.11665	-0.00189	-0.00198	-0.00199	-0.00204	-0.00196		2.11665	-0.00174	-0.00203	-0.00204	-0.002	-0.00235
2.11832	-0.0004928	-0.0005408	-0.0002658	-0.0003599	-0.000199		2.11832	-0.00199	-0.00208	-0.00198	-0.00296	-0.00196		2.11832	-0.00191	-0.00197	-0.00197	-0.00208	-0.00192		2.11832	-0.00176	-0.00202	-0.00205	-0.00199	-0.00233
2.11999	-0.0005047	-0.0005027	-0.0002658	-0.0003512	-0.0001959		2.11999	-0.00199	-0.00207	-0.00199	-0.00297	-0.00195		2.11999	-0.00193	-0.00197	-0.00197	-0.0021	-0.00193		2.11999	-0.0018	-0.00201	-0.00207	-0.00201	-0.00233
2.12165	-0.0004978	-0.0004635	-0.0003144	-0.0003406	-0.0002027		2.12165	-0.00198	-0.00206	-0.00199	-0.00299	-0.00196		2.12165	-0.00191	-0.00197	-0.00197	-0.00211	-0.00195		2.12165	-0.00183	-0.00203	-0.00207	-0.00203	-0.00233
2.12332	-0.0005196	-0.0004223	-0.0003487	-0.0003444	-0.000204		2.12332	-0.00198	-0.00207	-0.00199	-0.00302	-0.00196		2.12332	-0.00189	-0.00196	-0.00195	-0.00211	-0.00196		2.12332	-0.00186	-0.00207	-0.00207	-0.00203	-0.00234
2.12499	-0.0005371	-0.000413	-0.0004124	-0.0003618	-0.0001721		2.12499	-0.00197	-0.00207	-0.00199	-0.00305	-0.00196		2.12499	-0.00188	-0.00197	-0.00196	-0.0021	-0.00196		2.12499	-0.00187	-0.00211	-0.00206	-0.00204	-0.00234
2.12665	-0.0005227	-0.0004279	-0.0004548	-0.0003774	-0.0001571		2.12665	-0.00197	-0.00208	-0.00198	-0.00306	-0.00197		2.12665	-0.00186	-0.00197	-0.00197	-0.00207	-0.00199		2.12665	-0.00186	-0.00214	-0.00204	-0.00204	-0.00236
2.12832	-0.0005103	-0.0004491	-0.000496	-0.0003999	-0.0001539		2.12832	-0.00199	-0.00209	-0.00198	-0.00306	-0.00196		2.12832	-0.00184	-0.00199	-0.00198	-0.00204	-0.002		2.12832	-0.00184	-0.00218	-0.00201	-0.00202	-0.00237
2.12999	-0.0004865	-0.0004741	-0.0004929	-0.0004174	-0.0001483		2.12999	-0.002	-0.00208	-0.00199	-0.00305	-0.00194		2.12999	-0.00185	-0.00201	-0.00199	-0.00201	-0.00199		2.12999	-0.00181	-0.00218	-0.002	-0.00199	-0.00236
2.13165	-0.0004173	-0.0005221	-0.0004829	-0.0004192	-0.0001633		2.13165	-0.00201	-0.00205	-0.00199	-0.00303	-0.00192		2.13165	-0.00186	-0.00205	-0.00203	-0.00196	-0.00199		2.13165	-0.00177	-0.00214	-0.00198	-0.00198	-0.00235
2.13332	-0.000355	-0.0005389	-0.0004498	-0.0003986	-0.0001958		2.13332	-0.00203	-0.00204	-0.002	-0.00301	-0.00194		2.13332	-0.00187	-0.00206	-0.00203	-0.00193	-0.00198		2.13332	-0.00178	-0.00208	-0.00197	-0.00199	-0.00233
2.13499	-0.0003363	-0.0005445	-0.0004155	-0.0003799	-0.0002052		2.13499	-0.00204	-0.00202	-0.00201	-0.003	-0.00193		2.13499	-0.00187	-0.00207	-0.00203	-0.00193	-0.00196		2.13499	-0.0018	-0.00204	-0.00198	-0.002	-0.00232
2.13665	-0.0003219	-0.0005408	-0.0003862	-0.0003637	-0.0002115		2.13665	-0.00205	-0.00199	-0.00202	-0.003	-0.00193		2.13665	-0.00189	-0.00207	-0.00202	-0.00195	-0.00196		2.13665	-0.00181	-0.00197	-0.002	-0.00202	-0.00231
2.13832	-0.0003344	-0.0005333	-0.0003769	-0.0003606	-0.0002265		2.13832	-0.00206	-0.00198	-0.00203	-0.003	-0.00194		2.13832	-0.0019	-0.00207	-0.00201	-0.00197	-0.00198		2.13832	-0.00183	-0.00193	-0.00203	-0.00205	-0.00231
2.13999	-0.0003781	-0.000504	-0.0003713	-0.0003593	-0.0002115		2.13999	-0.00205	-0.00199	-0.00205	-0.00301	-0.00194		2.13999	-0.0019	-0.00206	-0.00197	-0.00201	-0.00198		2.13999	-0.00185	-0.00192	-0.00205	-0.00207	-0.00234
2.14165	-0.0004024	-0.0005034	-0.0003594	-0.000383	-0.0001959		2.14165	-0.00205	-0.002	-0.00207	-0.00301	-0.00191		2.14165	-0.00191	-0.00208	-0.00196	-0.00204	-0.002		2.14165	-0.00184	-0.00195	-0.00208	-0.00206	-0.00237
2.14332	-0.0004162	-0.0004853	-0.0003675	-0.0003999	-0.0001953		2.14332	-0.00203	-0.00202	-0.00208	-0.00303	-0.00188		2.14332	-0.00192	-0.0021	-0.00198	-0.00204	-0.002		2.14332	-0.0018	-0.00199	-0.0021	-0.00205	-0.00237
2.14499	-0.0004286	-0.0004847	-0.0003794	-0.0004018	-0.000194		2.14499	-0.002	-0.00207	-0.0021	-0.00306	-0.00187		2.14499	-0.00192	-0.0021	-0.00199	-0.00203	-0.00199		2.14499	-0.00178	-0.00204	-0.00211	-0.00202	-0.00237
2.14665	-0.000443	-0.0004909	-0.000385	-0.0003874	-0.0001978		2.14665	-0.00196	-0.00212	-0.00211	-0.00307	-0.00185		2.14665	-0.00191	-0.00211	-0.00201	-0.00202	-0.00197		2.14665	-0.00176	-0.00208	-0.0021	-0.00197	-0.00238
2.14832	-0.0004486	-0.0005059	-0.0003968	-0.0003743	-0.0002084		2.14832	-0.00194	-0.00215	-0.00212	-0.0031	-0.00184		2.14832	-0.00191	-0.00211	-0.00204	-0.002	-0.00196		2.14832	-0.00174	-0.00211	-0.00211	-0.00194	-0.00234
2.14999	-0.0004866	-0.0005046	-0.0004193	-0.00035	-0.000214		2.14999	-0.00193	-0.00216	-0.00213	-0.00312	-0.00188		2.14999	-0.0019	-0.00209	-0.00206	-0.00199	-0.00193		2.14999	-0.00173	-0.00211	-0.0021	-0.00195	-0.00231
2.15165	-0.0005084	-0.0005283	-0.0004162	-0.0003244	-0.0002103		2.15165	-0.00195	-0.00217	-0.00212	-0.00312	-0.00191		2.15165	-0.00189	-0.00209	-0.00205	-0.00201	-0.00194		2.15165	-0.00171	-0.00209	-0.00209	-0.00195	-0.00228
2.15332	-0.0005371	-0.0005258	-0.0003975	-0.0003201	-0.0002096		2.15332	-0.002	-0.00216	-0.0021	-0.00308	-0.00193		2.15332	-0.00188	-0.00209	-0.00204	-0.00202	-0.00194		2.15332	-0.0017	-0.00207	-0.00208	-0.00198	-0.00224
2.15499	-0.0005502	-0.0005152	-0.0003738	-0.0003151	-0.0001802		2.15499	-0.00204	-0.00215	-0.00209	-0.00305	-0.00194		2.15499	-0.00187	-0.00207	-0.00203	-0.00202	-0.00194		2.15499	-0.00169	-0.00205	-0.0021	-0.00203	-0.00219
2.15665	-0.0005789	-0.000489	-0.0003526	-0.0003038	-0.0001833		2.15665	-0.00208	-0.00215	-0.00207	-0.00303	-0.00195		2.15665	-0.00187	-0.00206	-0.00201	-0.00202	-0.00195		2.15665	-0.00168	-0.00201	-0.00211	-0.00207	-0.00219
2.15832	-0.0005708	-0.0004653	-0.000332	-0.0002951	-0.0001852		2.15832	-0.00209	-0.00218	-0.00206	-0.00298	-0.00192		2.15832	-0.00188	-0.00206	-0.002	-0.00201	-0.00198		2.15832	-0.00167	-0.002	-0.00213	-0.00209	-0.00217
2.15998	-0.0005795	-0.0004179	-0.0003195	-0.0002963	-0.0001833		2.15998	-0.0021	-0.00217	-0.00208	-0.00297	-0.0019		2.15998	-0.00189	-0.00204	-0.00201	-0.00198	-0.00197		2.15998	-0.00168	-0.00201	-0.00217	-0.00214	-0.00218
2.16165	-0.0005495	-0.0003749	-0.0003126	-0.0002682	-0.0001658		2.16165	-0.00208	-0.00215	-0.00211	-0.00298	-0.0019		2.16165	-0.00191	-0.00202	-0.002	-0.00195	-0.00196		2.16165	-0.00168	-0.00202	-0.00218	-0.00214	-0.00221
2.16332	-0.0005252	-0.0003344	-0.0003083	-0.0002757	-0.0001777		2.16332	-0.00207	-0.00214	-0.00212	-0.00298	-0.0019		2.16332	-0.00192	-0.00202	-0.002	-0.00194	-0.00195		2.16332	-0.00168	-0.00204	-0.00217	-0.00213	-0.00223
2.16498	-0.0004735	-0.0003206	-0.0003027	-0.0002982	-0.0001489		2.16498	-0.00206	-0.0021	-0.00214	-0.00297	-0.00191		2.16498	-0.00193	-0.00202	-0.00201	-0.00193	-0.00194		2.16498	-0.00167	-0.00207	-0.00216	-0.00213	-0.00224
2.16665	-0.000456	-0.0002919	-0.0002908	-0.0003238	-0.0001151		2.16665	-0.00206	-0.00206	-0.00216	-0.00297	-0.00193		2.16665	-0.00194	-0.00202	-0.00201	-0.00194	-0.00192		2.16665	-0.00168	-0.00206	-0.00214	-0.00211	-0.00227
2.16832	-0.000428	-0.000287	-0.0002952	-0.0003493	-0.000102		2.16832	-0.00204	-0.00203	-0.00216	-0.00297	-0.00196		2.16832	-0.00195	-0.00204	-0.00202	-0.00196	-0.00193		2.16832	-0.0017	-0.00205	-0.0021	-0.00207	-0.00227
2.16998	-0.0004479	-0.0003057	-0.000307	-0.0004086	-0.0001058		2.16998	-0.00204	-0.00202	-0.00215	-0.00298	-0.00197		2.16998	-0.00195	-0.00207	-0.00204	-0.00197	-0.00194		2.16998	-0.00174	-0.00203	-0.00208	-0.00205	-0.00228
2.17165	-0.0004492	-0.0003275	-0.0003208	-0.0004254	-0.0001133		2.17165	-0.00201	-0.002	-0.00214	-0.003	-0.00199		2.17165	-0.00194	-0.00207	-0.00205	-0.00199	-0.00197		2.17165	-0.00179	-0.00202	-0.00208	-0.00202	-0.00229
2.17332	-0.0004648	-0.0003294	-0.0003301	-0.000436	-0.0001389		2.17332	-0.00199	-0.00199	-0.00212	-0.00304	-0.002		2.17332	-0.00195	-0.00208	-0.00204	-0.002	-0.00199		2.17332	-0.00184	-0.00199	-0.00209	-0.00198	-0.00231
2.17498	-0.0004579	-0.0003606	-0.0003451	-0.0004267	-0.0001859		2.17498	-0.00198	-0.00199	-0.00209	-0.00309	-0.002		2.17498	-0.00195	-0.00207	-0.00204	-0.002	-0.00201		2.17498	-0.00184	-0.002	-0.0021	-0.00194	-0.0023
2.17665	-0.0004555	-0.0003849	-0.0003432	-0.0004136	-0.0002128		2.17665	-0.00199	-0.002	-0.00208	-0.00312	-0.002		2.17665	-0.00195	-0.00206	-0.00204	-0.00199	-0.00204		2.17665	-0.00184	-0.00202	-0.00212	-0.00192	-0.00231
2.17832	-0.000433	-0.0003974	-0.000332	-0.0003786	-0.0002228		2.17832	-0.00199	-0.00201	-0.00209	-0.00313	-0.00199		2.17832	-0.00196	-0.00204	-0.00201	-0.002	-0.00207		2.17832	-0.0018	-0.00207	-0.00214	-0.0019	-0.0023
2.17998	-0.0004324	-0.0004124	-0.0003257	-0.000373	-0.0002052		2.17998	-0.00201	-0.00202	-0.00211	-0.00313	-0.00201		2.17998	-0.00197	-0.00203	-0.00202	-0.00199	-0.00209		2.17998	-0.00176	-0.00211	-0.00213	-0.00188	-0.00228
2.18165	-0.0004355	-0.0004429	-0.0003251	-0.0003562	-0.0001927		2.18165	-0.00203	-0.00204	-0.00214	-0.00311	-0.00201		2.18165	-0.00195	-0.00202	-0.00205	-0.002	-0.00208		2.18165	-0.00174	-0.00218	-0.00212	-0.00188	-0.00227
2.18332	-0.0004598	-0.0004691	-0.0003288	-0.0003662	-0.0001552		2.18332	-0.00204	-0.00203	-0.00216	-0.00308	-0.00201		2.18332	-0.00193	-0.00202	-0.00205	-0.002	-0.00207		2.18332	-0.00175	-0.00224	-0.00213	-0.0019	-0.00228
2.18498	-0.0004741	-0.0004897	-0.0003313	-0.0003574	-0.0001302		2.18498	-0.00204	-0.00202	-0.00217	-0.00306	-0.00203		2.18498	-0.00192	-0.00203	-0.00206	-0.00203	-0.00204		2.18498	-0.00177	-0.00226	-0.00212	-0.00192	-0.00229
2.18665	-0.0004978	-0.0005165	-0.0003494	-0.0003618	-0.0001177		2.18665	-0.00204	-0.00201	-0.00216	-0.00304	-0.00204		2.18665	-0.0019	-0.00204	-0.00207	-0.00205	-0.002		2.18665	-0.0018	-0.00226	-0.00212	-0.00195	-0.00232
2.18832	-0.0005103	-0.000532	-0.000365	-0.0003394	-0.0001045		2.18832	-0.00203	-0.002	-0.00214	-0.00303	-0.00203		2.18832	-0.0019	-0.00207	-0.00206	-0.00205	-0.00197		2.18832	-0.00181	-0.00223	-0.00214	-0.00198	-0.00236
2.18998	-0.0005203	-0.0005414	-0.0003731	-0.0003381	-7.7e-05		2.18998	-0.00203	-0.002	-0.00211	-0.003	-0.00203		2.18998	-0.00191	-0.00209	-0.00205	-0.00206	-0.00196		2.18998	-0.00183	-0.00217	-0.00216	-0.00201	-0.00238
2.19165	-0.0004991	-0.0005245	-0.0003613	-0.0003263	-6.07e-05		2.19165	-0.00201	-0.002	-0.00209	-0.00299	-0.00202		2.19165	-0.00189	-0.00212	-0.00206	-0.00205	-0.00196		2.19165	-0.00184	-0.0021	-0.00215	-0.00203	-0.00238
2.19332	-0.0005015	-0.0005202	-0.0003538	-0.0003418	-3.88e-05		2.19332	-0.00201	-0.002	-0.00207	-0.00298	-0.002		2.19332	-0.00189	-0.00212	-0.00205	-0.00204	-0.00195		2.19332	-0.00185	-0.00205	-0.00212	-0.00203	-0.00235
2.19498	-0.0004772	-0.0005052	-0.0003301	-0.0003512	-2.26e-05		2.19498	-0.00202	-0.00201	-0.00207	-0.00298	-0.00198		2.19498	-0.0019	-0.00211	-0.00207	-0.00201	-0.00195		2.19498	-0.00185	-0.00201	-0.0021	-0.00204	-0.00231
2.19665	-0.0004685	-0.0005077	-0.0003064	-0.0003911	-3.63e-05		2.19665	-0.00201	-0.00204	-0.00209	-0.00298	-0.00197		2.19665	-0.00188	-0.00209	-0.00208	-0.002	-0.00197		2.19665	-0.00186	-0.00199	-0.00208	-0.00203	-0.00226
2.19832	-0.0004473	-0.0005034	-0.0002883	-0.0004067	-6.76e-05		2.19832	-0.002	-0.00206	-0.00212	-0.003	-0.00194		2.19832	-0.0019	-0.00208	-0.00207	-0.00199	-0.00199		2.19832	-0.00186	-0.00198	-0.00205	-0.00205	-0.00221
2.19998	-0.0004455	-0.0005028	-0.0002821	-0.0004055	-9.7e-05		2.19998	-0.00201	-0.0021	-0.00213	-0.00303	-0.00193		2.19998	-0.00191	-0.00206	-0.00207	-0.002	-0.002		2.19998	-0.00184	-0.00197	-0.00207	-0.00204	-0.00218
2.20165	-0.0004317	-0.000504	-0.0002858	-0.0003912	-0.0001183		2.20165	-0.00201	-0.00214	-0.00216	-0.00305	-0.00194		2.20165	-0.0019	-0.00205	-0.00208	-0.00202	-0.00203		2.20165	-0.00182	-0.00198	-0.0021	-0.00206	-0.00219
2.20332	-0.0004373	-0.0005059	-0.0002977	-0.0003818	-0.0001308		2.20332	-0.002	-0.00215	-0.00217	-0.00306	-0.00194		2.20332	-0.00189	-0.00205	-0.00207	-0.00205	-0.00204		2.20332	-0.0018	-0.00198	-0.00213	-0.00209	-0.00222
2.20498	-0.0004274	-0.0004878	-0.0003083	-0.0003581	-0.0001164		2.20498	-0.002	-0.00216	-0.00216	-0.00306	-0.00196		2.20498	-0.00189	-0.00206	-0.00206	-0.00207	-0.00205		2.20498	-0.00178	-0.00198	-0.00213	-0.00213	-0.00227
2.20665	-0.0004211	-0.0004641	-0.0002995	-0.0003331	-8.13e-05		2.20665	-0.002	-0.00217	-0.00213	-0.00305	-0.00198		2.20665	-0.00188	-0.00205	-0.00208	-0.00209	-0.00205		2.20665	-0.00175	-0.00201	-0.00215	-0.00212	-0.00232
2.20831	-0.0004055	-0.0004728	-0.0002983	-0.0003313	-4.88e-05		2.20831	-0.00202	-0.00216	-0.00211	-0.00302	-0.00202		2.20831	-0.0019	-0.00203	-0.00206	-0.0021	-0.00206		2.20831	-0.00175	-0.00205	-0.00215	-0.00213	-0.00237
2.20998	-0.00038	-0.0004566	-0.0002896	-0.0003306	-4.94e-05		2.20998	-0.00203	-0.00212	-0.00207	-0.00301	-0.002		2.20998	-0.00193	-0.00203	-0.00206	-0.00209	-0.00206		2.20998	-0.00175	-0.00206	-0.00214	-0.00213	-0.00239
2.21165	-0.00035	-0.0004366	-0.0002808	-0.0003094	-4.69e-05		2.21165	-0.00206	-0.00211	-0.00204	-0.003	-0.00199		2.21165	-0.00195	-0.00202	-0.00206	-0.00208	-0.00205		2.21165	-0.00177	-0.00208	-0.00215	-0.00207	-0.00241
2.21331	-0.0003276	-0.0004217	-0.0002665	-0.0002795	-6.19e-05		2.21331	-0.0021	-0.00208	-0.00203	-0.00301	-0.00198		2.21331	-0.00197	-0.00201	-0.00207	-0.00206	-0.00205		2.21331	-0.00178	-0.0021	-0.00218	-0.00204	-0.00241
2.21498	-0.0003319	-0.0004217	-0.0002796	-0.000267	-9.14e-05		2.21498	-0.00213	-0.00206	-0.00204	-0.00302	-0.00196		2.21498	-0.00197	-0.00201	-0.00206	-0.00205	-0.00204		2.21498	-0.0018	-0.0021	-0.0022	-0.00202	-0.00239
2.21665	-0.0003413	-0.0003924	-0.0002808	-0.0002533	-0.0001245		2.21665	-0.00213	-0.00206	-0.00207	-0.00303	-0.00193		2.21665	-0.00196	-0.00203	-0.00208	-0.00203	-0.002		2.21665	-0.00181	-0.0021	-0.00222	-0.00201	-0.00238
2.21831	-0.0003525	-0.0003799	-0.000274	-0.0002402	-0.0001214		2.21831	-0.00216	-0.00209	-0.0021	-0.00304	-0.00195		2.21831	-0.00195	-0.00203	-0.0021	-0.00202	-0.00196		2.21831	-0.00179	-0.00212	-0.00223	-0.00199	-0.00239
2.21998	-0.0003762	-0.0003699	-0.0002684	-0.0002552	-0.000117		2.21998	-0.00215	-0.00211	-0.00214	-0.00305	-0.00196		2.21998	-0.00195	-0.00206	-0.00209	-0.00202	-0.00196		2.21998	-0.00177	-0.00211	-0.00221	-0.00201	-0.00242
2.22165	-0.0004049	-0.0003836	-0.0002584	-0.0002789	-0.0001152		2.22165	-0.00213	-0.00214	-0.00217	-0.00306	-0.00198		2.22165	-0.00195	-0.00207	-0.00209	-0.00203	-0.00195		2.22165	-0.00175	-0.00212	-0.00221	-0.00201	-0.00242
2.22331	-0.0003949	-0.0004024	-0.0002453	-0.0003038	-0.0001102		2.22331	-0.0021	-0.00216	-0.00218	-0.00308	-0.002		2.22331	-0.00197	-0.00211	-0.0021	-0.00205	-0.00193		2.22331	-0.00173	-0.00212	-0.0022	-0.00202	-0.00243
2.22498	-0.0004087	-0.0004292	-0.0002396	-0.0003151	-0.0001127		2.22498	-0.00208	-0.00217	-0.00218	-0.00313	-0.00203		2.22498	-0.00198	-0.00213	-0.0021	-0.00207	-0.00197		2.22498	-0.00173	-0.00212	-0.0022	-0.00202	-0.00244
2.22665	-0.000418	-0.0004541	-0.0002477	-0.0003269	-0.0001371		2.22665	-0.00205	-0.00216	-0.00218	-0.00317	-0.00203		2.22665	-0.00201	-0.00216	-0.00209	-0.0021	-0.002		2.22665	-0.00175	-0.00211	-0.00219	-0.00203	-0.00241
2.22831	-0.0004118	-0.0004809	-0.0002496	-0.0003269	-0.0001821		2.22831	-0.00205	-0.00216	-0.00216	-0.00318	-0.00203		2.22831	-0.00204	-0.00218	-0.0021	-0.00209	-0.002		2.22831	-0.00178	-0.00211	-0.0022	-0.00202	-0.00237
2.22998	-0.0004055	-0.0004759	-0.0002739	-0.0003113	-0.0002215		2.22998	-0.00206	-0.00215	-0.00212	-0.00318	-0.00202		2.22998	-0.00207	-0.0022	-0.0021	-0.00207	-0.00201		2.22998	-0.00181	-0.00211	-0.00219	-0.00202	-0.00235
2.23165	-0.0004236	-0.0004678	-0.0002858	-0.0002889	-0.0002753		2.23165	-0.00207	-0.00216	-0.00207	-0.00318	-0.002		2.23165	-0.0021	-0.00219	-0.00209	-0.00202	-0.00202		2.23165	-0.00185	-0.00211	-0.00219	-0.00202	-0.00234
2.23331	-0.0004136	-0.0004541	-0.0003133	-0.0002689	-0.0002935		2.23331	-0.00207	-0.00217	-0.00202	-0.00314	-0.002		2.23331	-0.00212	-0.00219	-0.00209	-0.00198	-0.002		2.23331	-0.00187	-0.00211	-0.0022	-0.00204	-0.00234
2.23498	-0.0004149	-0.0004417	-0.0003307	-0.0002421	-0.0002959		2.23498	-0.00209	-0.00219	-0.00197	-0.0031	-0.002		2.23498	-0.00212	-0.00219	-0.0021	-0.00195	-0.00198		2.23498	-0.00188	-0.00211	-0.00222	-0.00204	-0.00236
2.23665	-0.0004367	-0.0004329	-0.0003563	-0.000214	-0.0002747		2.23665	-0.00209	-0.00222	-0.00196	-0.00309	-0.002		2.23665	-0.00208	-0.00214	-0.00208	-0.00197	-0.00197		2.23665	-0.00189	-0.00212	-0.00222	-0.00206	-0.00236
2.23831	-0.0004579	-0.0004504	-0.0003744	-0.0002071	-0.0002359		2.23831	-0.00209	-0.00225	-0.00201	-0.00309	-0.002		2.23831	-0.00204	-0.0021	-0.00208	-0.002	-0.00198		2.23831	-0.00189	-0.00211	-0.00221	-0.00208	-0.00237
2.23998	-0.0004798	-0.0004404	-0.0003956	-0.0002258	-0.0001621		2.23998	-0.00209	-0.00226	-0.00207	-0.00309	-0.00201		2.23998	-0.002	-0.00209	-0.00206	-0.00203	-0.002		2.23998	-0.00188	-0.0021	-0.0022	-0.00209	-0.00235
2.24165	-0.0004922	-0.0004348	-0.0003956	-0.0002545	-0.0001158		2.24165	-0.00207	-0.00225	-0.00214	-0.0031	-0.00197		2.24165	-0.00197	-0.00207	-0.00204	-0.00204	-0.00202		2.24165	-0.00189	-0.00211	-0.00219	-0.00209	-0.00234
2.24331	-0.0005091	-0.0004229	-0.000395	-0.0002919	-7.95e-05		2.24331	-0.00205	-0.00221	-0.00219	-0.00313	-0.00196		2.24331	-0.00196	-0.00207	-0.00202	-0.00205	-0.00205		2.24331	-0.0019	-0.00212	-0.00215	-0.00212	-0.00234
2.24498	-0.0005028	-0.0004098	-0.0003763	-0.0003312	-4.13e-05		2.24498	-0.00202	-0.00216	-0.00219	-0.00313	-0.00196		2.24498	-0.00198	-0.0021	-0.00203	-0.00204	-0.00208		2.24498	-0.00189	-0.0021	-0.00214	-0.00212	-0.00238
2.24665	-0.0004779	-0.000383	-0.0003457	-0.0003624	-3.1e-06		2.24665	-0.00201	-0.00212	-0.00217	-0.00313	-0.00195		2.24665	-0.002	-0.00214	-0.002	-0.00203	-0.00208		2.24665	-0.0019	-0.00211	-0.00215	-0.00211	-0.00239
2.24831	-0.0004367	-0.0003674	-0.0003195	-0.0003481	2.13e-05		2.24831	-0.002	-0.00209	-0.00214	-0.00313	-0.00196		2.24831	-0.00201	-0.00216	-0.00201	-0.00205	-0.00207		2.24831	-0.00188	-0.00213	-0.00216	-0.0021	-0.00241
2.24998	-0.0004205	-0.0003649	-0.0003089	-0.0003163	4.2e-05		2.24998	-0.00201	-0.00208	-0.00212	-0.00313	-0.00199		2.24998	-0.00203	-0.00216	-0.00202	-0.00209	-0.00205		2.24998	-0.00186	-0.00213	-0.00216	-0.00209	-0.00241
2.25164	-0.0003962	-0.0003686	-0.0003058	-0.0002907	7.51e-05		2.25164	-0.00202	-0.00209	-0.00214	-0.0031	-0.002		2.25164	-0.00203	-0.00215	-0.00204	-0.00211	-0.00204		2.25164	-0.00183	-0.00212	-0.00217	-0.00207	-0.0024
2.25331	-0.0004024	-0.000358	-0.000322	-0.0002558	9.33e-05		2.25331	-0.00203	-0.00212	-0.00217	-0.00308	-0.00201		2.25331	-0.00204	-0.00211	-0.00206	-0.00212	-0.002		2.25331	-0.00181	-0.00213	-0.00218	-0.00206	-0.00235
2.25498	-0.0004218	-0.0003487	-0.0003382	-0.0002283	8.33e-05		2.25498	-0.00205	-0.00214	-0.00219	-0.00307	-0.00202		2.25498	-0.00205	-0.00208	-0.0021	-0.00213	-0.002		2.25498	-0.0018	-0.00212	-0.00219	-0.00208	-0.00232
2.25664	-0.000443	-0.0003755	-0.0003575	-0.0002215	4.26e-05		2.25664	-0.00206	-0.00218	-0.00222	-0.00306	-0.00202		2.25664	-0.00208	-0.00208	-0.00211	-0.0021	-0.002		2.25664	-0.00178	-0.00211	-0.00219	-0.00211	-0.00231
2.25831	-0.0004604	-0.0003836	-0.0003556	-0.000229	2.01e-05		2.25831	-0.00206	-0.00221	-0.00221	-0.00306	-0.00202		2.25831	-0.00211	-0.0021	-0.00212	-0.00206	-0.00201		2.25831	-0.00178	-0.00212	-0.0022	-0.00215	-0.00232
2.25998	-0.0004648	-0.0003936	-0.0003575	-0.0002209	-8.7e-06		2.25998	-0.00206	-0.00221	-0.0022	-0.00307	-0.00203		2.25998	-0.00213	-0.00213	-0.00214	-0.00205	-0.00201		2.25998	-0.0018	-0.00214	-0.00221	-0.00217	-0.00233
2.26164	-0.0004349	-0.0004291	-0.0003625	-0.0002184	-3.19e-05		2.26164	-0.00207	-0.0022	-0.00218	-0.00312	-0.00205		2.26164	-0.00215	-0.00218	-0.00213	-0.00203	-0.00204		2.26164	-0.00179	-0.00216	-0.0022	-0.00221	-0.00235
2.26331	-0.0003993	-0.0004541	-0.0003868	-0.0002084	-3.13e-05		2.26331	-0.00205	-0.00219	-0.00217	-0.00315	-0.00208		2.26331	-0.00215	-0.00218	-0.00211	-0.00201	-0.00205		2.26331	-0.00178	-0.00218	-0.00219	-0.00221	-0.00237
2.26498	-0.0003762	-0.000436	-0.0003981	-0.0002028	1.44e-05		2.26498	-0.00205	-0.00215	-0.00215	-0.00316	-0.00209		2.26498	-0.00214	-0.00218	-0.00211	-0.00201	-0.00207		2.26498	-0.00181	-0.00219	-0.00219	-0.00219	-0.00237
2.26664	-0.0003519	-0.000436	-0.0004155	-0.000199	3.38e-05		2.26664	-0.00205	-0.00211	-0.00215	-0.00317	-0.00212		2.26664	-0.00213	-0.00216	-0.00211	-0.00204	-0.0021		2.26664	-0.00183	-0.00218	-0.00219	-0.00218	-0.0024
2.26831	-0.0003526	-0.0004348	-0.0004218	-0.0002096	3.95e-05		2.26831	-0.00207	-0.00209	-0.00214	-0.00319	-0.00212		2.26831	-0.00212	-0.00214	-0.0021	-0.00203	-0.00211		2.26831	-0.00183	-0.00216	-0.00221	-0.00217	-0.00242
2.26998	-0.0003538	-0.0004042	-0.000418	-0.0002315	5.7e-05		2.26998	-0.00209	-0.00208	-0.00213	-0.00317	-0.0021		2.26998	-0.0021	-0.00212	-0.00211	-0.00205	-0.0021		2.26998	-0.00185	-0.00214	-0.00225	-0.00215	-0.00243
2.27164	-0.0003544	-0.000388	-0.0003912	-0.0002677	5.2e-05		2.27164	-0.00212	-0.00206	-0.00215	-0.00318	-0.00207		2.27164	-0.00209	-0.00212	-0.00211	-0.00207	-0.00208		2.27164	-0.00187	-0.00215	-0.00228	-0.00215	-0.00246
2.27331	-0.0003569	-0.0003886	-0.0003837	-0.0002864	1.5e-05		2.27331	-0.00213	-0.00207	-0.00216	-0.00319	-0.00205		2.27331	-0.00207	-0.0021	-0.00208	-0.00207	-0.00207		2.27331	-0.00189	-0.00215	-0.0023	-0.00215	-0.0025
2.27498	-0.0003419	-0.0003612	-0.0003706	-0.000292	6e-07		2.27498	-0.00215	-0.0021	-0.0022	-0.0032	-0.00204		2.27498	-0.00206	-0.00208	-0.00206	-0.00206	-0.00203		2.27498	-0.00189	-0.00215	-0.00231	-0.00215	-0.00252
2.27664	-0.000317	-0.0003306	-0.0003463	-0.0002895	1.06e-05		2.27664	-0.00213	-0.00213	-0.0022	-0.00319	-0.00203		2.27664	-0.00205	-0.00205	-0.00205	-0.00206	-0.00205		2.27664	-0.00189	-0.00216	-0.0023	-0.00216	-0.00254
2.27831	-0.0003207	-0.0003374	-0.0003101	-0.0002782	-1.9e-06		2.27831	-0.00209	-0.00217	-0.00222	-0.0032	-0.00204		2.27831	-0.00202	-0.002	-0.00204	-0.00205	-0.00207		2.27831	-0.00189	-0.00214	-0.00228	-0.00217	-0.00257
2.27998	-0.0003307	-0.0003431	-0.0002951	-0.0002383	-4.4e-06		2.27998	-0.00207	-0.0022	-0.00222	-0.00318	-0.00208		2.27998	-0.00204	-0.00196	-0.00204	-0.00205	-0.00209		2.27998	-0.00189	-0.00212	-0.00227	-0.00217	-0.00258
2.28164	-0.0003332	-0.0003587	-0.0002577	-0.0002227	1e-05		2.28164	-0.00204	-0.00221	-0.00224	-0.00316	-0.0021		2.28164	-0.00205	-0.00194	-0.00207	-0.00206	-0.00209		2.28164	-0.00187	-0.00209	-0.00225	-0.00218	-0.00257
2.28331	-0.0003457	-0.0003973	-0.0002209	-0.0002146	2.19e-05		2.28331	-0.00198	-0.00221	-0.00222	-0.00317	-0.00213		2.28331	-0.00206	-0.00195	-0.0021	-0.00207	-0.00212		2.28331	-0.00187	-0.00207	-0.00221	-0.00217	-0.00256
2.28498	-0.0003501	-0.0004354	-0.0002085	-0.0002053	1.69e-05		2.28498	-0.00196	-0.00219	-0.00224	-0.00318	-0.00216		2.28498	-0.00207	-0.00197	-0.00211	-0.00209	-0.0021		2.28498	-0.00189	-0.00206	-0.0022	-0.00213	-0.00254
2.28664	-0.0003314	-0.0004578	-0.0002203	-0.0001978	3.25e-05		2.28664	-0.00194	-0.00216	-0.00223	-0.00316	-0.00217		2.28664	-0.00209	-0.00201	-0.0021	-0.0021	-0.00209		2.28664	-0.00189	-0.00207	-0.00218	-0.0021	-0.00251
2.28831	-0.0003195	-0.0004628	-0.0002272	-0.0002096	5.76e-05		2.28831	-0.00193	-0.00218	-0.00223	-0.00314	-0.00215		2.28831	-0.00206	-0.00205	-0.00211	-0.00212	-0.00208		2.28831	-0.0019	-0.0021	-0.00214	-0.00206	-0.0025
2.28998	-0.0003052	-0.0004616	-0.0002552	-0.0002071	7.51e-05		2.28998	-0.00194	-0.00219	-0.00221	-0.00315	-0.00214		2.28998	-0.00203	-0.00207	-0.00209	-0.00212	-0.00207		2.28998	-0.00193	-0.00211	-0.00213	-0.00204	-0.00247
2.29164	-0.0003014	-0.000446	-0.0003014	-0.000214	9.83e-05		2.29164	-0.00198	-0.0022	-0.00221	-0.00313	-0.00211		2.29164	-0.002	-0.00206	-0.00209	-0.00212	-0.00207		2.29164	-0.00195	-0.00211	-0.00212	-0.00203	-0.00245
2.29331	-0.0003014	-0.0004285	-0.0003407	-0.0002196	0.0001271		2.29331	-0.00203	-0.00223	-0.0022	-0.00316	-0.00209		2.29331	-0.00197	-0.00204	-0.00209	-0.00213	-0.00207		2.29331	-0.00196	-0.00211	-0.00213	-0.00206	-0.00243
2.29498	-0.0003158	-0.0003855	-0.0003631	-0.000224	0.0001509		2.29498	-0.00207	-0.00226	-0.00221	-0.0032	-0.00209		2.29498	-0.00195	-0.00204	-0.00212	-0.00211	-0.00207		2.29498	-0.00197	-0.00209	-0.00214	-0.00205	-0.00243
2.29664	-0.0003239	-0.0003724	-0.0003625	-0.0002309	0.0001546		2.29664	-0.00208	-0.00227	-0.00219	-0.00325	-0.00211		2.29664	-0.00193	-0.00203	-0.00213	-0.00211	-0.00208		2.29664	-0.00195	-0.00205	-0.00217	-0.00206	-0.00245
2.29831	-0.0003426	-0.0003412	-0.0003444	-0.0002427	0.0001703		2.29831	-0.00208	-0.00229	-0.0022	-0.00325	-0.00212		2.29831	-0.00194	-0.00204	-0.00214	-0.00212	-0.00209		2.29831	-0.00195	-0.00204	-0.00219	-0.00207	-0.00247
2.29997	-0.0003513	-0.0003312	-0.0003189	-0.000239	0.0001653		2.29997	-0.00206	-0.00231	-0.00219	-0.00326	-0.00214		2.29997	-0.00195	-0.00206	-0.00214	-0.00214	-0.0021		2.29997	-0.00193	-0.00205	-0.0022	-0.00207	-0.00249
2.30164	-0.0003713	-0.0003269	-0.0002839	-0.0002452	0.0001653		2.30164	-0.00203	-0.00233	-0.00219	-0.00324	-0.00217		2.30164	-0.00198	-0.00208	-0.00215	-0.00215	-0.00211		2.30164	-0.00192	-0.00205	-0.00219	-0.00205	-0.00251
2.30331	-0.0003788	-0.0003418	-0.0002496	-0.0002552	0.0001421		2.30331	-0.00201	-0.00235	-0.00221	-0.00321	-0.00217		2.30331	-0.00203	-0.00209	-0.00215	-0.00218	-0.00211		2.30331	-0.0019	-0.00209	-0.0022	-0.00208	-0.00251
2.30497	-0.0003763	-0.0003343	-0.0002446	-0.0002502	0.000154		2.30497	-0.00201	-0.00235	-0.00223	-0.00318	-0.00217		2.30497	-0.0021	-0.00209	-0.00214	-0.00219	-0.0021		2.30497	-0.0019	-0.00212	-0.00218	-0.00212	-0.00247
2.30664	-0.0003494	-0.0003512	-0.0002422	-0.0002383	0.0001459		2.30664	-0.00202	-0.00233	-0.00225	-0.00319	-0.00216		2.30664	-0.00215	-0.00211	-0.00214	-0.00219	-0.0021		2.30664	-0.0019	-0.00215	-0.00216	-0.00216	-0.00244
2.30831	-0.0003226	-0.0003593	-0.0002415	-0.0002389	0.0001565		2.30831	-0.00201	-0.00229	-0.00226	-0.00317	-0.00215		2.30831	-0.00219	-0.00211	-0.00214	-0.00216	-0.00208		2.30831	-0.0019	-0.00216	-0.00217	-0.00221	-0.00241
2.30997	-0.0002939	-0.0003705	-0.0002478	-0.0002177	0.0001597		2.30997	-0.00201	-0.00224	-0.00226	-0.00317	-0.00213		2.30997	-0.0022	-0.00212	-0.00213	-0.00215	-0.00207		2.30997	-0.00191	-0.00216	-0.00217	-0.00226	-0.00239
2.31164	-0.000269	-0.0003918	-0.0002559	-0.0001959	0.0001803		2.31164	-0.002	-0.00218	-0.00223	-0.00316	-0.00213		2.31164	-0.00217	-0.00211	-0.00213	-0.00213	-0.00207		2.31164	-0.00194	-0.00215	-0.00217	-0.00228	-0.00238
2.31331	-0.0002659	-0.0004223	-0.0002584	-0.0001759	0.0001722		2.31331	-0.00199	-0.00215	-0.00222	-0.00316	-0.00212		2.31331	-0.00212	-0.00212	-0.00213	-0.00213	-0.00207		2.31331	-0.00193	-0.00215	-0.00218	-0.00228	-0.0024
2.31497	-0.0002889	-0.0004417	-0.000264	-0.000156	0.0001885		2.31497	-0.00197	-0.00214	-0.0022	-0.00315	-0.00216		2.31497	-0.00208	-0.0021	-0.00212	-0.00214	-0.00208		2.31497	-0.00193	-0.00213	-0.00221	-0.00226	-0.00243
2.31664	-0.0003033	-0.0004541	-0.0002659	-0.0001304	0.0002035		2.31664	-0.00197	-0.00215	-0.0022	-0.00315	-0.00217		2.31664	-0.00204	-0.00211	-0.00211	-0.00219	-0.00209		2.31664	-0.00194	-0.00213	-0.0022	-0.00222	-0.00246
2.31831	-0.0003002	-0.0004473	-0.0002602	-0.0001316	0.0002091		2.31831	-0.00196	-0.00218	-0.0022	-0.00317	-0.0022		2.31831	-0.00202	-0.00212	-0.00211	-0.00222	-0.0021		2.31831	-0.00192	-0.00215	-0.0022	-0.00218	-0.00248
2.31997	-0.0003145	-0.0004398	-0.0002521	-0.0001266	0.0002304		2.31997	-0.00197	-0.00221	-0.00223	-0.0032	-0.0022		2.31997	-0.00204	-0.00214	-0.00211	-0.00224	-0.0021		2.31997	-0.00189	-0.00214	-0.0022	-0.00214	-0.00252
2.32164	-0.0003201	-0.0004198	-0.0002303	-0.0001298	0.0002699		2.32164	-0.00197	-0.00227	-0.00222	-0.00323	-0.0022		2.32164	-0.00205	-0.00215	-0.00211	-0.00226	-0.00211		2.32164	-0.00189	-0.00214	-0.00218	-0.00209	-0.00254
2.32331	-0.0003082	-0.0003999	-0.0002272	-0.0001516	0.000278		2.32331	-0.002	-0.00231	-0.00221	-0.00326	-0.00215		2.32331	-0.00206	-0.00217	-0.00212	-0.00226	-0.00211		2.32331	-0.00189	-0.00215	-0.00215	-0.00208	-0.00255
2.32497	-0.0003294	-0.0003693	-0.0002066	-0.0001741	0.000278		2.32497	-0.00203	-0.00233	-0.00219	-0.00328	-0.00211		2.32497	-0.00208	-0.00219	-0.00214	-0.00222	-0.00212		2.32497	-0.00188	-0.00216	-0.00217	-0.00207	-0.00256
2.32664	-0.0003787	-0.0003556	-0.0001985	-0.0001778	0.0002899		2.32664	-0.00207	-0.00233	-0.00219	-0.00329	-0.00207		2.32664	-0.00209	-0.00219	-0.00216	-0.0022	-0.00213		2.32664	-0.00191	-0.00217	-0.00219	-0.00209	-0.00256
2.32831	-0.0004061	-0.0003169	-0.0002053	-0.0001778	0.0002868		2.32831	-0.0021	-0.00235	-0.00216	-0.00326	-0.00207		2.32831	-0.00208	-0.00218	-0.00216	-0.00218	-0.00214		2.32831	-0.00193	-0.0022	-0.00221	-0.00212	-0.00254
2.32997	-0.0004236	-0.0002945	-0.0002197	-0.0001866	0.0002667		2.32997	-0.00214	-0.00232	-0.00217	-0.00324	-0.00207		2.32997	-0.00209	-0.00217	-0.00217	-0.00215	-0.00213		2.32997	-0.00194	-0.00222	-0.00224	-0.00217	-0.00253
2.33164	-0.0004611	-0.0002595	-0.0002028	-0.0001834	0.0002811		2.33164	-0.00213	-0.00231	-0.00218	-0.00322	-0.0021		2.33164	-0.0021	-0.00217	-0.00219	-0.00213	-0.00214		2.33164	-0.00197	-0.00224	-0.00225	-0.00218	-0.00254
2.33331	-0.0004636	-0.0002564	-0.0002259	-0.0001828	0.0003005		2.33331	-0.00214	-0.00229	-0.0022	-0.0032	-0.00213		2.33331	-0.00212	-0.00214	-0.00221	-0.00215	-0.00215		2.33331	-0.00198	-0.00226	-0.00224	-0.0022	-0.00254
2.33497	-0.0004424	-0.0002408	-0.0002471	-0.000199	0.0003199		2.33497	-0.00212	-0.00228	-0.00221	-0.00319	-0.00216		2.33497	-0.00211	-0.00215	-0.00221	-0.00215	-0.00214		2.33497	-0.00199	-0.00227	-0.00223	-0.00221	-0.00254
2.33664	-0.0004349	-0.0002314	-0.0002546	-0.0002153	0.0003425		2.33664	-0.00211	-0.00227	-0.00224	-0.00319	-0.00216		2.33664	-0.00212	-0.00215	-0.0022	-0.00219	-0.00212		2.33664	-0.00197	-0.00228	-0.00222	-0.00221	-0.00255
2.33831	-0.000428	-0.0002015	-0.0002602	-0.0002096	0.0003663		2.33831	-0.00208	-0.00226	-0.00224	-0.00318	-0.00216		2.33831	-0.00211	-0.00216	-0.00219	-0.00223	-0.00211		2.33831	-0.00195	-0.00228	-0.00223	-0.0022	-0.00253
2.33997	-0.0004124	-0.0001909	-0.0002833	-0.000209	0.0003632		2.33997	-0.00206	-0.00226	-0.00225	-0.00318	-0.00216		2.33997	-0.0021	-0.00216	-0.00218	-0.00226	-0.00207		2.33997	-0.00191	-0.00227	-0.00224	-0.00222	-0.00251
2.34164	-0.0004031	-0.0001422	-0.0002765	-0.000199	0.0003606		2.34164	-0.00203	-0.00227	-0.00226	-0.00318	-0.00214		2.34164	-0.00209	-0.00217	-0.00215	-0.00228	-0.00205		2.34164	-0.00189	-0.00225	-0.00225	-0.00224	-0.00249
2.3433	-0.0004099	-0.0001166	-0.0002671	-0.0001847	0.0003613		2.3433	-0.00203	-0.00228	-0.00228	-0.00318	-0.00216		2.3433	-0.0021	-0.00217	-0.00213	-0.00227	-0.00202		2.3433	-0.00186	-0.00221	-0.00226	-0.00223	-0.00249
2.34497	-0.0003875	-0.0001229	-0.0002634	-0.0001872	0.0003619		2.34497	-0.00199	-0.00229	-0.00229	-0.0032	-0.00218		2.34497	-0.00209	-0.00219	-0.00216	-0.00225	-0.00203		2.34497	-0.00186	-0.00219	-0.00226	-0.00221	-0.00249
2.34664	-0.0003843	-0.0001609	-0.0002465	-0.0002102	0.0003788		2.34664	-0.00199	-0.00229	-0.00231	-0.00324	-0.00221		2.34664	-0.00209	-0.00219	-0.00217	-0.00224	-0.00205		2.34664	-0.00187	-0.00216	-0.00226	-0.00219	-0.0025
2.3483	-0.0003494	-0.0002102	-0.0002309	-0.0002052	0.0004001		2.3483	-0.00198	-0.00228	-0.00232	-0.00326	-0.00224		2.3483	-0.00208	-0.00223	-0.00217	-0.00225	-0.00209		2.3483	-0.00189	-0.00213	-0.00225	-0.00216	-0.0025
2.34997	-0.0003338	-0.0002838	-0.0002147	-0.0002046	0.0004152		2.34997	-0.00199	-0.00228	-0.00231	-0.0033	-0.00225		2.34997	-0.00207	-0.00226	-0.00217	-0.00224	-0.00213		2.34997	-0.0019	-0.00213	-0.00226	-0.00212	-0.0025
2.35164	-0.0003032	-0.0003368	-0.0001897	-0.000194	0.0004453		2.35164	-0.00196	-0.00228	-0.00228	-0.00333	-0.00225		2.35164	-0.00208	-0.00229	-0.00217	-0.00225	-0.00217		2.35164	-0.00192	-0.00216	-0.00227	-0.0021	-0.00248
2.3533	-0.0002976	-0.0003811	-0.0001673	-0.0001422	0.0004778		2.3533	-0.00193	-0.00227	-0.00229	-0.00334	-0.00224		2.3533	-0.0021	-0.00228	-0.00214	-0.00226	-0.00219		2.3533	-0.00194	-0.00218	-0.00228	-0.00209	-0.00248
2.35497	-0.0002633	-0.0003992	-0.0001729	-7.42e-05	0.0004998		2.35497	-0.0019	-0.00229	-0.00229	-0.00337	-0.00222		2.35497	-0.00212	-0.00228	-0.00213	-0.00226	-0.00218		2.35497	-0.00195	-0.00221	-0.00229	-0.0021	-0.00248
2.35664	-0.0002733	-0.0004011	-0.0001554	-4.05e-05	0.0005311		2.35664	-0.00188	-0.0023	-0.00229	-0.00339	-0.00219		2.35664	-0.00212	-0.00225	-0.00213	-0.00225	-0.00217		2.35664	-0.00195	-0.00226	-0.00232	-0.0021	-0.00246
2.3583	-0.0002615	-0.0004117	-0.0001404	-2.05e-05	0.0005813		2.3583	-0.00183	-0.00231	-0.00231	-0.00339	-0.00217		2.3583	-0.00213	-0.00222	-0.00215	-0.00224	-0.00215		2.3583	-0.00197	-0.00228	-0.00233	-0.00213	-0.00247
2.35997	-0.0002496	-0.0004267	-0.000146	-5e-07	0.0005844		2.35997	-0.00179	-0.00233	-0.00233	-0.00339	-0.00213		2.35997	-0.00213	-0.0022	-0.00215	-0.00225	-0.00214		2.35997	-0.00197	-0.00226	-0.00233	-0.00216	-0.00245
2.36164	-0.0002365	-0.0004242	-0.0001342	-3.11e-05	0.0005631		2.36164	-0.00177	-0.00235	-0.00232	-0.0034	-0.00212		2.36164	-0.00213	-0.0022	-0.00217	-0.00223	-0.00213		2.36164	-0.00196	-0.00226	-0.00231	-0.00217	-0.00243
2.3633	-0.0002403	-0.0004167	-0.0001117	-6.05e-05	0.0005468		2.3633	-0.00172	-0.00235	-0.00231	-0.0034	-0.00212		2.3633	-0.0021	-0.0022	-0.00217	-0.00222	-0.00212		2.3633	-0.00195	-0.00224	-0.00229	-0.00216	-0.00241
2.36497	-0.0002222	-0.0003817	-0.0001067	-7.36e-05	0.0005443		2.36497	-0.00164	-0.00235	-0.00231	-0.00341	-0.00212		2.36497	-0.0021	-0.00219	-0.00216	-0.00222	-0.00213		2.36497	-0.00194	-0.00221	-0.00225	-0.00217	-0.0024
2.36664	-0.0002266	-0.0003294	-0.0001149	-6.67e-05	0.0005086		2.36664	-0.00157	-0.00234	-0.00231	-0.00343	-0.00212		2.36664	-0.00209	-0.0022	-0.00218	-0.00222	-0.00214		2.36664	-0.00192	-0.00222	-0.00224	-0.00216	-0.00239
2.3683	-0.0002384	-0.0002726	-0.0001061	-5.86e-05	0.0005098		2.3683	-0.00151	-0.0023	-0.0023	-0.00346	-0.00214		2.3683	-0.00206	-0.0022	-0.00219	-0.00222	-0.00212		2.3683	-0.0019	-0.00225	-0.00224	-0.00216	-0.00238
2.36997	-0.0002634	-0.0002202	-0.000113	-3.05e-05	0.0005355		2.36997	-0.00141	-0.00228	-0.00229	-0.00347	-0.00215		2.36997	-0.00203	-0.00219	-0.00219	-0.00224	-0.00211		2.36997	-0.0019	-0.00227	-0.00227	-0.00218	-0.00238
2.37164	-0.0002746	-0.0001915	-0.0001155	-2.24e-05	0.0005643		2.37164	-0.00134	-0.00228	-0.00229	-0.00348	-0.00214		2.37164	-0.00204	-0.00219	-0.0022	-0.00226	-0.00212		2.37164	-0.0019	-0.0023	-0.0023	-0.0022	-0.0024
2.3733	-0.0002939	-0.0002121	-0.0001242	-6.8e-06	0.0005649		2.3733	-0.00127	-0.00224	-0.00227	-0.00349	-0.00215		2.3733	-0.00203	-0.00219	-0.00222	-0.00226	-0.00213		2.3733	-0.00191	-0.0023	-0.00235	-0.00223	-0.00242
2.37497	-0.0002895	-0.0002283	-0.0001099	6.9e-06	0.0005925		2.37497	-0.00123	-0.00224	-0.00225	-0.00347	-0.00214		2.37497	-0.00203	-0.00217	-0.00223	-0.00227	-0.00214		2.37497	-0.00194	-0.00227	-0.00237	-0.00223	-0.00246
2.37664	-0.0002839	-0.0002564	-9.05e-05	8.8e-06	0.0006157		2.37664	-0.00117	-0.00226	-0.00224	-0.00345	-0.00214		2.37664	-0.00206	-0.00215	-0.00226	-0.00227	-0.00218		2.37664	-0.00197	-0.00222	-0.00239	-0.00223	-0.0025
2.3783	-0.000249	-0.0002645	-4.93e-05	3.2e-06	0.0006439		2.3783	-0.00111	-0.00227	-0.00223	-0.00343	-0.00213		2.3783	-0.00208	-0.00215	-0.00227	-0.00225	-0.00223		2.3783	-0.00198	-0.00219	-0.00239	-0.00222	-0.00254
2.37997	-0.0002259	-0.0002676	-3.8e-06	1.19e-05	0.0006602		2.37997	-0.00108	-0.00228	-0.00224	-0.0034	-0.00215		2.37997	-0.0021	-0.00217	-0.00228	-0.00223	-0.00224		2.37997	-0.00198	-0.00217	-0.00238	-0.00221	-0.00255
2.38164	-0.0002066	-0.0002408	3.06e-05	5e-06	0.0006897		2.38164	-0.00107	-0.00232	-0.00226	-0.00336	-0.00215		2.38164	-0.00211	-0.00219	-0.00227	-0.00222	-0.00224		2.38164	-0.00197	-0.00217	-0.00236	-0.00221	-0.00256
2.3833	-0.0001885	-0.0002233	2.81e-05	-2.68e-05	0.0007003		2.3833	-0.00105	-0.00233	-0.00227	-0.00334	-0.00216		2.3833	-0.00211	-0.00223	-0.00222	-0.0022	-0.00222		2.3833	-0.00195	-0.00218	-0.00235	-0.00222	-0.00256
2.38497	-0.0001579	-0.0002046	3.8e-06	-5.68e-05	0.0006997		2.38497	-0.00106	-0.00233	-0.00228	-0.00331	-0.00215		2.38497	-0.00209	-0.00229	-0.00218	-0.00219	-0.00222		2.38497	-0.00193	-0.0022	-0.0023	-0.00223	-0.00255
2.38664	-0.0001411	-0.0002084	-5.62e-05	-7.42e-05	0.0006915		2.38664	-0.00112	-0.00233	-0.00228	-0.0033	-0.00215		2.38664	-0.0021	-0.00234	-0.00215	-0.00219	-0.00219		2.38664	-0.00192	-0.00222	-0.00227	-0.00222	-0.00252
2.3883	-0.0001236	-0.0001965	-0.0001217	-9.61e-05	0.0006815		2.3883	-0.00113	-0.00233	-0.00226	-0.00329	-0.00213		2.3883	-0.00209	-0.00236	-0.00211	-0.0022	-0.00219		2.3883	-0.00191	-0.00222	-0.00225	-0.00222	-0.00249
2.38997	-9.68e-05	-0.0001984	-0.0001691	-0.0001229	0.0006652		2.38997	-0.00115	-0.00231	-0.00221	-0.0033	-0.00211		2.38997	-0.00212	-0.00236	-0.00209	-0.00219	-0.00223		2.38997	-0.00193	-0.00221	-0.00223	-0.0022	-0.00247
2.39163	-8.37e-05	-0.0002046	-0.000191	-0.0001229	0.0006658		2.39163	-0.00121	-0.0023	-0.00217	-0.00331	-0.00211		2.39163	-0.00216	-0.00235	-0.00209	-0.00219	-0.00229		2.39163	-0.00194	-0.00219	-0.00222	-0.00218	-0.00246
2.3933	-9.8e-05	-0.0002046	-0.0001891	-0.0001011	0.0006602		2.3933	-0.00125	-0.00229	-0.00213	-0.00333	-0.00211		2.3933	-0.0022	-0.00234	-0.00209	-0.00221	-0.0023		2.3933	-0.00197	-0.00217	-0.00224	-0.00216	-0.00245
2.39497	-0.0001167	-0.0002065	-0.0001648	-7.73e-05	0.0006527		2.39497	-0.00128	-0.00227	-0.00212	-0.00335	-0.00213		2.39497	-0.00222	-0.00229	-0.00209	-0.00222	-0.00232		2.39497	-0.00198	-0.00214	-0.00225	-0.00215	-0.00248
2.39663	-0.0001361	-0.0002252	-0.0001442	-5.99e-05	0.0006558		2.39663	-0.00135	-0.00224	-0.00213	-0.00338	-0.00216		2.39663	-0.00223	-0.00227	-0.00211	-0.00222	-0.00231		2.39663	-0.00201	-0.00212	-0.00225	-0.00215	-0.00254
2.3983	-0.0001679	-0.0002327	-0.0001142	-3.3e-05	0.0006721		2.3983	-0.00144	-0.00225	-0.00218	-0.00339	-0.00218		2.3983	-0.00219	-0.00225	-0.00213	-0.00224	-0.00228		2.3983	-0.00201	-0.00209	-0.00226	-0.00216	-0.00257
2.39997	-0.0001941	-0.0002358	-8.43e-05	-1.06e-05	0.0006678		2.39997	-0.00151	-0.00227	-0.00224	-0.0034	-0.00218		2.39997	-0.00216	-0.00221	-0.00215	-0.00225	-0.00224		2.39997	-0.002	-0.00208	-0.00226	-0.00217	-0.00261
2.40163	-0.000191	-0.0002321	-8.3e-05	-1.87e-05	0.0006947		2.40163	-0.00159	-0.00228	-0.00228	-0.0034	-0.00219		2.40163	-0.00214	-0.00217	-0.00218	-0.00223	-0.00221		2.40163	-0.002	-0.00209	-0.00225	-0.00217	-0.00263
2.4033	-0.0001872	-0.0002315	-9.68e-05	-4.18e-05	0.0007192		2.4033	-0.0017	-0.00231	-0.00231	-0.00341	-0.00216		2.4033	-0.00212	-0.00217	-0.0022	-0.00221	-0.00221		2.4033	-0.00201	-0.00212	-0.00225	-0.00215	-0.00262
2.40497	-0.0001804	-0.0002152	-0.000108	-4.68e-05	0.0007417		2.40497	-0.0018	-0.00234	-0.00232	-0.00342	-0.00212		2.40497	-0.00214	-0.00217	-0.00219	-0.0022	-0.00221		2.40497	-0.002	-0.00217	-0.00226	-0.00213	-0.0026
2.40663	-0.000166	-0.0002059	-0.000146	-5.61e-05	0.0007555		2.40663	-0.00188	-0.00234	-0.00229	-0.00346	-0.00211		2.40663	-0.00219	-0.00217	-0.00218	-0.00216	-0.00221		2.40663	-0.00201	-0.00224	-0.00225	-0.00213	-0.00261
2.4083	-0.0001604	-0.0001865	-0.0001841	-5.93e-05	0.0007969		2.4083	-0.00198	-0.00234	-0.00226	-0.00349	-0.00209		2.4083	-0.00222	-0.00221	-0.00218	-0.00214	-0.0022		2.4083	-0.00202	-0.0023	-0.00225	-0.00211	-0.00259
2.40997	-0.000176	-0.0001716	-0.000186	-4.18e-05	0.000822		2.40997	-0.00206	-0.00235	-0.00226	-0.00351	-0.00209		2.40997	-0.00224	-0.00225	-0.00216	-0.00212	-0.00221		2.40997	-0.00202	-0.00232	-0.00225	-0.00212	-0.0026
2.41163	-0.0001791	-0.000141	-0.0001598	-2.43e-05	0.0008502		2.41163	-0.00214	-0.00235	-0.00225	-0.00353	-0.00211		2.41163	-0.00225	-0.00229	-0.00215	-0.0021	-0.0022		2.41163	-0.00202	-0.00233	-0.00225	-0.00215	-0.0026
2.4133	-0.0002022	-0.0001279	-0.0001417	-3.7e-06	0.0008784		2.4133	-0.00221	-0.00236	-0.00226	-0.00354	-0.00214		2.4133	-0.00224	-0.00233	-0.00215	-0.00209	-0.0022		2.4133	-0.00201	-0.00232	-0.00225	-0.00218	-0.00257
2.41497	-0.0002041	-0.0001098	-9.05e-05	3.13e-05	0.0008997		2.41497	-0.00228	-0.00238	-0.0023	-0.00351	-0.00216		2.41497	-0.00219	-0.00236	-0.00216	-0.00213	-0.00219		2.41497	-0.00201	-0.00229	-0.00228	-0.0022	-0.00253
2.41663	-0.0002041	-0.000111	-3.99e-05	4.56e-05	0.0009129		2.41663	-0.00235	-0.00237	-0.00233	-0.00347	-0.0022		2.41663	-0.00217	-0.00237	-0.00216	-0.00216	-0.00218		2.41663	-0.00203	-0.00226	-0.0023	-0.00223	-0.00251
2.4183	-0.000201	-0.0001129	-5e-06	5.06e-05	0.0009204		2.4183	-0.00244	-0.00235	-0.00235	-0.00345	-0.00223		2.4183	-0.00213	-0.00238	-0.00217	-0.00219	-0.00214		2.4183	-0.00205	-0.00225	-0.00234	-0.00223	-0.00249
2.41997	-0.0001935	-0.0001216	7.5e-06	6.68e-05	0.0009305		2.41997	-0.0025	-0.00232	-0.00237	-0.00344	-0.00224		2.41997	-0.0021	-0.00238	-0.00218	-0.00223	-0.00211		2.41997	-0.00207	-0.00226	-0.00237	-0.00223	-0.00248
2.42163	-0.0001654	-0.0001191	4.43e-05	5.93e-05	0.0009374		2.42163	-0.00255	-0.00229	-0.00238	-0.00342	-0.00225		2.42163	-0.00208	-0.00237	-0.00219	-0.00225	-0.00207		2.42163	-0.0021	-0.00229	-0.0024	-0.00222	-0.00249
2.4233	-0.0001573	-0.0001141	6.43e-05	5.31e-05	0.0009656		2.4233	-0.00259	-0.00225	-0.00234	-0.00342	-0.00225		2.4233	-0.00208	-0.00236	-0.0022	-0.00224	-0.00205		2.4233	-0.0021	-0.00232	-0.00243	-0.00222	-0.00252
2.42497	-0.0001379	-9.29e-05	8.36e-05	6.49e-05	0.0009876		2.42497	-0.00263	-0.00224	-0.00233	-0.00343	-0.00223		2.42497	-0.00209	-0.00235	-0.00221	-0.00226	-0.00205		2.42497	-0.00206	-0.00234	-0.00245	-0.00221	-0.00254
2.42663	-9.86e-05	-0.0001066	0.0001036	7.87e-05	0.00103		2.42663	-0.00262	-0.00222	-0.00231	-0.00343	-0.00221		2.42663	-0.00212	-0.00233	-0.00223	-0.00227	-0.00208		2.42663	-0.00206	-0.00237	-0.00245	-0.00222	-0.00256
2.4283	-9.43e-05	-0.0001216	0.0001298	9.55e-05	0.00107		2.4283	-0.00264	-0.00223	-0.00229	-0.00343	-0.00222		2.4283	-0.00215	-0.0023	-0.00225	-0.00227	-0.00213		2.4283	-0.00203	-0.00234	-0.00244	-0.00221	-0.0026
2.42997	-9.61e-05	-0.0001403	0.0001279	0.0001186	0.00112		2.42997	-0.00267	-0.00225	-0.00229	-0.00344	-0.00222		2.42997	-0.00218	-0.00227	-0.00227	-0.00227	-0.00218		2.42997	-0.00201	-0.00232	-0.00242	-0.0022	-0.00263
2.43163	-0.0001018	-0.0001591	0.0001329	0.0001205	0.00113		2.43163	-0.00271	-0.00227	-0.00232	-0.00346	-0.00222		2.43163	-0.00222	-0.00224	-0.00229	-0.00227	-0.00221		2.43163	-0.002	-0.00228	-0.00238	-0.0022	-0.00264
2.4333	-0.0001061	-0.000179	0.0001242	0.0001005	0.00115		2.4333	-0.00272	-0.00228	-0.00233	-0.00349	-0.00224		2.4333	-0.00223	-0.00222	-0.0023	-0.00224	-0.00224		2.4333	-0.00202	-0.00228	-0.00234	-0.00219	-0.00264
2.43496	-0.0001367	-0.0001478	0.0001092	8.37e-05	0.00113		2.43496	-0.00276	-0.00231	-0.00232	-0.00349	-0.00225		2.43496	-0.00222	-0.00222	-0.0023	-0.00223	-0.00223		2.43496	-0.00202	-0.00225	-0.00232	-0.00219	-0.00265
2.43663	-0.000138	-0.000126	6.87e-05	5.74e-05	0.00112		2.43663	-0.00275	-0.00232	-0.00232	-0.00352	-0.00226		2.43663	-0.00222	-0.00225	-0.00229	-0.00219	-0.00221		2.43663	-0.00204	-0.00226	-0.0023	-0.0022	-0.00262
2.4383	-0.0001299	-0.0001004	5.55e-05	3.68e-05	0.00111		2.4383	-0.00273	-0.00231	-0.00231	-0.00354	-0.00227		2.4383	-0.00221	-0.00228	-0.00226	-0.00218	-0.0022		2.4383	-0.00204	-0.00228	-0.00231	-0.00222	-0.00259
2.43996	-0.0001155	-9.79e-05	3.62e-05	3.06e-05	0.00113		2.43996	-0.00272	-0.00231	-0.00229	-0.00354	-0.0023		2.43996	-0.00218	-0.00232	-0.00225	-0.00217	-0.00218		2.43996	-0.00205	-0.00231	-0.00233	-0.00222	-0.00257
2.44163	-0.0001155	-0.0001004	2.43e-05	4.62e-05	0.00115		2.44163	-0.00271	-0.00232	-0.00228	-0.00354	-0.00231		2.44163	-0.00218	-0.00234	-0.00224	-0.00217	-0.00217		2.44163	-0.00204	-0.0023	-0.00235	-0.00224	-0.00256
2.4433	-0.0001049	-0.0001123	1.93e-05	6.3e-05	0.0012		2.4433	-0.00268	-0.00231	-0.0023	-0.00355	-0.00231		2.4433	-0.00219	-0.00235	-0.00225	-0.00216	-0.00219		2.4433	-0.00205	-0.0023	-0.00237	-0.00226	-0.00255
2.44496	-9.62e-05	-9.6e-05	3.93e-05	8.3e-05	0.00124		2.44496	-0.00265	-0.00232	-0.0023	-0.00356	-0.0023		2.44496	-0.00218	-0.00234	-0.00226	-0.00217	-0.00221		2.44496	-0.00204	-0.00229	-0.00238	-0.00227	-0.00259
2.44663	-9.43e-05	-0.0001004	4.68e-05	8.99e-05	0.00129		2.44663	-0.00261	-0.00232	-0.00232	-0.00355	-0.00228		2.44663	-0.0022	-0.00234	-0.00231	-0.00216	-0.0022		2.44663	-0.00205	-0.00228	-0.00239	-0.00228	-0.00263
2.4483	-9.62e-05	-6.79e-05	4.49e-05	9.86e-05	0.00133		2.4483	-0.00256	-0.00234	-0.0023	-0.00356	-0.00223		2.4483	-0.00221	-0.00231	-0.00233	-0.00216	-0.00222		2.4483	-0.00205	-0.00225	-0.0024	-0.00227	-0.00265
2.44996	-8.31e-05	-3.8e-05	4.93e-05	0.0001049	0.00138		2.44996	-0.00252	-0.00235	-0.00228	-0.00359	-0.00221		2.44996	-0.00221	-0.00231	-0.00234	-0.00219	-0.00223		2.44996	-0.00204	-0.00226	-0.00242	-0.00226	-0.00266
2.45163	-6.43e-05	-1.43e-05	4.05e-05	9.74e-05	0.00139		2.45163	-0.00248	-0.00236	-0.00226	-0.0036	-0.00217		2.45163	-0.00222	-0.00231	-0.00233	-0.00222	-0.00223		2.45163	-0.00204	-0.00227	-0.00245	-0.00223	-0.00267
2.4533	-5.37e-05	-8.6e-06	3.49e-05	9.37e-05	0.00142		2.4533	-0.00246	-0.00237	-0.00226	-0.0036	-0.00214		2.4533	-0.00223	-0.00231	-0.0023	-0.00225	-0.00226		2.4533	-0.00203	-0.00226	-0.00248	-0.00221	-0.00264
2.45496	-5.19e-05	4.13e-05	2.56e-05	0.0001068	0.00144		2.45496	-0.00246	-0.00239	-0.00225	-0.00359	-0.00213		2.45496	-0.00223	-0.00229	-0.00225	-0.00229	-0.00229		2.45496	-0.00202	-0.00227	-0.00249	-0.00219	-0.00262
2.45663	-4.81e-05	5.19e-05	2.68e-05	0.0001143	0.00146		2.45663	-0.00243	-0.00241	-0.00229	-0.0036	-0.00215		2.45663	-0.00224	-0.00229	-0.00221	-0.00231	-0.00229		2.45663	-0.00202	-0.00231	-0.00247	-0.00219	-0.00261
2.4583	-4.37e-05	7.38e-05	2.49e-05	9.55e-05	0.00145		2.4583	-0.00241	-0.00244	-0.00233	-0.00358	-0.00216		2.4583	-0.00225	-0.00227	-0.00219	-0.00231	-0.00229		2.4583	-0.00202	-0.00233	-0.00245	-0.0022	-0.00262
2.45996	-5.68e-05	8.06e-05	3.12e-05	0.0001024	0.00147		2.45996	-0.00238	-0.00246	-0.00236	-0.00357	-0.00219		2.45996	-0.00225	-0.00224	-0.00218	-0.00231	-0.00229		2.45996	-0.00203	-0.00235	-0.00242	-0.00221	-0.0026
2.46163	-7.18e-05	7.94e-05	3.68e-05	9.81e-05	0.00147		2.46163	-0.00234	-0.00247	-0.0024	-0.00357	-0.00222		2.46163	-0.00225	-0.00224	-0.00217	-0.00231	-0.00225		2.46163	-0.00206	-0.00237	-0.00236	-0.00222	-0.00261
2.4633	-6.81e-05	4.75e-05	4.68e-05	9.62e-05	0.00145		2.4633	-0.00231	-0.00249	-0.00243	-0.00358	-0.00226		2.4633	-0.00224	-0.00225	-0.00215	-0.0023	-0.00221		2.4633	-0.00209	-0.00237	-0.00233	-0.00226	-0.00261
2.46496	-6.81e-05	4e-05	3.99e-05	8.56e-05	0.00143		2.46496	-0.0023	-0.00248	-0.00243	-0.00356	-0.00228		2.46496	-0.00221	-0.00227	-0.00211	-0.00229	-0.00219		2.46496	-0.00213	-0.00234	-0.00234	-0.0023	-0.00259
2.46663	-7.87e-05	1.63e-05	3.43e-05	0.0001099	0.00142		2.46663	-0.00231	-0.00246	-0.00243	-0.00357	-0.0023		2.46663	-0.00218	-0.00229	-0.00205	-0.00229	-0.00219		2.46663	-0.00218	-0.0023	-0.00234	-0.00233	-0.00257
2.4683	-7.49e-05	-1.8e-06	4.87e-05	0.0001106	0.0014		2.4683	-0.00233	-0.00246	-0.00241	-0.00357	-0.00228		2.4683	-0.00218	-0.0023	-0.002	-0.0023	-0.0022		2.4683	-0.00223	-0.0023	-0.00236	-0.00237	-0.00256
2.46996	-5.25e-05	-1.56e-05	5.8e-05	0.0001318	0.00139		2.46996	-0.00235	-0.00246	-0.00238	-0.00357	-0.00226		2.46996	-0.00216	-0.00232	-0.00197	-0.0023	-0.00224		2.46996	-0.00224	-0.0023	-0.00239	-0.00241	-0.00254
2.47163	-4.12e-05	-2.8e-05	6.3e-05	0.000148	0.00139		2.47163	-0.00236	-0.00244	-0.00237	-0.00357	-0.00223		2.47163	-0.00215	-0.00233	-0.00196	-0.00231	-0.00229		2.47163	-0.00225	-0.0023	-0.00242	-0.00242	-0.00252
2.4733	-2.25e-05	-2.99e-05	9.43e-05	0.0001667	0.00142		2.4733	-0.00237	-0.00245	-0.00236	-0.00357	-0.00218		2.4733	-0.00215	-0.00233	-0.00197	-0.00233	-0.00233		2.4733	-0.00224	-0.00234	-0.00243	-0.00242	-0.00253
2.47496	-3.2e-06	-5.6e-06	0.0001417	0.0001904	0.00144		2.47496	-0.00234	-0.00247	-0.00236	-0.00355	-0.00215		2.47496	-0.00216	-0.00234	-0.002	-0.00234	-0.00235		2.47496	-0.00221	-0.00237	-0.00244	-0.00241	-0.00253
2.47663	2.49e-05	3.19e-05	0.0001629	0.000226	0.00147		2.47663	-0.00231	-0.00247	-0.00238	-0.00352	-0.00214		2.47663	-0.00216	-0.00236	-0.00201	-0.00233	-0.00235		2.47663	-0.00219	-0.00239	-0.00243	-0.00241	-0.00255
2.4783	3.43e-05	6.5e-05	0.0001729	0.0002504	0.0015		2.4783	-0.00231	-0.00246	-0.0024	-0.00349	-0.00214		2.4783	-0.00218	-0.00237	-0.00201	-0.00232	-0.00234		2.4783	-0.00219	-0.00238	-0.00243	-0.00238	-0.00258
2.47996	4.92e-05	9.62e-05	0.0001829	0.0002735	0.00156		2.47996	-0.00232	-0.00248	-0.00241	-0.00346	-0.00217		2.47996	-0.0022	-0.00238	-0.00199	-0.00231	-0.00234		2.47996	-0.00218	-0.00238	-0.00243	-0.00237	-0.00261
2.48163	6.3e-05	0.0001112	0.0001923	0.0003197	0.00157		2.48163	-0.00232	-0.00248	-0.00242	-0.00345	-0.00219		2.48163	-0.00221	-0.00239	-0.00198	-0.00228	-0.00233		2.48163	-0.00219	-0.00238	-0.00244	-0.00237	-0.00262
2.48329	8.29e-05	8.12e-05	0.0001592	0.0003216	0.00159		2.48329	-0.00233	-0.00248	-0.00244	-0.00346	-0.00223		2.48329	-0.00221	-0.0024	-0.00196	-0.00225	-0.00234		2.48329	-0.00221	-0.00235	-0.00245	-0.00236	-0.00263
2.48496	8.23e-05	3.44e-05	0.0001267	0.0002997	0.0016		2.48496	-0.00231	-0.00251	-0.00243	-0.00348	-0.00225		2.48496	-0.00224	-0.0024	-0.00192	-0.00224	-0.00234		2.48496	-0.00221	-0.00231	-0.00244	-0.00235	-0.00263
2.48663	7.36e-05	3.2e-06	0.0001167	0.000276	0.00163		2.48663	-0.00228	-0.00254	-0.00244	-0.0035	-0.00228		2.48663	-0.00225	-0.00242	-0.00192	-0.00224	-0.00235		2.48663	-0.00222	-0.0023	-0.00244	-0.00236	-0.00262
2.48829	6.48e-05	-1.24e-05	0.0001111	0.0002423	0.00162		2.48829	-0.00224	-0.00253	-0.00245	-0.00353	-0.00227		2.48829	-0.00226	-0.00247	-0.00189	-0.00223	-0.00235		2.48829	-0.00222	-0.00228	-0.00242	-0.00234	-0.00261
2.48996	5.92e-05	-2.49e-05	8.05e-05	0.0001961	0.00164		2.48996	-0.0022	-0.00254	-0.00244	-0.00355	-0.00228		2.48996	-0.00228	-0.00249	-0.00187	-0.00224	-0.00235		2.48996	-0.00222	-0.00226	-0.00238	-0.00232	-0.00262
2.49163	4.43e-05	-8.1e-06	9.42e-05	0.0001874	0.00168		2.49163	-0.00218	-0.00253	-0.00242	-0.00356	-0.00227		2.49163	-0.00229	-0.00249	-0.00186	-0.00227	-0.00233		2.49163	-0.00221	-0.00229	-0.00235	-0.00232	-0.00264
2.49329	5.86e-05	3.13e-05	0.0001167	0.0002198	0.00171		2.49329	-0.00217	-0.00249	-0.0024	-0.00358	-0.00225		2.49329	-0.0023	-0.00251	-0.00185	-0.00227	-0.00234		2.49329	-0.00222	-0.00234	-0.00235	-0.00231	-0.00267
2.49496	9.73e-05	6.93e-05	0.0001311	0.0002448	0.00172		2.49496	-0.00216	-0.00248	-0.00237	-0.0036	-0.00223		2.49496	-0.00229	-0.00249	-0.00184	-0.00228	-0.00233		2.49496	-0.00222	-0.00238	-0.00233	-0.0023	-0.0027
2.49663	0.0001335	9.49e-05	0.0001392	0.0002798	0.00175		2.49663	-0.00215	-0.00248	-0.00235	-0.00359	-0.00224		2.49663	-0.0023	-0.00246	-0.00184	-0.0023	-0.00233		2.49663	-0.00224	-0.0024	-0.00235	-0.00232	-0.00272
2.49829	0.0001529	0.0001168	0.0001648	0.0003079	0.00178		2.49829	-0.00215	-0.0025	-0.00235	-0.00357	-0.00224		2.49829	-0.00229	-0.00243	-0.00186	-0.00232	-0.00232		2.49829	-0.00223	-0.00242	-0.00235	-0.00234	-0.00272
2.49996	0.0001741	0.0001449	0.0001773	0.0003322	0.00177		2.49996	-0.00216	-0.00254	-0.00236	-0.00358	-0.00227		2.49996	-0.00227	-0.00244	-0.00188	-0.0023	-0.00233		2.49996	-0.00223	-0.00241	-0.00237	-0.00233	-0.00272
2.50163	0.0001679	0.0001592	0.0001872	0.0003166	0.00175		2.50163	-0.00216	-0.00258	-0.00238	-0.00357	-0.00228		2.50163	-0.00225	-0.00242	-0.00189	-0.00232	-0.00232		2.50163	-0.00221	-0.0024	-0.00239	-0.00233	-0.0027
2.50329	0.0001485	0.0001673	0.0001997	0.0002966	0.00175		2.50329	-0.00217	-0.0026	-0.00241	-0.00356	-0.00229		2.50329	-0.00225	-0.00244	-0.00191	-0.00233	-0.00233		2.50329	-0.00219	-0.0024	-0.00242	-0.00231	-0.00268
2.50496	0.0001367	0.0001742	0.0002334	0.0002891	0.00174		2.50496	-0.00219	-0.0026	-0.00243	-0.00357	-0.0023		2.50496	-0.00224	-0.00245	-0.00193	-0.00232	-0.00235		2.50496	-0.00216	-0.00243	-0.00243	-0.00228	-0.00267
2.50663	0.0001442	0.0001854	0.0002641	0.0002804	0.00172		2.50663	-0.0022	-0.00258	-0.00247	-0.00361	-0.00228		2.50663	-0.00226	-0.00248	-0.00192	-0.00232	-0.00237		2.50663	-0.00215	-0.00246	-0.00246	-0.00223	-0.00268
2.50829	0.0001629	0.0001804	0.0002797	0.0002504	0.00173		2.50829	-0.00218	-0.00251	-0.00248	-0.00361	-0.00225		2.50829	-0.00228	-0.00248	-0.00192	-0.00232	-0.00239		2.50829	-0.00215	-0.00252	-0.00248	-0.0022	-0.0027
2.50996	0.0001854	0.0001661	0.0003022	0.0002442	0.00175		2.50996	-0.00217	-0.00246	-0.00249	-0.00362	-0.00223		2.50996	-0.0023	-0.00249	-0.00193	-0.00232	-0.00241		2.50996	-0.00215	-0.00257	-0.00249	-0.00219	-0.00273
2.51163	0.000206	0.0001623	0.0003121	0.0002541	0.00178		2.51163	-0.00217	-0.00244	-0.00249	-0.0036	-0.00223		2.51163	-0.00231	-0.00246	-0.00196	-0.00232	-0.00241		2.51163	-0.00214	-0.0026	-0.00249	-0.00221	-0.00276
2.51329	0.0002072	0.0001667	0.0002934	0.0002516	0.00179		2.51329	-0.00216	-0.00244	-0.00248	-0.00358	-0.00224		2.51329	-0.0023	-0.00245	-0.00197	-0.00233	-0.0024		2.51329	-0.00215	-0.00261	-0.00248	-0.00223	-0.00278
2.51496	0.0001947	0.000168	0.0002809	0.0002529	0.00182		2.51496	-0.00214	-0.00245	-0.00243	-0.00352	-0.00226		2.51496	-0.00228	-0.0024	-0.00199	-0.00233	-0.00239		2.51496	-0.00215	-0.00261	-0.00245	-0.00229	-0.00279
2.51663	0.0001803	0.0001936	0.0002872	0.0002641	0.00183		2.51663	-0.00213	-0.00249	-0.00242	-0.00348	-0.0023		2.51663	-0.00228	-0.00237	-0.00202	-0.00231	-0.00238		2.51663	-0.00216	-0.00259	-0.00243	-0.00232	-0.00279
2.51829	0.0001735	0.0002223	0.000289	0.0002704	0.00185		2.51829	-0.00214	-0.00252	-0.0024	-0.00344	-0.00234		2.51829	-0.00226	-0.00235	-0.00201	-0.00229	-0.00235		2.51829	-0.00217	-0.00255	-0.00241	-0.00233	-0.00276
2.51996	0.0001753	0.0002311	0.0003028	0.0002929	0.00187		2.51996	-0.00212	-0.00253	-0.0024	-0.00345	-0.00235		2.51996	-0.00225	-0.00235	-0.00197	-0.00225	-0.00233		2.51996	-0.00217	-0.00252	-0.00238	-0.00232	-0.00273
2.52163	0.000186	0.000231	0.0003178	0.0003197	0.00189		2.52163	-0.00212	-0.00251	-0.00239	-0.00344	-0.00232		2.52163	-0.00228	-0.00233	-0.00192	-0.0022	-0.00231		2.52163	-0.00218	-0.00248	-0.00237	-0.00231	-0.00272
2.52329	0.0002028	0.0002373	0.0003278	0.0003297	0.00192		2.52329	-0.00216	-0.00251	-0.00241	-0.00343	-0.00229		2.52329	-0.00232	-0.00233	-0.00186	-0.00215	-0.00229		2.52329	-0.00217	-0.00245	-0.00238	-0.00229	-0.0027
2.52496	0.0002047	0.0002117	0.0003184	0.0003691	0.00195		2.52496	-0.00221	-0.0025	-0.00242	-0.00342	-0.00224		2.52496	-0.00231	-0.00233	-0.00178	-0.00214	-0.00227		2.52496	-0.00216	-0.00243	-0.00237	-0.00227	-0.00269
2.52662	0.0001934	0.0002036	0.0002878	0.0004097	0.00198		2.52662	-0.00223	-0.00249	-0.00241	-0.00339	-0.00217		2.52662	-0.00233	-0.00236	-0.00172	-0.00212	-0.00226		2.52662	-0.00215	-0.00242	-0.00235	-0.00228	-0.00268
2.52829	0.000161	0.0002054	0.0002522	0.0004216	0.00199		2.52829	-0.00225	-0.00251	-0.00239	-0.00336	-0.00213		2.52829	-0.00235	-0.00237	-0.00168	-0.00215	-0.00226		2.52829	-0.00216	-0.0024	-0.00234	-0.00232	-0.00267
2.52996	0.0001335	0.0002079	0.0002378	0.0004097	0.00203		2.52996	-0.00226	-0.00253	-0.00238	-0.00333	-0.00212		2.52996	-0.00234	-0.0024	-0.00165	-0.00216	-0.00227		2.52996	-0.00216	-0.00239	-0.0023	-0.00234	-0.00264
2.53162	0.0001104	0.0002048	0.0002128	0.0004359	0.00204		2.53162	-0.00224	-0.00251	-0.00238	-0.0033	-0.00213		2.53162	-0.00234	-0.00242	-0.00161	-0.00219	-0.00225		2.53162	-0.00216	-0.00237	-0.00223	-0.00237	-0.00261
2.53329	9.23e-05	0.0002236	0.0001972	0.0004216	0.00204		2.53329	-0.0022	-0.00249	-0.00235	-0.00327	-0.00214		2.53329	-0.00236	-0.00241	-0.00159	-0.0022	-0.00225		2.53329	-0.00216	-0.00236	-0.00218	-0.00238	-0.00259
2.53496	9.23e-05	0.0002292	0.0002047	0.0003991	0.00206		2.53496	-0.00218	-0.00246	-0.00236	-0.00327	-0.00216		2.53496	-0.00236	-0.00238	-0.00155	-0.00221	-0.00225		2.53496	-0.00215	-0.00234	-0.00213	-0.00238	-0.00257
2.53662	0.0001198	0.0002148	0.0002085	0.000389	0.00208		2.53662	-0.00217	-0.00242	-0.00239	-0.00323	-0.00218		2.53662	-0.00237	-0.00235	-0.00149	-0.0022	-0.00224		2.53662	-0.00214	-0.00233	-0.00208	-0.00235	-0.00255
2.53829	0.000146	0.0002179	0.0001891	0.0004047	0.00209		2.53829	-0.00218	-0.0024	-0.00242	-0.0032	-0.00215		2.53829	-0.00237	-0.00231	-0.00143	-0.0022	-0.00222		2.53829	-0.00213	-0.00235	-0.00205	-0.00231	-0.00255
2.53996	0.0001729	0.0002354	0.0001847	0.0004003	0.00213		2.53996	-0.0022	-0.00243	-0.0024	-0.00317	-0.00212		2.53996	-0.00233	-0.00225	-0.00137	-0.00218	-0.00222		2.53996	-0.0021	-0.00235	-0.00204	-0.00228	-0.00255
2.54162	0.0002203	0.0002485	0.0001747	0.0004322	0.00217		2.54162	-0.00221	-0.00245	-0.00243	-0.00313	-0.00208		2.54162	-0.0023	-0.00221	-0.0013	-0.00216	-0.00221		2.54162	-0.00208	-0.00236	-0.00204	-0.00224	-0.00253
2.54329	0.0002534	0.0002517	0.000156	0.0004721	0.0022		2.54329	-0.00222	-0.00246	-0.00241	-0.00308	-0.00202		2.54329	-0.00227	-0.00218	-0.00125	-0.00213	-0.00218		2.54329	-0.00208	-0.00237	-0.00202	-0.00219	-0.00253
2.54496	0.0002753	0.0002923	0.0001373	0.0005078	0.00224		2.54496	-0.00224	-0.00248	-0.00238	-0.00303	-0.00196		2.54496	-0.00225	-0.00215	-0.0012	-0.00208	-0.00215		2.54496	-0.00207	-0.00237	-0.00199	-0.00216	-0.00253
2.54662	0.000294	0.0003066	0.0001292	0.0005259	0.00226		2.54662	-0.00225	-0.00247	-0.00232	-0.00297	-0.00193		2.54662	-0.00223	-0.00212	-0.00117	-0.00203	-0.00213		2.54662	-0.00207	-0.00235	-0.00197	-0.00213	-0.00251
2.54829	0.0003027	0.0003016	0.0001148	0.0005303	0.00225		2.54829	-0.00224	-0.00245	-0.00232	-0.00292	-0.00189		2.54829	-0.00224	-0.00211	-0.00116	-0.00199	-0.00208		2.54829	-0.00208	-0.00234	-0.00194	-0.00209	-0.00249
2.54996	0.0002959	0.000291	0.0001117	0.0004916	0.00224		2.54996	-0.00224	-0.00245	-0.0023	-0.00287	-0.00185		2.54996	-0.00222	-0.00209	-0.00113	-0.00194	-0.00204		2.54996	-0.00207	-0.00232	-0.00189	-0.00206	-0.00248
2.55162	0.0003002	0.0003041	0.0001298	0.0004684	0.00222		2.55162	-0.00222	-0.00246	-0.00229	-0.00283	-0.00184		2.55162	-0.00219	-0.00206	-0.00111	-0.00191	-0.00202		2.55162	-0.00206	-0.00228	-0.00187	-0.00202	-0.00247
2.55329	0.0003059	0.0002835	0.0001566	0.0004384	0.0022		2.55329	-0.00219	-0.00246	-0.00229	-0.00279	-0.00182		2.55329	-0.00212	-0.00202	-0.0011	-0.0019	-0.002		2.55329	-0.00204	-0.00224	-0.00185	-0.002	-0.00246
2.55496	0.0003084	0.000276	0.0001978	0.0004278	0.0022		2.55496	-0.00216	-0.00246	-0.00229	-0.00277	-0.00179		2.55496	-0.00208	-0.00198	-0.00109	-0.00189	-0.00199		2.55496	-0.00203	-0.0022	-0.00182	-0.00199	-0.00246
2.55662	0.0003159	0.0002623	0.0002397	0.0004322	0.00222		2.55662	-0.00217	-0.00246	-0.00225	-0.00274	-0.00177		2.55662	-0.00204	-0.00194	-0.00107	-0.00189	-0.00198		2.55662	-0.00202	-0.00217	-0.00181	-0.00197	-0.00246
2.55829	0.0003115	0.000256	0.0002778	0.0004646	0.00222		2.55829	-0.00216	-0.00246	-0.0022	-0.00272	-0.00175		2.55829	-0.00201	-0.00191	-0.00108	-0.00191	-0.00196		2.55829	-0.00204	-0.00214	-0.00182	-0.00197	-0.00245
2.55996	0.0002915	0.0002279	0.000294	0.0004703	0.00224		2.55996	-0.00217	-0.00244	-0.00216	-0.0027	-0.00172		2.55996	-0.00201	-0.00189	-0.00111	-0.00193	-0.00193		2.55996	-0.00203	-0.00213	-0.0018	-0.00199	-0.00242
2.56162	0.000269	0.0002135	0.0003121	0.000474	0.00225		2.56162	-0.00219	-0.00243	-0.00213	-0.00268	-0.00168		2.56162	-0.00202	-0.00189	-0.00114	-0.00194	-0.0019		2.56162	-0.00203	-0.00214	-0.00181	-0.00198	-0.00237
2.56329	0.0002571	0.0001923	0.000314	0.0004809	0.00226		2.56329	-0.0022	-0.00242	-0.00211	-0.00265	-0.00164		2.56329	-0.002	-0.0019	-0.00118	-0.00194	-0.00187		2.56329	-0.00202	-0.00212	-0.00183	-0.00195	-0.00235
2.56496	0.0002465	0.0001786	0.0003246	0.000489	0.00228		2.56496	-0.00219	-0.00239	-0.00214	-0.0026	-0.00163		2.56496	-0.002	-0.00193	-0.00125	-0.00192	-0.00183		2.56496	-0.00201	-0.00211	-0.00183	-0.00196	-0.00232
2.56662	0.0002621	0.0001511	0.0003365	0.0004978	0.00231		2.56662	-0.0022	-0.00234	-0.00217	-0.00255	-0.00161		2.56662	-0.00201	-0.00196	-0.00132	-0.0019	-0.00182		2.56662	-0.00196	-0.0021	-0.00183	-0.00194	-0.0023
2.56829	0.0002965	0.000143	0.0003608	0.000509	0.00233		2.56829	-0.0022	-0.00231	-0.00218	-0.0025	-0.0016		2.56829	-0.00201	-0.002	-0.00139	-0.00187	-0.00181		2.56829	-0.00195	-0.00207	-0.00184	-0.00191	-0.0023
2.56996	0.0003346	0.0001423	0.0003646	0.0005228	0.00237		2.56996	-0.0022	-0.00229	-0.00218	-0.00248	-0.00161		2.56996	-0.00203	-0.00201	-0.00147	-0.00183	-0.00181		2.56996	-0.00194	-0.00204	-0.00184	-0.00188	-0.00233
2.57162	0.0003739	0.0001623	0.0003683	0.0005178	0.0024		2.57162	-0.00221	-0.00228	-0.00221	-0.00247	-0.00159		2.57162	-0.00207	-0.00203	-0.00156	-0.00179	-0.00181		2.57162	-0.00192	-0.00204	-0.00183	-0.00189	-0.00233
2.57329	0.0004127	0.0001854	0.000369	0.0005053	0.00242		2.57329	-0.00224	-0.00231	-0.0022	-0.00249	-0.00156		2.57329	-0.00209	-0.00202	-0.00164	-0.00178	-0.00181		2.57329	-0.00188	-0.00205	-0.00182	-0.00187	-0.00232
2.57495	0.0004264	0.0002267	0.0003546	0.0004709	0.00243		2.57495	-0.00227	-0.00234	-0.0022	-0.00252	-0.00153		2.57495	-0.0021	-0.00203	-0.0017	-0.00176	-0.00179		2.57495	-0.00188	-0.00206	-0.00182	-0.00184	-0.00232
2.57662	0.0004352	0.0002504	0.0003334	0.0004578	0.00245		2.57662	-0.00228	-0.00235	-0.0022	-0.00256	-0.00151		2.57662	-0.0021	-0.00202	-0.00178	-0.00175	-0.00181		2.57662	-0.00185	-0.00209	-0.0018	-0.00183	-0.00229
2.57829	0.0004321	0.0002579	0.0003465	0.0004715	0.00249		2.57829	-0.00229	-0.00236	-0.00221	-0.00259	-0.00148		2.57829	-0.00209	-0.00204	-0.00185	-0.00177	-0.00182		2.57829	-0.00185	-0.00211	-0.00182	-0.00183	-0.00226
2.57995	0.0004283	0.0002417	0.0003778	0.000484	0.00251		2.57995	-0.0023	-0.00235	-0.00221	-0.00261	-0.0015		2.57995	-0.00206	-0.00204	-0.0019	-0.00179	-0.00182		2.57995	-0.00184	-0.00212	-0.00184	-0.00182	-0.00224
2.58162	0.0004133	0.000241	0.0003978	0.0005177	0.00255		2.58162	-0.0023	-0.00231	-0.00222	-0.00261	-0.00151		2.58162	-0.00205	-0.00206	-0.00193	-0.00181	-0.00183		2.58162	-0.00186	-0.00213	-0.00187	-0.00182	-0.00223
2.58329	0.0004127	0.0002292	0.0004509	0.0005671	0.00257		2.58329	-0.00229	-0.00227	-0.00222	-0.0026	-0.00153		2.58329	-0.00205	-0.00207	-0.00197	-0.00186	-0.00186		2.58329	-0.00185	-0.00214	-0.00188	-0.00186	-0.0022
2.58495	0.0004109	0.0002123	0.0004915	0.0006077	0.00259		2.58495	-0.0023	-0.00226	-0.00225	-0.00259	-0.00153		2.58495	-0.00207	-0.00209	-0.00198	-0.00187	-0.00186		2.58495	-0.0019	-0.00214	-0.0019	-0.00188	-0.00218
2.58662	0.000429	0.0002367	0.0005127	0.0006252	0.0026		2.58662	-0.0023	-0.00225	-0.00226	-0.00258	-0.00149		2.58662	-0.00209	-0.0021	-0.002	-0.00189	-0.00183		2.58662	-0.00191	-0.00217	-0.00189	-0.0019	-0.00218
2.58829	0.0004333	0.0002723	0.0005208	0.0006621	0.00262		2.58829	-0.00231	-0.00226	-0.00227	-0.00257	-0.00142		2.58829	-0.00212	-0.0021	-0.00203	-0.00189	-0.00184		2.58829	-0.00195	-0.00219	-0.00186	-0.0019	-0.00219
2.58995	0.0004533	0.0002754	0.0005327	0.0006659	0.0026		2.58995	-0.00231	-0.00227	-0.00227	-0.00257	-0.00135		2.58995	-0.00214	-0.0021	-0.00207	-0.00187	-0.00182		2.58995	-0.00201	-0.0022	-0.00181	-0.00189	-0.00221
2.59162	0.0004783	0.0003086	0.0005365	0.0006765	0.0026		2.59162	-0.00229	-0.00229	-0.00227	-0.00256	-0.00127		2.59162	-0.00211	-0.00206	-0.00211	-0.00182	-0.00179		2.59162	-0.00207	-0.00222	-0.00178	-0.00184	-0.00222
2.59329	0.0004914	0.0003673	0.0005609	0.000669	0.00259		2.59329	-0.00227	-0.0023	-0.00226	-0.00255	-0.0012		2.59329	-0.00208	-0.00202	-0.00216	-0.0018	-0.00178		2.59329	-0.00207	-0.00224	-0.00173	-0.00178	-0.00223
2.59495	0.0004939	0.0003805	0.0005784	0.0006646	0.00257		2.59495	-0.00223	-0.00231	-0.00224	-0.00251	-0.00116		2.59495	-0.00204	-0.00197	-0.0022	-0.00176	-0.00178		2.59495	-0.00209	-0.00222	-0.00167	-0.00172	-0.00221
2.59662	0.0005002	0.0003867	0.0005934	0.0006365	0.00253		2.59662	-0.0022	-0.0023	-0.00221	-0.00249	-0.00111		2.59662	-0.00199	-0.00194	-0.00222	-0.00171	-0.00177		2.59662	-0.00209	-0.00219	-0.00161	-0.00168	-0.00217
2.59829	0.0004971	0.0004217	0.0006115	0.0006377	0.00255		2.59829	-0.00219	-0.00229	-0.00219	-0.00245	-0.00106		2.59829	-0.00194	-0.0019	-0.00223	-0.00166	-0.00175		2.59829	-0.00207	-0.00215	-0.00159	-0.00164	-0.00213
2.59995	0.0004852	0.0004029	0.0005984	0.0006302	0.00256		2.59995	-0.0022	-0.00227	-0.00215	-0.00242	-0.0009886		2.59995	-0.00189	-0.00187	-0.00223	-0.00161	-0.0017		2.59995	-0.00204	-0.00208	-0.00153	-0.0016	-0.0021
2.60162	0.0004983	0.0003691	0.0005846	0.0006359	0.00258		2.60162	-0.00222	-0.00227	-0.00209	-0.00239	-0.0009232		2.60162	-0.00186	-0.00184	-0.00222	-0.00154	-0.00164		2.60162	-0.00204	-0.00199	-0.00149	-0.00155	-0.00206
2.60329	0.0005195	0.0003435	0.0005952	0.0006465	0.00264		2.60329	-0.00224	-0.00225	-0.00203	-0.00239	-0.0008787		2.60329	-0.00181	-0.0018	-0.00219	-0.00147	-0.00156		2.60329	-0.00203	-0.00194	-0.00147	-0.00149	-0.00205
2.60495	0.0005402	0.0003266	0.0005964	0.0006778	0.0027		2.60495	-0.00225	-0.00225	-0.00197	-0.00238	-0.0008622		2.60495	-0.00175	-0.00177	-0.00218	-0.00141	-0.00146		2.60495	-0.00202	-0.0019	-0.00146	-0.00142	-0.00205
2.60662	0.0005852	0.0003035	0.0005989	0.000689	0.00272		2.60662	-0.00225	-0.00226	-0.00191	-0.00238	-0.0008349		2.60662	-0.00171	-0.00171	-0.00216	-0.00136	-0.00137		2.60662	-0.002	-0.00185	-0.00141	-0.00136	-0.00205
2.60829	0.0006283	0.0003091	0.0006314	0.0007078	0.00275		2.60829	-0.00226	-0.00226	-0.00184	-0.00236	-0.0008171		2.60829	-0.00169	-0.00163	-0.00215	-0.00131	-0.00128		2.60829	-0.00198	-0.00182	-0.00137	-0.00129	-0.00203
2.60995	0.0006458	0.0003285	0.0006558	0.0007353	0.00278		2.60995	-0.00225	-0.00226	-0.00179	-0.00232	-0.0008127		2.60995	-0.00162	-0.00157	-0.00212	-0.00125	-0.00118		2.60995	-0.00197	-0.00179	-0.00132	-0.00125	-0.00197
2.61162	0.0006427	0.0003559	0.0006433	0.0007528	0.00279		2.61162	-0.00226	-0.00225	-0.00174	-0.00228	-0.0007727		2.61162	-0.00156	-0.00154	-0.00213	-0.00121	-0.00109		2.61162	-0.00194	-0.00173	-0.00126	-0.00122	-0.00191
2.61329	0.0006539	0.0003841	0.0006458	0.0007546	0.0028		2.61329	-0.00229	-0.00225	-0.00169	-0.00222	-0.0007269		2.61329	-0.00151	-0.00148	-0.0021	-0.00116	-0.00102		2.61329	-0.00188	-0.00168	-0.0012	-0.00118	-0.00182
2.61495	0.0006289	0.0003984	0.0006483	0.0007653	0.00285		2.61495	-0.00231	-0.00222	-0.00165	-0.00217	-0.0006672		2.61495	-0.00143	-0.00144	-0.00209	-0.00109	-0.0009263		2.61495	-0.00182	-0.00162	-0.00116	-0.00112	-0.00171
2.61662	0.0005908	0.0004203	0.0006308	0.0007478	0.00289		2.61662	-0.00231	-0.00217	-0.00159	-0.00213	-0.000629		2.61662	-0.00134	-0.00144	-0.00205	-0.00104	-0.0008592		2.61662	-0.00175	-0.00156	-0.00113	-0.00109	-0.00162
2.61828	0.0005677	0.0004378	0.0006095	0.0007253	0.00293		2.61828	-0.00232	-0.00212	-0.00153	-0.00213	-0.0005674		2.61828	-0.0013	-0.00142	-0.00204	-0.0009967	-0.0007994		2.61828	-0.00166	-0.00148	-0.00111	-0.00104	-0.00157
2.61995	0.0005696	0.0004622	0.0006089	0.0007209	0.00296		2.61995	-0.00231	-0.00206	-0.00147	-0.00212	-0.0005064		2.61995	-0.00126	-0.00137	-0.00202	-0.0009393	-0.0007573		2.61995	-0.0016	-0.00144	-0.0011	-0.0009995	-0.00152
2.62162	0.0005552	0.000484	0.0006027	0.0007259	0.003		2.62162	-0.00228	-0.00201	-0.00139	-0.00214	-0.000446		2.62162	-0.00121	-0.00132	-0.00202	-0.0009091	-0.0007187		2.62162	-0.00155	-0.0014	-0.00108	-0.0009591	-0.00151
2.62328	0.0005545	0.0005265	0.0006033	0.0007365	0.003		2.62328	-0.00226	-0.00196	-0.00134	-0.00216	-0.0004263		2.62328	-0.00119	-0.00127	-0.00203	-0.0009086	-0.0007062		2.62328	-0.0015	-0.00138	-0.00106	-0.0009485	-0.00152
2.62495	0.0005808	0.0005465	0.0006221	0.0007891	0.00302		2.62495	-0.00226	-0.00196	-0.00131	-0.00217	-0.0003869		2.62495	-0.00119	-0.00119	-0.00204	-0.0009245	-0.0006817		2.62495	-0.00144	-0.00138	-0.00105	-0.0009342	-0.00152
2.62662	0.0005902	0.000549	0.0006527	0.000836	0.00303		2.62662	-0.00227	-0.00194	-0.00132	-0.00216	-0.0003767		2.62662	-0.00117	-0.00115	-0.00205	-0.0009489	-0.0006766		2.62662	-0.0014	-0.0014	-0.00105	-0.0009361	-0.00149
2.62828	0.0005789	0.0005365	0.0006908	0.0008572	0.00305		2.62828	-0.00229	-0.00192	-0.00133	-0.00217	-0.0004085		2.62828	-0.00117	-0.00113	-0.00206	-0.00101	-0.0006754		2.62828	-0.00133	-0.0014	-0.00107	-0.0009317	-0.00147
2.62995	0.0005808	0.0005271	0.0007133	0.0008835	0.00305		2.62995	-0.00232	-0.00188	-0.00135	-0.00216	-0.0004428		2.62995	-0.0012	-0.00114	-0.00206	-0.00106	-0.0006783		2.62995	-0.00127	-0.00143	-0.00111	-0.0009491	-0.00145
2.63162	0.0005908	0.0005165	0.0007183	0.0008891	0.00307		2.63162	-0.00236	-0.00183	-0.00139	-0.00219	-0.0004733		2.63162	-0.00123	-0.00116	-0.00207	-0.00112	-0.0006948		2.63162	-0.00123	-0.00144	-0.00118	-0.0009547	-0.0014
2.63328	0.000582	0.0005097	0.0007033	0.0008822	0.00307		2.63328	-0.00237	-0.00174	-0.00143	-0.00222	-0.0005292		2.63328	-0.00126	-0.00122	-0.00208	-0.00117	-0.0007363		2.63328	-0.00121	-0.00146	-0.00125	-0.0009678	-0.00137
2.63495	0.0005914	0.000524	0.0006852	0.0008672	0.00307		2.63495	-0.00237	-0.00167	-0.00146	-0.00227	-0.0005731		2.63495	-0.00133	-0.00127	-0.00208	-0.00124	-0.0007852		2.63495	-0.00117	-0.00147	-0.00133	-0.0009895	-0.00135
2.63662	0.0006083	0.0005434	0.0006658	0.0008616	0.00306		2.63662	-0.00238	-0.0016	-0.00153	-0.00231	-0.0005979		2.63662	-0.00141	-0.00133	-0.00209	-0.00131	-0.0008313		2.63662	-0.00116	-0.0015	-0.00141	-0.00102	-0.00134
2.63828	0.0006145	0.0005465	0.0006802	0.0008635	0.00308		2.63828	-0.00237	-0.00155	-0.00162	-0.00239	-0.0006361		2.63828	-0.00149	-0.00138	-0.0021	-0.00139	-0.0008751		2.63828	-0.00114	-0.00153	-0.00147	-0.00105	-0.00133
2.63995	0.0006245	0.0005384	0.000714	0.0008866	0.00309		2.63995	-0.00236	-0.00153	-0.0017	-0.00241	-0.0006621		2.63995	-0.00158	-0.00145	-0.0021	-0.00148	-0.0009195		2.63995	-0.00112	-0.00157	-0.00152	-0.0011	-0.00135
2.64162	0.000652	0.0005515	0.0007721	0.0008848	0.00311		2.64162	-0.00235	-0.00152	-0.00179	-0.00246	-0.000706		2.64162	-0.00167	-0.00147	-0.0021	-0.00156	-0.0009502		2.64162	-0.0011	-0.00159	-0.00156	-0.00112	-0.00137
2.64328	0.000687	0.0005422	0.0008178	0.0009004	0.00314		2.64328	-0.00236	-0.00151	-0.00188	-0.00251	-0.0007549		2.64328	-0.00176	-0.00151	-0.00209	-0.00162	-0.0009758		2.64328	-0.00111	-0.00162	-0.00159	-0.00115	-0.00138
2.64495	0.0007314	0.0005296	0.0008378	0.0009423	0.00319		2.64495	-0.00235	-0.00149	-0.00197	-0.00254	-0.0008058		2.64495	-0.00183	-0.00155	-0.00209	-0.00168	-0.00101		2.64495	-0.00115	-0.00167	-0.00161	-0.00118	-0.00139
2.64662	0.0007671	0.0005328	0.0008396	0.0009542	0.00322		2.64662	-0.00235	-0.00149	-0.00203	-0.00255	-0.0008413		2.64662	-0.00188	-0.00159	-0.00213	-0.00174	-0.00108		2.64662	-0.00121	-0.00174	-0.00167	-0.00121	-0.0014
2.64828	0.0008002	0.0005428	0.0008196	0.0009523	0.00323		2.64828	-0.00235	-0.00149	-0.00209	-0.00258	-0.0008827		2.64828	-0.00195	-0.00164	-0.00215	-0.00182	-0.00113		2.64828	-0.00129	-0.00182	-0.00175	-0.00125	-0.00142
2.64995	0.0008309	0.0005578	0.0007658	0.0009792	0.00326		2.64995	-0.00234	-0.00151	-0.00214	-0.0026	-0.0009017		2.64995	-0.00201	-0.00171	-0.00216	-0.00188	-0.00122		2.64995	-0.00138	-0.00192	-0.00185	-0.00131	-0.00145
2.65162	0.0008515	0.0005834	0.0007283	0.00101	0.00328		2.65162	-0.00234	-0.00155	-0.00221	-0.00263	-0.0009322		2.65162	-0.00204	-0.00175	-0.00218	-0.00195	-0.00131		2.65162	-0.00146	-0.00201	-0.00194	-0.00137	-0.00149
2.65328	0.0008572	0.0006253	0.0007083	0.00101	0.00327		2.65328	-0.00236	-0.00161	-0.00227	-0.00268	-0.0009741		2.65328	-0.0021	-0.00181	-0.00217	-0.002	-0.00141		2.65328	-0.00154	-0.00207	-0.00204	-0.00143	-0.00154
2.65495	0.0008978	0.0006641	0.0006996	0.00104	0.00329		2.65495	-0.00237	-0.00169	-0.00235	-0.00273	-0.00103		2.65495	-0.00214	-0.00187	-0.00213	-0.00205	-0.0015		2.65495	-0.00161	-0.0021	-0.00208	-0.00152	-0.00161
2.65662	0.0009234	0.0006753	0.000704	0.00107	0.00331		2.65662	-0.00238	-0.00178	-0.0024	-0.00278	-0.00111		2.65662	-0.00217	-0.00191	-0.0021	-0.00206	-0.00158		2.65662	-0.00167	-0.00212	-0.00211	-0.00157	-0.00165
2.65828	0.0009366	0.0006634	0.0007477	0.00111	0.00334		2.65828	-0.00241	-0.00184	-0.00248	-0.00282	-0.00118		2.65828	-0.0022	-0.00197	-0.00208	-0.00209	-0.00162		2.65828	-0.00175	-0.00212	-0.0021	-0.00165	-0.0017
2.65995	0.0009447	0.0006803	0.0007878	0.00114	0.00337		2.65995	-0.00244	-0.00193	-0.00254	-0.00283	-0.00125		2.65995	-0.00225	-0.00204	-0.00207	-0.0021	-0.00163		2.65995	-0.00183	-0.00211	-0.0021	-0.00171	-0.00175
2.66162	0.0009609	0.0006935	0.0008315	0.00116	0.00342		2.66162	-0.00245	-0.00201	-0.00258	-0.00285	-0.00128		2.66162	-0.00228	-0.00209	-0.00207	-0.00213	-0.00164		2.66162	-0.0019	-0.00213	-0.00209	-0.00176	-0.00178
2.66328	0.0009553	0.0007128	0.0008647	0.00118	0.00344		2.66328	-0.00245	-0.00206	-0.0026	-0.00286	-0.0013		2.66328	-0.00229	-0.00212	-0.00209	-0.00215	-0.00165		2.66328	-0.00194	-0.00214	-0.00209	-0.00179	-0.0018
2.66495	0.0009522	0.0007797	0.0008934	0.00118	0.00347		2.66495	-0.00244	-0.00211	-0.00264	-0.00287	-0.0013		2.66495	-0.0023	-0.00215	-0.00208	-0.00215	-0.00166		2.66495	-0.00198	-0.00216	-0.00209	-0.00183	-0.00182
2.66661	0.0009447	0.0008523	0.0008972	0.00116	0.00346		2.66661	-0.00241	-0.00216	-0.00264	-0.00287	-0.00132		2.66661	-0.0023	-0.00215	-0.00206	-0.00217	-0.00169		2.66661	-0.00199	-0.0022	-0.0021	-0.00183	-0.00184
2.66828	0.0009409	0.0008929	0.0008991	0.00113	0.00346		2.66828	-0.00239	-0.00219	-0.0026	-0.0029	-0.00131		2.66828	-0.0023	-0.00213	-0.00201	-0.00218	-0.00173		2.66828	-0.002	-0.00224	-0.00212	-0.00184	-0.00184
2.66995	0.0009409	0.0009204	0.0009028	0.00112	0.00346		2.66995	-0.00237	-0.00223	-0.00256	-0.00293	-0.00134		2.66995	-0.00227	-0.00212	-0.00195	-0.00219	-0.00176		2.66995	-0.00204	-0.00226	-0.00213	-0.00187	-0.00185
2.67161	0.0009334	0.0009335	0.0009178	0.00108	0.00348		2.67161	-0.00235	-0.00226	-0.00253	-0.00295	-0.00135		2.67161	-0.00225	-0.0021	-0.00189	-0.0022	-0.00177		2.67161	-0.00208	-0.00227	-0.00214	-0.00189	-0.00185
2.67328	0.0009397	0.0009129	0.0009529	0.00107	0.0035		2.67328	-0.00234	-0.00231	-0.00248	-0.00297	-0.00138		2.67328	-0.00222	-0.00207	-0.00185	-0.00223	-0.00178		2.67328	-0.00213	-0.00227	-0.00214	-0.0019	-0.00186
2.67495	0.0009829	0.0008979	0.0009992	0.00107	0.00354		2.67495	-0.00236	-0.00236	-0.00244	-0.00301	-0.0014		2.67495	-0.00216	-0.00207	-0.00182	-0.00222	-0.00177		2.67495	-0.00219	-0.00223	-0.00214	-0.00192	-0.00187
2.67661	0.00103	0.0008791	0.00104	0.00108	0.00361		2.67661	-0.00234	-0.00241	-0.00241	-0.00303	-0.00142		2.67661	-0.00209	-0.00208	-0.00181	-0.0022	-0.00173		2.67661	-0.00222	-0.00217	-0.00211	-0.00192	-0.00188
2.67828	0.00106	0.0008722	0.00108	0.00107	0.00367		2.67828	-0.00232	-0.00243	-0.0024	-0.00301	-0.00146		2.67828	-0.00203	-0.00208	-0.00182	-0.00217	-0.0017		2.67828	-0.0022	-0.00214	-0.00208	-0.00188	-0.0019
2.67995	0.00111	0.0008716	0.00109	0.00111	0.00371		2.67995	-0.00231	-0.00246	-0.00236	-0.00299	-0.00151		2.67995	-0.00196	-0.00212	-0.00183	-0.00215	-0.00167		2.67995	-0.00218	-0.00212	-0.00208	-0.00186	-0.00193
2.68161	0.00115	0.0008891	0.00108	0.00114	0.00374		2.68161	-0.00231	-0.00245	-0.00233	-0.00294	-0.00154		2.68161	-0.0019	-0.00217	-0.00184	-0.00212	-0.00164		2.68161	-0.00215	-0.00213	-0.00206	-0.00184	-0.00194
2.68328	0.00115	0.0009085	0.00107	0.00118	0.0038		2.68328	-0.0023	-0.00244	-0.00232	-0.00288	-0.00155		2.68328	-0.00187	-0.00218	-0.00186	-0.00211	-0.00162		2.68328	-0.00211	-0.00217	-0.00205	-0.00183	-0.00194
2.68495	0.00116	0.0009654	0.00106	0.00125	0.00382		2.68495	-0.00231	-0.00241	-0.0023	-0.00283	-0.00155		2.68495	-0.00186	-0.00218	-0.00189	-0.00211	-0.00162		2.68495	-0.00209	-0.00222	-0.00206	-0.00183	-0.00194
2.68661	0.00117	0.00102	0.00106	0.00132	0.00382		2.68661	-0.00233	-0.00239	-0.00227	-0.00282	-0.0015		2.68661	-0.00184	-0.00217	-0.00192	-0.00211	-0.00164		2.68661	-0.00211	-0.00227	-0.00207	-0.00187	-0.00194
2.68828	0.00118	0.00109	0.0011	0.00135	0.00386		2.68828	-0.00235	-0.0024	-0.00226	-0.00283	-0.00146		2.68828	-0.00183	-0.00213	-0.00198	-0.00209	-0.00165		2.68828	-0.00213	-0.00233	-0.00205	-0.00191	-0.00193
2.68995	0.00115	0.00117	0.00116	0.00137	0.0039		2.68995	-0.00237	-0.00241	-0.00224	-0.00286	-0.00142		2.68995	-0.00183	-0.00209	-0.00204	-0.00208	-0.00167		2.68995	-0.00216	-0.00236	-0.00204	-0.00195	-0.00195
2.69161	0.00115	0.00123	0.00121	0.00139	0.00393		2.69161	-0.0024	-0.00242	-0.00223	-0.00289	-0.00139		2.69161	-0.00178	-0.00209	-0.00209	-0.00206	-0.00171		2.69161	-0.00218	-0.00238	-0.00202	-0.00199	-0.00198
2.69328	0.00114	0.00127	0.00126	0.00139	0.00396		2.69328	-0.00241	-0.00241	-0.00224	-0.00289	-0.00137		2.69328	-0.00171	-0.00208	-0.00212	-0.00205	-0.00172		2.69328	-0.00219	-0.00238	-0.00198	-0.00203	-0.00199
2.69495	0.00115	0.00132	0.00133	0.00139	0.00405		2.69495	-0.00242	-0.0024	-0.00225	-0.00289	-0.00139		2.69495	-0.00165	-0.0021	-0.00212	-0.00205	-0.00172		2.69495	-0.00217	-0.00237	-0.00193	-0.00205	-0.00202
2.69661	0.00116	0.00135	0.00136	0.00142	0.0041		2.69661	-0.00242	-0.00236	-0.00227	-0.00288	-0.0014		2.69661	-0.00157	-0.00213	-0.00212	-0.00207	-0.00171		2.69661	-0.00213	-0.00236	-0.00191	-0.00205	-0.00202
2.69828	0.0012	0.00137	0.00135	0.00147	0.00415		2.69828	-0.00242	-0.00233	-0.0023	-0.00289	-0.00141		2.69828	-0.00147	-0.00215	-0.0021	-0.00208	-0.0017		2.69828	-0.0021	-0.00235	-0.00189	-0.00205	-0.00199
2.69995	0.00125	0.00139	0.00138	0.00151	0.0042		2.69995	-0.00239	-0.00233	-0.00233	-0.0029	-0.00141		2.69995	-0.00141	-0.00218	-0.0021	-0.00208	-0.00168		2.69995	-0.00209	-0.00232	-0.00187	-0.00204	-0.00195
2.70161	0.0013	0.00142	0.00141	0.00155	0.00424		2.70161	-0.00238	-0.00236	-0.00237	-0.00294	-0.00141		2.70161	-0.00135	-0.00222	-0.00212	-0.00207	-0.00167		2.70161	-0.00209	-0.00233	-0.00189	-0.00203	-0.00191
2.70328	0.00133	0.00144	0.00141	0.00158	0.00426		2.70328	-0.00237	-0.00241	-0.00239	-0.00298	-0.00141		2.70328	-0.00125	-0.00225	-0.00217	-0.00204	-0.00167		2.70328	-0.00209	-0.00235	-0.00192	-0.00201	-0.00186
2.70495	0.00138	0.00145	0.00144	0.00159	0.00429		2.70495	-0.00235	-0.00245	-0.0024	-0.003	-0.0014		2.70495	-0.00117	-0.00229	-0.00223	-0.00202	-0.00169		2.70495	-0.00211	-0.00236	-0.00193	-0.00199	-0.00183
2.70661	0.00143	0.00147	0.00148	0.00161	0.00433		2.70661	-0.00233	-0.0025	-0.00243	-0.00302	-0.00143		2.70661	-0.00111	-0.00235	-0.00231	-0.002	-0.0017		2.70661	-0.00213	-0.00241	-0.00196	-0.002	-0.00184
2.70828	0.00147	0.0015	0.00149	0.00162	0.00437		2.70828	-0.00234	-0.00254	-0.00245	-0.00305	-0.00147		2.70828	-0.00104	-0.00235	-0.00238	-0.002	-0.00173		2.70828	-0.00215	-0.00248	-0.00198	-0.00201	-0.00186
2.70994	0.00151	0.00153	0.00151	0.00164	0.00445		2.70994	-0.00235	-0.00254	-0.00243	-0.00307	-0.00151		2.70994	-0.0009972	-0.00237	-0.00243	-0.002	-0.00174		2.70994	-0.0022	-0.00252	-0.00198	-0.00204	-0.00189
2.71161	0.00157	0.00156	0.00155	0.00167	0.00452		2.71161	-0.00236	-0.00255	-0.00242	-0.00308	-0.00156		2.71161	-0.0009887	-0.00238	-0.00248	-0.00201	-0.00178		2.71161	-0.00225	-0.00259	-0.00199	-0.0021	-0.00192
2.71328	0.00161	0.00161	0.00157	0.00171	0.00457		2.71328	-0.0024	-0.00259	-0.00241	-0.00312	-0.0016		2.71328	-0.0009688	-0.00238	-0.00252	-0.00202	-0.00181		2.71328	-0.00232	-0.00265	-0.00201	-0.00218	-0.00194
2.71494	0.00164	0.00166	0.00161	0.00173	0.00462		2.71494	-0.00241	-0.0026	-0.00236	-0.00316	-0.00164		2.71494	-0.0009585	-0.00237	-0.00254	-0.00203	-0.00187		2.71494	-0.00236	-0.00268	-0.00202	-0.00223	-0.00197
2.71661	0.00167	0.00168	0.00163	0.00176	0.00467		2.71661	-0.00241	-0.00263	-0.00233	-0.00318	-0.00163		2.71661	-0.0009449	-0.00241	-0.00255	-0.00205	-0.00191		2.71661	-0.00241	-0.00269	-0.00204	-0.00227	-0.002
2.71828	0.00172	0.00168	0.00168	0.00178	0.00468		2.71828	-0.00241	-0.00265	-0.0023	-0.00321	-0.00164		2.71828	-0.0009215	-0.00243	-0.00257	-0.00206	-0.00196		2.71828	-0.00245	-0.00272	-0.00206	-0.00231	-0.00205
2.71994	0.00176	0.00168	0.00169	0.0018	0.0047		2.71994	-0.00241	-0.00267	-0.00231	-0.00325	-0.00163		2.71994	-0.0008879	-0.00246	-0.00257	-0.00208	-0.00198		2.71994	-0.00249	-0.00273	-0.00208	-0.00234	-0.00207
2.72161	0.0018	0.00169	0.00169	0.00181	0.00472		2.72161	-0.00238	-0.00268	-0.00229	-0.00328	-0.00163		2.72161	-0.0008725	-0.0025	-0.00257	-0.00208	-0.00201		2.72161	-0.00251	-0.00276	-0.00209	-0.00235	-0.00213
2.72328	0.00184	0.0017	0.00172	0.00182	0.00474		2.72328	-0.00239	-0.00271	-0.0023	-0.00332	-0.00163		2.72328	-0.0008583	-0.00256	-0.00257	-0.00208	-0.00204		2.72328	-0.00256	-0.00279	-0.00212	-0.00238	-0.00215
2.72494	0.00189	0.00174	0.00176	0.00186	0.00478		2.72494	-0.00236	-0.00274	-0.0023	-0.00338	-0.00168		2.72494	-0.0008577	-0.00261	-0.00259	-0.00208	-0.00207		2.72494	-0.00259	-0.00284	-0.00213	-0.00241	-0.00218
2.72661	0.0019	0.0018	0.00177	0.0019	0.00486		2.72661	-0.00234	-0.00278	-0.00229	-0.0034	-0.00173		2.72661	-0.0008725	-0.00268	-0.0026	-0.00209	-0.0021		2.72661	-0.00264	-0.00287	-0.00214	-0.00243	-0.00217
2.72828	0.00193	0.00186	0.0018	0.00194	0.00491		2.72828	-0.00235	-0.00283	-0.00225	-0.00341	-0.00179		2.72828	-0.0008896	-0.00272	-0.00263	-0.0021	-0.00216		2.72828	-0.0027	-0.00291	-0.00216	-0.00244	-0.0022
2.72994	0.00194	0.00189	0.00185	0.00199	0.00498		2.72994	-0.00236	-0.00288	-0.00221	-0.0034	-0.00183		2.72994	-0.0008907	-0.00276	-0.00267	-0.00212	-0.00221		2.72994	-0.00277	-0.00294	-0.00219	-0.00246	-0.00221
2.73161	0.00196	0.00193	0.0019	0.00205	0.00503		2.73161	-0.00236	-0.00289	-0.00219	-0.0034	-0.00185		2.73161	-0.0009198	-0.00278	-0.00268	-0.00213	-0.00226		2.73161	-0.00282	-0.00298	-0.00221	-0.00247	-0.00223
2.73328	0.00198	0.00195	0.00195	0.00207	0.00506		2.73328	-0.0024	-0.00289	-0.00216	-0.00339	-0.00185		2.73328	-0.0009483	-0.00278	-0.0027	-0.00214	-0.00231		2.73328	-0.00288	-0.00301	-0.00223	-0.00247	-0.00225
2.73494	0.00202	0.00197	0.00201	0.0021	0.00507		2.73494	-0.00245	-0.00288	-0.00215	-0.0034	-0.00184		2.73494	-0.0009733	-0.00276	-0.00274	-0.00214	-0.00236		2.73494	-0.0029	-0.00304	-0.00227	-0.00247	-0.00229
2.73661	0.00205	0.00196	0.00207	0.00212	0.00508		2.73661	-0.00245	-0.00286	-0.00217	-0.00342	-0.00182		2.73661	-0.001	-0.00278	-0.00276	-0.00212	-0.00239		2.73661	-0.0029	-0.00306	-0.00229	-0.00248	-0.00231
2.73828	0.00211	0.00196	0.00211	0.00212	0.0051		2.73828	-0.00246	-0.00286	-0.00219	-0.00347	-0.00181		2.73828	-0.00105	-0.00278	-0.00278	-0.00211	-0.00242		2.73828	-0.00288	-0.00308	-0.00231	-0.00247	-0.00234
2.73994	0.00217	0.00194	0.00212	0.00213	0.00514		2.73994	-0.00246	-0.00287	-0.0022	-0.0035	-0.00183		2.73994	-0.00107	-0.00278	-0.00281	-0.0021	-0.00243		2.73994	-0.00286	-0.00307	-0.00229	-0.00246	-0.00237
2.74161	0.0022	0.00195	0.00212	0.00214	0.00518		2.74161	-0.00245	-0.0029	-0.00221	-0.00353	-0.00184		2.74161	-0.00108	-0.00279	-0.00285	-0.0021	-0.00242		2.74161	-0.00283	-0.00307	-0.00231	-0.00249	-0.00241
2.74328	0.00223	0.00196	0.00213	0.00215	0.00522		2.74328	-0.00243	-0.00291	-0.0022	-0.00358	-0.00187		2.74328	-0.0011	-0.00282	-0.00286	-0.0021	-0.00241		2.74328	-0.00278	-0.00308	-0.00231	-0.00253	-0.00246
2.74494	0.00225	0.002	0.00214	0.00217	0.00528		2.74494	-0.00244	-0.00292	-0.0022	-0.00362	-0.00188		2.74494	-0.00113	-0.00284	-0.00289	-0.00212	-0.00241		2.74494	-0.00273	-0.00307	-0.00232	-0.00256	-0.00252
2.74661	0.00226	0.00206	0.00218	0.00221	0.00531		2.74661	-0.00244	-0.00291	-0.00219	-0.00365	-0.00194		2.74661	-0.00115	-0.00287	-0.00292	-0.00211	-0.00243		2.74661	-0.00269	-0.00309	-0.00233	-0.00259	-0.00259
2.74828	0.00227	0.00212	0.0022	0.00222	0.00533		2.74828	-0.00243	-0.00291	-0.00222	-0.00369	-0.00197		2.74828	-0.0012	-0.00287	-0.00294	-0.00211	-0.00247		2.74828	-0.00263	-0.00311	-0.00237	-0.00262	-0.00264
2.74994	0.00228	0.00216	0.00224	0.00222	0.00534		2.74994	-0.00244	-0.00288	-0.00222	-0.00374	-0.00203		2.74994	-0.00125	-0.0029	-0.00297	-0.00211	-0.00251		2.74994	-0.00258	-0.00312	-0.0024	-0.00264	-0.0027
2.75161	0.00232	0.0022	0.00226	0.00221	0.00535		2.75161	-0.00243	-0.00286	-0.00225	-0.00376	-0.00209		2.75161	-0.00132	-0.0029	-0.003	-0.0021	-0.00257		2.75161	-0.00256	-0.00311	-0.00241	-0.00263	-0.00275
2.75328	0.00235	0.00222	0.00229	0.00221	0.00536		2.75328	-0.00241	-0.00284	-0.00228	-0.00377	-0.00214		2.75328	-0.00138	-0.0029	-0.00301	-0.00208	-0.00259		2.75328	-0.00256	-0.00314	-0.00245	-0.00264	-0.00277
2.75494	0.00237	0.00224	0.00228	0.00219	0.00537		2.75494	-0.00241	-0.00283	-0.00228	-0.00381	-0.00217		2.75494	-0.00144	-0.00288	-0.00301	-0.00209	-0.00262		2.75494	-0.00257	-0.00314	-0.00248	-0.00265	-0.0028
2.75661	0.00239	0.00225	0.0023	0.00221	0.00538		2.75661	-0.00243	-0.00282	-0.00227	-0.00381	-0.0022		2.75661	-0.0015	-0.00287	-0.00302	-0.0021	-0.00264		2.75661	-0.00261	-0.00313	-0.00249	-0.00265	-0.00283
2.75827	0.00242	0.00227	0.00233	0.00225	0.00543		2.75827	-0.00242	-0.0028	-0.00227	-0.00381	-0.00218		2.75827	-0.00157	-0.00286	-0.00301	-0.00211	-0.00266		2.75827	-0.00267	-0.00311	-0.00249	-0.00263	-0.00284
2.75994	0.00244	0.00228	0.00234	0.0023	0.00546		2.75994	-0.00243	-0.00278	-0.00227	-0.00381	-0.00218		2.75994	-0.00163	-0.00287	-0.00298	-0.00212	-0.00268		2.75994	-0.00274	-0.00313	-0.00252	-0.00263	-0.00286
2.76161	0.00245	0.00231	0.00233	0.00233	0.00549		2.76161	-0.00244	-0.00276	-0.00226	-0.00381	-0.00218		2.76161	-0.00169	-0.00288	-0.00297	-0.00216	-0.00272		2.76161	-0.00279	-0.0031	-0.00255	-0.00261	-0.00287
2.76327	0.00249	0.00235	0.00234	0.00236	0.00554		2.76327	-0.00246	-0.00276	-0.00227	-0.00379	-0.00217		2.76327	-0.00176	-0.0029	-0.00295	-0.0022	-0.00273		2.76327	-0.0028	-0.00308	-0.00257	-0.00261	-0.00287
2.76494	0.00252	0.00236	0.00232	0.00238	0.00557		2.76494	-0.00245	-0.00275	-0.0023	-0.00379	-0.00218		2.76494	-0.00184	-0.00292	-0.00291	-0.00223	-0.00272		2.76494	-0.00278	-0.00308	-0.00259	-0.00262	-0.00287
2.76661	0.00254	0.0024	0.00229	0.00239	0.00559		2.76661	-0.00245	-0.00278	-0.00232	-0.00379	-0.00222		2.76661	-0.0019	-0.00293	-0.00289	-0.00228	-0.00273		2.76661	-0.00275	-0.0031	-0.00263	-0.00263	-0.00285
2.76827	0.00256	0.00243	0.00228	0.00241	0.00562		2.76827	-0.00244	-0.00283	-0.00234	-0.00379	-0.00223		2.76827	-0.00196	-0.00295	-0.00289	-0.00233	-0.00276		2.76827	-0.00268	-0.00309	-0.00262	-0.00266	-0.00285
2.76994	0.00257	0.00243	0.00228	0.00241	0.00564		2.76994	-0.00243	-0.00287	-0.00237	-0.0038	-0.00223		2.76994	-0.00202	-0.00297	-0.0029	-0.00233	-0.00277		2.76994	-0.00264	-0.0031	-0.00262	-0.00268	-0.00284
2.77161	0.00259	0.00243	0.00228	0.00243	0.00565		2.77161	-0.0024	-0.00291	-0.00241	-0.00381	-0.00226		2.77161	-0.00209	-0.00298	-0.00293	-0.00234	-0.00279		2.77161	-0.00263	-0.00312	-0.00261	-0.00268	-0.00286
2.77327	0.00263	0.00244	0.00229	0.00245	0.00568		2.77327	-0.00239	-0.00294	-0.00241	-0.00381	-0.0023		2.77327	-0.00214	-0.00299	-0.00298	-0.00236	-0.00283		2.77327	-0.00262	-0.00313	-0.00262	-0.00268	-0.00287
2.77494	0.00267	0.00243	0.0023	0.00247	0.00569		2.77494	-0.00238	-0.00295	-0.00244	-0.00381	-0.00231		2.77494	-0.0022	-0.003	-0.00303	-0.00236	-0.00283		2.77494	-0.00261	-0.00313	-0.00261	-0.00269	-0.00288
2.77661	0.00271	0.00245	0.00232	0.00246	0.0057		2.77661	-0.00238	-0.00293	-0.00247	-0.00382	-0.00236		2.77661	-0.00226	-0.00298	-0.00307	-0.00237	-0.00281		2.77661	-0.00263	-0.00313	-0.00263	-0.00267	-0.00289
2.77827	0.00275	0.00248	0.00233	0.0025	0.00572		2.77827	-0.00238	-0.00293	-0.00249	-0.00383	-0.0024		2.77827	-0.00231	-0.00297	-0.00313	-0.00241	-0.0028		2.77827	-0.00265	-0.00312	-0.00265	-0.00268	-0.00289
2.77994	0.00278	0.00251	0.00237	0.00253	0.00573		2.77994	-0.00241	-0.00292	-0.0025	-0.00384	-0.00241		2.77994	-0.00236	-0.00297	-0.00317	-0.00244	-0.00278		2.77994	-0.00266	-0.00311	-0.00269	-0.00271	-0.0029
2.78161	0.0028	0.00254	0.00241	0.00255	0.00572		2.78161	-0.00242	-0.00292	-0.00254	-0.00385	-0.0024		2.78161	-0.0024	-0.00297	-0.00319	-0.00248	-0.00275		2.78161	-0.00269	-0.00311	-0.00273	-0.00272	-0.00292
2.78327	0.00282	0.00258	0.00243	0.0026	0.0057		2.78327	-0.00242	-0.0029	-0.00255	-0.00388	-0.00239		2.78327	-0.00242	-0.00299	-0.00322	-0.00253	-0.00275		2.78327	-0.00271	-0.0031	-0.00277	-0.00272	-0.00297
2.78494	0.00284	0.0026	0.00246	0.00266	0.00569		2.78494	-0.00242	-0.00291	-0.00259	-0.00388	-0.00237		2.78494	-0.00244	-0.00304	-0.00322	-0.00258	-0.00276		2.78494	-0.00272	-0.00311	-0.0028	-0.00274	-0.00302
2.78661	0.00286	0.00261	0.0025	0.00269	0.00568		2.78661	-0.00242	-0.00291	-0.0026	-0.00387	-0.00237		2.78661	-0.00246	-0.0031	-0.0032	-0.0026	-0.00275		2.78661	-0.0027	-0.00311	-0.00284	-0.00274	-0.00305
2.78827	0.00289	0.00263	0.00252	0.00272	0.00569		2.78827	-0.0024	-0.0029	-0.00263	-0.00386	-0.00238		2.78827	-0.00246	-0.00315	-0.00317	-0.00264	-0.00278		2.78827	-0.00272	-0.00314	-0.00286	-0.00272	-0.00307
2.78994	0.00293	0.00263	0.00256	0.00276	0.00573		2.78994	-0.00238	-0.00289	-0.00266	-0.00386	-0.0024		2.78994	-0.00247	-0.00319	-0.00315	-0.00265	-0.00281		2.78994	-0.00271	-0.00313	-0.00291	-0.00274	-0.00306
2.79161	0.00297	0.00263	0.00259	0.00279	0.00578		2.79161	-0.00235	-0.00289	-0.0027	-0.00385	-0.00245		2.79161	-0.00248	-0.00322	-0.00314	-0.00266	-0.00282		2.79161	-0.00271	-0.00313	-0.00297	-0.00277	-0.00303
2.79327	0.00305	0.00267	0.00263	0.00282	0.00584		2.79327	-0.00232	-0.0029	-0.00271	-0.00387	-0.00247		2.79327	-0.00251	-0.00323	-0.00314	-0.00268	-0.00286		2.79327	-0.00271	-0.00312	-0.00302	-0.00279	-0.003
2.79494	0.00313	0.00271	0.00266	0.00286	0.00586		2.79494	-0.00229	-0.00289	-0.00276	-0.0039	-0.00248		2.79494	-0.00255	-0.00321	-0.00315	-0.00271	-0.0029		2.79494	-0.00274	-0.00312	-0.00305	-0.0028	-0.00298
2.79661	0.00321	0.00276	0.00269	0.00288	0.00587		2.79661	-0.00225	-0.00291	-0.00278	-0.00392	-0.00249		2.79661	-0.00261	-0.00318	-0.00315	-0.00273	-0.00293		2.79661	-0.00273	-0.00309	-0.00307	-0.00285	-0.00296
2.79827	0.00328	0.00281	0.0027	0.00291	0.00588		2.79827	-0.00223	-0.0029	-0.00278	-0.00394	-0.00249		2.79827	-0.00266	-0.00315	-0.00315	-0.00276	-0.00295		2.79827	-0.00274	-0.0031	-0.00306	-0.00286	-0.00294
2.79994	0.00335	0.00289	0.00274	0.00291	0.00588		2.79994	-0.00223	-0.00291	-0.00279	-0.00399	-0.00248		2.79994	-0.00273	-0.00312	-0.00315	-0.00278	-0.00296		2.79994	-0.00273	-0.00309	-0.00304	-0.00284	-0.00294
2.80161	0.00337	0.00294	0.00277	0.00291	0.00589		2.80161	-0.00223	-0.00289	-0.00283	-0.00403	-0.00251		2.80161	-0.00279	-0.0031	-0.00317	-0.0028	-0.00297		2.80161	-0.00274	-0.00308	-0.00302	-0.00281	-0.00293
2.80327	0.00339	0.00299	0.00279	0.00289	0.00594		2.80327	-0.00224	-0.00289	-0.00285	-0.00405	-0.00254		2.80327	-0.0028	-0.00311	-0.00318	-0.00281	-0.00297		2.80327	-0.00274	-0.00307	-0.00301	-0.0028	-0.00295
2.80494	0.00337	0.00304	0.00283	0.0029	0.00599		2.80494	-0.00225	-0.0029	-0.0029	-0.00408	-0.00255		2.80494	-0.00282	-0.00312	-0.00322	-0.00281	-0.00296		2.80494	-0.00274	-0.0031	-0.00302	-0.00276	-0.00297
2.8066	0.00336	0.00309	0.00286	0.0029	0.00603		2.8066	-0.00225	-0.00293	-0.00295	-0.00408	-0.00256		2.8066	-0.00284	-0.00316	-0.00325	-0.00282	-0.00298		2.8066	-0.00272	-0.00309	-0.00302	-0.00274	-0.00301
2.80827	0.00338	0.00309	0.00288	0.00292	0.00606		2.80827	-0.00223	-0.00294	-0.00298	-0.00405	-0.00258		2.80827	-0.00284	-0.0032	-0.00326	-0.00285	-0.003		2.80827	-0.00272	-0.00311	-0.00302	-0.00274	-0.00303
2.80994	0.00342	0.00311	0.00291	0.00296	0.00608		2.80994	-0.00221	-0.00296	-0.00298	-0.00403	-0.00257		2.80994	-0.00284	-0.00322	-0.00325	-0.00286	-0.00298		2.80994	-0.0027	-0.00314	-0.00302	-0.00276	-0.00305
2.8116	0.00348	0.00314	0.00294	0.00302	0.00611		2.8116	-0.0022	-0.00298	-0.00297	-0.004	-0.00257		2.8116	-0.00288	-0.00324	-0.00324	-0.00288	-0.00298		2.8116	-0.0027	-0.00315	-0.00301	-0.00278	-0.00304
2.81327	0.00355	0.00316	0.00296	0.00307	0.00613		2.81327	-0.00221	-0.00299	-0.00293	-0.00396	-0.00258		2.81327	-0.00291	-0.00328	-0.00322	-0.00292	-0.00297		2.81327	-0.0027	-0.00315	-0.00301	-0.0028	-0.00303
2.81494	0.00362	0.0032	0.00297	0.00311	0.00617		2.81494	-0.00223	-0.00298	-0.0029	-0.00394	-0.00262		2.81494	-0.00294	-0.00329	-0.00321	-0.00294	-0.00295		2.81494	-0.00273	-0.00316	-0.00303	-0.00283	-0.003
2.8166	0.00367	0.00325	0.003	0.00316	0.0062		2.8166	-0.00226	-0.00299	-0.0029	-0.00392	-0.00262		2.8166	-0.00297	-0.0033	-0.0032	-0.00296	-0.00293		2.8166	-0.00277	-0.00316	-0.00304	-0.00285	-0.00299
2.81827	0.00373	0.00331	0.00302	0.0032	0.00622		2.81827	-0.0023	-0.00298	-0.00291	-0.00388	-0.00262		2.81827	-0.003	-0.00331	-0.00321	-0.00297	-0.00294		2.81827	-0.00281	-0.00316	-0.00306	-0.00288	-0.00298
2.81994	0.00377	0.00338	0.00305	0.00323	0.00623		2.81994	-0.00233	-0.00298	-0.00295	-0.00386	-0.00261		2.81994	-0.00301	-0.00331	-0.00321	-0.00299	-0.00294		2.81994	-0.00281	-0.00318	-0.00309	-0.00288	-0.00296
2.8216	0.00385	0.00342	0.00307	0.00328	0.00626		2.8216	-0.00231	-0.00298	-0.00302	-0.00386	-0.0026		2.8216	-0.003	-0.00328	-0.00321	-0.00299	-0.00297		2.8216	-0.00283	-0.0032	-0.00309	-0.00291	-0.00296
2.82327	0.00393	0.00346	0.00313	0.00334	0.00626		2.82327	-0.00231	-0.00297	-0.00306	-0.00385	-0.00257		2.82327	-0.00299	-0.00329	-0.00322	-0.00298	-0.00299		2.82327	-0.00282	-0.0032	-0.0031	-0.00291	-0.00296
2.82494	0.00398	0.0035	0.00318	0.0034	0.00626		2.82494	-0.0023	-0.00297	-0.00309	-0.00384	-0.00257		2.82494	-0.00298	-0.00329	-0.00322	-0.00298	-0.00301		2.82494	-0.00281	-0.00321	-0.00312	-0.00291	-0.00295
2.8266	0.00403	0.00352	0.00324	0.00347	0.00627		2.8266	-0.00229	-0.003	-0.00312	-0.00384	-0.00257		2.8266	-0.00298	-0.00331	-0.00323	-0.00299	-0.00301		2.8266	-0.0028	-0.0032	-0.00313	-0.00288	-0.00295
2.82827	0.00407	0.00352	0.00332	0.00351	0.00629		2.82827	-0.00228	-0.00303	-0.00311	-0.00384	-0.00259		2.82827	-0.00298	-0.00334	-0.00323	-0.00297	-0.00303		2.82827	-0.00283	-0.00319	-0.00313	-0.00285	-0.00299
2.82994	0.00407	0.00355	0.00339	0.00355	0.00628		2.82994	-0.00231	-0.00305	-0.0031	-0.00381	-0.0026		2.82994	-0.003	-0.00336	-0.00324	-0.00296	-0.00302		2.82994	-0.00284	-0.00319	-0.00313	-0.00281	-0.00302
2.8316	0.00407	0.00358	0.00344	0.00357	0.00629		2.8316	-0.00231	-0.0031	-0.0031	-0.00379	-0.00262		2.8316	-0.00303	-0.00336	-0.00325	-0.00296	-0.00302		2.8316	-0.0029	-0.00319	-0.00312	-0.00278	-0.00306
2.83327	0.00409	0.00361	0.00348	0.00357	0.00629		2.83327	-0.00231	-0.00314	-0.00311	-0.00378	-0.00263		2.83327	-0.00306	-0.00334	-0.00327	-0.00295	-0.00302		2.83327	-0.00294	-0.0032	-0.0031	-0.00277	-0.0031
2.83494	0.00412	0.00365	0.00352	0.00356	0.00629		2.83494	-0.00232	-0.00316	-0.00311	-0.00379	-0.00265		2.83494	-0.00309	-0.00333	-0.00329	-0.00294	-0.00304		2.83494	-0.00298	-0.00321	-0.00309	-0.00279	-0.00312
2.8366	0.00415	0.0037	0.00357	0.00357	0.00629		2.8366	-0.00232	-0.00317	-0.00316	-0.00378	-0.00265		2.8366	-0.00311	-0.00332	-0.00333	-0.00294	-0.00304		2.8366	-0.00298	-0.00323	-0.00309	-0.0028	-0.00311
2.83827	0.00419	0.00375	0.00361	0.00359	0.00629		2.83827	-0.0023	-0.0032	-0.00321	-0.0038	-0.00265		2.83827	-0.00311	-0.00331	-0.00336	-0.00294	-0.00305		2.83827	-0.003	-0.00326	-0.00309	-0.00284	-0.00312
2.83994	0.00424	0.00378	0.00364	0.00361	0.00628		2.83994	-0.00231	-0.00321	-0.00325	-0.00381	-0.00264		2.83994	-0.0031	-0.00331	-0.00338	-0.00295	-0.00306		2.83994	-0.003	-0.00329	-0.00308	-0.00284	-0.00312
2.8416	0.00428	0.00378	0.00366	0.00363	0.0063		2.8416	-0.00232	-0.00321	-0.00327	-0.0038	-0.00264		2.8416	-0.0031	-0.00334	-0.00341	-0.00297	-0.00308		2.8416	-0.00301	-0.00333	-0.00308	-0.00286	-0.00312
2.84327	0.00431	0.00378	0.0037	0.00365	0.00629		2.84327	-0.00232	-0.00322	-0.00328	-0.00379	-0.00261		2.84327	-0.00308	-0.00333	-0.00342	-0.00299	-0.00308		2.84327	-0.00301	-0.00339	-0.00307	-0.00285	-0.00316
2.84494	0.00434	0.00378	0.00371	0.00365	0.00627		2.84494	-0.00231	-0.00323	-0.00326	-0.00379	-0.00261		2.84494	-0.00308	-0.00333	-0.00342	-0.00302	-0.00309		2.84494	-0.00305	-0.00343	-0.00307	-0.00285	-0.00319
2.8466	0.00438	0.00374	0.00374	0.00365	0.00626		2.8466	-0.00233	-0.00322	-0.00324	-0.00377	-0.00261		2.8466	-0.00309	-0.00333	-0.00341	-0.00306	-0.0031		2.8466	-0.00307	-0.00346	-0.00306	-0.00282	-0.0032
2.84827	0.00439	0.00374	0.00376	0.00366	0.00626		2.84827	-0.00233	-0.0032	-0.00323	-0.00377	-0.00263		2.84827	-0.00309	-0.00335	-0.00339	-0.00309	-0.00309		2.84827	-0.00309	-0.00348	-0.00308	-0.00282	-0.0032
2.84993	0.0044	0.00378	0.00381	0.00369	0.00622		2.84993	-0.0023	-0.00322	-0.00323	-0.00376	-0.00265		2.84993	-0.00311	-0.00334	-0.00336	-0.00311	-0.00307		2.84993	-0.0031	-0.00346	-0.00309	-0.00281	-0.00319
2.8516	0.00443	0.00383	0.00383	0.00372	0.00619		2.8516	-0.0023	-0.00323	-0.00325	-0.00375	-0.00269		2.8516	-0.00314	-0.00335	-0.00332	-0.00312	-0.00306		2.8516	-0.00311	-0.00341	-0.0031	-0.0028	-0.00316
2.85327	0.00445	0.00387	0.00384	0.00373	0.00617		2.85327	-0.00231	-0.00326	-0.00327	-0.00374	-0.00273		2.85327	-0.00312	-0.00336	-0.0033	-0.00311	-0.00305		2.85327	-0.00309	-0.00337	-0.00311	-0.00279	-0.00314
2.85493	0.00448	0.00395	0.00384	0.00374	0.00614		2.85493	-0.00231	-0.00329	-0.0033	-0.00375	-0.00274		2.85493	-0.00312	-0.00337	-0.00327	-0.00308	-0.00304		2.85493	-0.00308	-0.00331	-0.00314	-0.00279	-0.00314
2.8566	0.0045	0.00399	0.00384	0.00373	0.00612		2.8566	-0.00231	-0.00334	-0.00332	-0.00376	-0.00273		2.8566	-0.00312	-0.00334	-0.00326	-0.00306	-0.00304		2.8566	-0.00307	-0.00325	-0.00313	-0.00277	-0.00316
2.85827	0.00453	0.00402	0.00382	0.0037	0.00614		2.85827	-0.00234	-0.00334	-0.00334	-0.00378	-0.00271		2.85827	-0.00312	-0.00334	-0.00325	-0.00306	-0.00305		2.85827	-0.00307	-0.0032	-0.00312	-0.00276	-0.00318
2.85993	0.00454	0.00405	0.00381	0.00368	0.00617		2.85993	-0.00235	-0.00333	-0.00335	-0.0038	-0.00268		2.85993	-0.0031	-0.00337	-0.00324	-0.00308	-0.00304		2.85993	-0.00307	-0.00319	-0.00311	-0.00276	-0.00321
2.8616	0.00456	0.00408	0.00378	0.00371	0.00622		2.8616	-0.00237	-0.00331	-0.00337	-0.00382	-0.00265		2.8616	-0.00312	-0.00338	-0.00323	-0.0031	-0.00303		2.8616	-0.0031	-0.00319	-0.00309	-0.00275	-0.00323
2.86327	0.00457	0.00409	0.00376	0.00373	0.00626		2.86327	-0.00238	-0.00332	-0.00337	-0.00384	-0.00264		2.86327	-0.00313	-0.0034	-0.00324	-0.00313	-0.00302		2.86327	-0.00312	-0.00321	-0.00308	-0.00276	-0.00325
2.86493	0.00459	0.00411	0.00375	0.00378	0.00628		2.86493	-0.00239	-0.00329	-0.00336	-0.00386	-0.00267		2.86493	-0.00314	-0.00345	-0.00325	-0.00315	-0.00301		2.86493	-0.00315	-0.00324	-0.0031	-0.00277	-0.00324
2.8666	0.00461	0.00412	0.00373	0.00382	0.00627		2.8666	-0.00241	-0.00332	-0.00336	-0.00387	-0.0027		2.8666	-0.00315	-0.00349	-0.00326	-0.00315	-0.003		2.8666	-0.00318	-0.00328	-0.00312	-0.00279	-0.00325
2.86827	0.00462	0.0041	0.00371	0.00386	0.00625		2.86827	-0.00244	-0.00336	-0.00337	-0.00389	-0.00271		2.86827	-0.00317	-0.00347	-0.00325	-0.00314	-0.003		2.86827	-0.00318	-0.00328	-0.00315	-0.00279	-0.00326
2.86993	0.00465	0.00407	0.00372	0.00385	0.00618		2.86993	-0.00242	-0.00339	-0.00334	-0.00389	-0.0027		2.86993	-0.00318	-0.00346	-0.00325	-0.00314	-0.00302		2.86993	-0.00318	-0.00328	-0.00317	-0.00281	-0.00328
2.8716	0.00468	0.00405	0.00375	0.00387	0.00613		2.8716	-0.00242	-0.00339	-0.00334	-0.00388	-0.00265		2.8716	-0.0032	-0.00347	-0.00323	-0.00313	-0.00304		2.8716	-0.00321	-0.00326	-0.00321	-0.00281	-0.00331
2.87327	0.0047	0.00404	0.00378	0.00387	0.00608		2.87327	-0.00241	-0.0034	-0.00336	-0.00384	-0.00261		2.87327	-0.00322	-0.00345	-0.00321	-0.00311	-0.00305		2.87327	-0.00322	-0.00326	-0.00321	-0.00282	-0.00333
2.87493	0.00471	0.00403	0.00381	0.00387	0.00606		2.87493	-0.00237	-0.00339	-0.00338	-0.00381	-0.00257		2.87493	-0.00323	-0.00341	-0.00319	-0.0031	-0.00306		2.87493	-0.00322	-0.00326	-0.00323	-0.00281	-0.00333
2.8766	0.00473	0.00403	0.00386	0.00389	0.00604		2.8766	-0.00232	-0.00339	-0.00338	-0.00377	-0.00255		2.8766	-0.00325	-0.00341	-0.00319	-0.0031	-0.00306		2.8766	-0.00326	-0.00326	-0.00325	-0.00282	-0.00334
2.87827	0.00471	0.00405	0.00391	0.0039	0.00602		2.87827	-0.00233	-0.00337	-0.00341	-0.00376	-0.00259		2.87827	-0.00326	-0.0034	-0.00321	-0.00309	-0.00305		2.87827	-0.00329	-0.00325	-0.00326	-0.00285	-0.00332
2.87993	0.00466	0.00409	0.00394	0.00391	0.00602		2.87993	-0.00234	-0.00338	-0.0034	-0.00377	-0.00266		2.87993	-0.00326	-0.00338	-0.00322	-0.0031	-0.00303		2.87993	-0.00329	-0.00325	-0.00325	-0.00286	-0.0033
2.8816	0.00464	0.00416	0.00398	0.00391	0.00598		2.8816	-0.00237	-0.00341	-0.00338	-0.00381	-0.00272		2.8816	-0.00326	-0.00338	-0.00324	-0.0031	-0.00304		2.8816	-0.00329	-0.00324	-0.00325	-0.00289	-0.00332
2.88327	0.00464	0.00422	0.00398	0.00394	0.00594		2.88327	-0.00242	-0.00343	-0.00335	-0.00383	-0.00275		2.88327	-0.00327	-0.00339	-0.00326	-0.00311	-0.00304		2.88327	-0.00331	-0.00321	-0.00323	-0.00292	-0.00331
2.88493	0.00464	0.00428	0.00399	0.00393	0.00593		2.88493	-0.00248	-0.00345	-0.00332	-0.00385	-0.00278		2.88493	-0.00328	-0.00339	-0.00327	-0.00311	-0.00303		2.88493	-0.00332	-0.00324	-0.00322	-0.00292	-0.00331
2.8866	0.00467	0.00433	0.00397	0.00392	0.00592		2.8866	-0.00251	-0.00348	-0.00331	-0.00384	-0.00278		2.8866	-0.00329	-0.00338	-0.00328	-0.00311	-0.00305		2.8866	-0.00332	-0.00326	-0.00322	-0.0029	-0.00332
2.88827	0.00472	0.00435	0.00396	0.00392	0.0059		2.88827	-0.00254	-0.0035	-0.00332	-0.00384	-0.00277		2.88827	-0.00332	-0.00338	-0.00329	-0.00309	-0.00308		2.88827	-0.00333	-0.00328	-0.00324	-0.0029	-0.00332
2.88993	0.00476	0.00433	0.00394	0.00395	0.00589		2.88993	-0.00256	-0.00351	-0.00334	-0.00383	-0.00276		2.88993	-0.00334	-0.00337	-0.00329	-0.0031	-0.0031		2.88993	-0.00336	-0.0033	-0.00324	-0.00289	-0.00329
2.8916	0.00478	0.0043	0.00395	0.00397	0.00589		2.8916	-0.00255	-0.00352	-0.00336	-0.00381	-0.00277		2.8916	-0.00336	-0.00335	-0.00331	-0.0031	-0.00313		2.8916	-0.00336	-0.00334	-0.00325	-0.00286	-0.00327
2.89327	0.00478	0.00428	0.00395	0.00399	0.00585		2.89327	-0.00252	-0.00356	-0.00338	-0.00383	-0.00278		2.89327	-0.00338	-0.00332	-0.00332	-0.00309	-0.00317		2.89327	-0.00334	-0.00333	-0.00326	-0.00287	-0.00325
2.89493	0.00474	0.00427	0.00397	0.00406	0.00584		2.89493	-0.00248	-0.00356	-0.0034	-0.00386	-0.0028		2.89493	-0.00339	-0.00333	-0.00331	-0.00309	-0.0032		2.89493	-0.00333	-0.00333	-0.00327	-0.00289	-0.00324
2.8966	0.00469	0.00427	0.00399	0.00409	0.00582		2.8966	-0.00245	-0.00359	-0.0034	-0.00387	-0.0028		2.8966	-0.00336	-0.00333	-0.00331	-0.00311	-0.00322		2.8966	-0.00333	-0.00331	-0.00327	-0.00289	-0.00323
2.89826	0.00462	0.00428	0.004	0.0041	0.00583		2.89826	-0.00243	-0.00359	-0.00339	-0.00387	-0.00281		2.89826	-0.00335	-0.00335	-0.00332	-0.00311	-0.00322		2.89826	-0.00332	-0.00331	-0.00329	-0.00287	-0.00323
2.89993	0.00458	0.0043	0.00401	0.00408	0.00581		2.89993	-0.00243	-0.00358	-0.0034	-0.00387	-0.00281		2.89993	-0.00333	-0.00339	-0.00331	-0.00311	-0.00323		2.89993	-0.00336	-0.0033	-0.00331	-0.00289	-0.00325
[truncated: 10,259 more rows]

## Sheet: Fig.1d_data
Coumarin as sole carbon source																									Esculetin as sole carbon source
[truncated: 98 more rows]
[truncated: 42 more columns]

## Sheet: Fig.1e_data
Induced by coumarin alone (group COU)						Induced by a mixture of esculetin, fraxetin and scopoletin (group EFS)
[truncated: 18 more rows]

[truncated: 30 more sheets: Fig.2a_data, Fig.2b_data, Fig.3a_data, Fig.3b_data, Fig.3c_data, Fig.4a_data, Fig.4b_data, Fig.5a_data, Fig.5b_data, Fig.6b_data, Fig.6c_data, FigS2_data, FigS3a_data, FigS3b_data, FigS3c_data, FigS4a_data, FigS4b_data, FigS6a_data, FigS6b_data, FigS9a_data …]
